# Supplementary material for: Multi-ancestry meta-analysis of genome-wide association studies discovers 67 new loci associated with chronic back pain
Source: Nat Commun. 2025 Feb 11;16:1525. doi: 10.1038/s41467-024-55326-3 (PMC11814113; doi:10.1038/s41467-024-55326-3)
Supplement: Supplementary file 3 — Supplementary Data 1-25 [file 41467_2024_55326_MOESM3_ESM.xlsx]

## Sheet: Sheet_Table_Contents_Summary
	Table of Contents
	Number	In-line	Sheet Name	Description
			Sheet Table Contents Summary	Table of Contents
	1	Data 1	Demographics	Extra Demographic Information
	2	Data 2	GWAS_sig_multi_ancestry	Genome wide significant variants in multi-ancestry analysis
	3	Data 3	GWAS_sig_EUR_ancestry	Genome wide significant variants in European ancestry analysis
	4	Data 4	GWAS_sig_AFR_ancestry	Genome wide significant variants in African ancestry analysis
	5	Data 5	heritability_summary	Results for Linkage Disequilibrium Score Regression (LDSR) of heritability
	6	Data 6	Bjornsdottir_replic_multi_ances	Summary statistics from Bjornsdottir et al. used in Bonferroni corrected replication of MVP-CBP GWAS significant variants in the multi-ancestry meta-analysis
	7	Data 7	Bjorn_nominal_rep_multi_ances	Summary statistics from Bjornsdottir et al. which nominally replicate MVP-CBP GWAS significant variants in the multi-ancestry meta-analysis
	8	Data 8	Bjorn_replication_EUR_ancestry	Summary statistics from Bjornsdottir et al. used in Bonferroni corrected replication of MVP-CBP GWAS significant variants in the European ancestry analysis
	9	Data 9	Bjorn_nom_replic_EUR_ancestry	Summary statistics from Bjornsdottir et al. which nominally replicate MVP-CBP GWAS significant variants in the European ancestry analysis
	10	Data 10	Bjorn_nom_replic_AFR_ancestry	Summary statistics from Bjornsdottir et al. which nominally replicate MVP-CBP GWAS significant variants in the African ancestry analysis
	11	Data 11	Prior_bp_GWAS_lead_vars	Prior back pain GWASs' lead variants annotated for PMID and genes
	12	Data 12	Prior_bp_multi_ancestry_results	Prior back pain GWASs' lead variants annotated by the results from the multi-ancestry meta-analysis of MVP-CBP
	13	Data 13	GenomicRiskLoci_Novel_Known	Annotation of the novel versus known loci from prior publications of closely related backpain phenotypes
	14	Data 14	ancestry_genetic_correlations	Results for Linkage Disequilibrium Score Regression (LDSR) of genetic correlations between each ancestry stratas' summary statistics
	15	Data 15	EUR_genetic_correlations_Pain	Results for Linkage Disequilibrium Score Regression (LDSR) of genetic correlations between different backpain and similar pain outcomes GWAS summary statistics
	16	Data 16	Back_pain_data_ldsc	Results for Linkage Disequilibrium Score Regression (LDSR) of genetic correlations between different traits GWAS summary statistics provided at https://vl.genoma.io/
	17	Data 17	multi_ancestry_FUMA_leadSNPs	FUMA identification of the lead variants at each locus of the multi-ancestry meta-analysis and GTEx annotation
	18	Data 18	multi_magma_gtex_tissue_general	FUMA magma GTEx general tissue analysis output, multi-ancestry
	19	Data 19	multi_magma_gtex_tissue	FUMA magma GTEx-specific tissue analysis output, multiancestry
	20	Data 20	BP_Dorsalgia_GTEx_QTL_loci_MR	Result of the Mendelian Randomization (MR) of MVP-CBP significant variants with GTEx summary statistics used as instrument variables applied to the outcome of "Dorsalgia" spinal pain from Bjornsdottir et al.
	21	Data 21	EUR_ancestry_FUMA_leadSNPs	FUMA identification of the lead variants at each locus of the European ancestry analysis
	22	Data 22	AFR_ancestry_FUMA_leadSNPs	FUMA identification of the lead variants at each locus of the African ancestry analysis
	23	Data 23	multi_ancestry_FUMA_genes	FUMA identification of the genes at each locus of the multi-ancestry meta-analysis
	24	Data 24	EUR_ancestry_FUMA_genes	FUMA identification of the genes at each locus of the European ancestry analysis
	25	Data 25	AFR_ancestry_FUMA_genes	FUMA identification of the genes at each locus of the African ancestry analysis

## Sheet: Demographics
	Supplementary Data 1. Demographics of the Million Veteran Program (MVP) cohort
	Million Veteran Program Phenotypic Sample Composition
		ICD Chronic Back Pain
	Reported Ethnicity	Cases	Controls	Total	P Valuea
	European Total (%)	319,973 (53.9)	273,971 (46.1)	593944
	Age (SD)	61.2 (14.2)	65.1(14.1)	63.0 (14.2)	< 0.00001
	Sex				< 0.00001
	Women (%)	30,073 (64.6)	16,431 (35.3)	46504
	Men (%)	289,900 (53.0)	257,540 (47.0)	547440
	African AmericanTotal	95,713 (64.6)	52,519 (35.4)	148232
	Age (SD)	57.0 (12.1)	58.0 (13.4)	57.4 (12.6)	< 0.00001
	Sex				< 0.00001
	Women (%)	14,681 (70.4)	6,161 (29.6)	20842
	Men (%)	81,032 (63.6)	46,358 (36.4)	127390
	Hispanic Total (%)	39,957 (61.5)	24,996 (38.5)	64953
	Age (SD)	54.1 (15.5)	56.3 (15.5)	55.0 (15.9)	< 0.00001
	Sex				< 0.00001
	Women (%)	4,557 (66.5)	2,298 (33.5)	6855
	Men (%)	35,400 (60.9)	22,698 (39.1)	58098
	aP Values were based on chi-squared test of independence test (sex) and t-test (age)
	Milion Veteran Program Genetic Chronic Back Pain composition by HARE ancestry.
	Ancestry groupa	Age	Cases	Controls	Total	Prevalence
	European	63.7 (13.8)	201443	200562	402005	0.501096
	African American	57.5 (12.3)	66366	40099	106465	0.62336
	Hispanic	54.6 (15.8)	26914	18217	45131	0.596353
	aAncestry based on MVP HARE estimates

## Sheet: GWAS_sig_multi_ancestry
	Supplementary Data 2. Genome wide significant variants in multi-ancestry analysis
	chr	pos	rsid	a1	a2	p	effect	se	freq1	freqse	freqmin	freqmax	direction	hetisq	hetchisq	hetdf	hetpval
	10	72022264	rs11000138	A	T	2.438e-24	0.0419	0.0041	0.6264	0.0726	0.5985	0.8248	+++	0	1.317	2	0.5176
	10	72036394	rs1245527	C	G	1.175e-23	0.0415	0.0041	0.6134	0.0797	0.5856	0.8507	+++	43.6	3.544	2	0.17
	10	72024267	rs1245518	C	G	1.747e-23	-0.0419	0.0042	0.3759	0.0785	0.1211	0.4015	---	18.5	2.453	2	0.2933
	10	72029275	rs1245535	C	G	2.897e-23	-0.0417	0.0042	0.3765	0.0787	0.121	0.4022	---	4.7	2.098	2	0.3504
	10	72027844	rs1245524	A	G	2.918e-23	-0.0417	0.0042	0.3773	0.0789	0.1225	0.4032	---	8.7	2.191	2	0.3344
	10	72028775	rs1271934	A	G	3.534e-23	-0.0416	0.0042	0.3761	0.0786	0.121	0.4016	---	14.5	2.338	2	0.3107
	10	72020736	rs1245580	A	G	7.791e-23	-0.0407	0.0041	0.3795	0.0774	0.1533	0.4072	---	64.4	5.616	2	0.06033
	10	72022478	rs7895905	A	G	9.646e-23	0.0406	0.0041	0.6205	0.0774	0.5928	0.8466	+++	64.3	5.61	2	0.06051
	10	72018509	rs1245582	T	C	1.642e-22	0.0408	0.0042	0.6191	0.0802	0.5925	0.8778	+++	32.3	2.952	2	0.2285
	10	72009234	rs4148941	A	C	2.54e-22	0.0405	0.0042	0.6195	0.0799	0.592	0.8673	+++	58.5	4.815	2	0.09003
	10	72012403	rs1871451	T	G	2.732e-22	0.0404	0.0042	0.6193	0.08	0.592	0.8678	+++	56.9	4.641	2	0.09823
	10	72000418	rs7907616	A	G	8.612e-22	-0.0395	0.0041	0.3873	0.0648	0.2246	0.4142	---	54	4.348	2	0.1137
	10	71998574	rs730334	T	C	9.677e-22	0.0395	0.0041	0.5221	0.125	0.1897	0.5735	+++	28.9	2.814	2	0.2448
	10	71990703	rs2394849	T	C	1.731e-21	-0.0385	0.004	0.4029	0.0424	0.3067	0.4229	---	46.6	3.746	2	0.1537
	10	72001257	rs751450	A	G	2.179e-21	-0.0398	0.0042	0.3831	0.0798	0.1375	0.4107	---	46.7	3.755	2	0.153
	10	71992247	rs4747231	A	G	3.436e-21	-0.039	0.0041	0.3887	0.0689	0.2115	0.4167	---	46.2	3.715	2	0.156
	10	72002915	rs2219837	T	C	4.796e-21	-0.0394	0.0042	0.3842	0.08	0.1381	0.412	---	46.6	3.743	2	0.1539
	10	71980855	rs4148928	A	G	7.089e-21	0.0376	0.004	0.5347	0.0857	0.3484	0.5771	+++	64.8	5.686	2	0.05825
	10	71984712	rs2394847	T	C	8.95e-21	0.0386	0.0041	0.6111	0.0685	0.5829	0.7865	+++	64.3	5.604	2	0.0607
	10	71981948	rs2091331	A	G	1.066e-20	-0.0386	0.0041	0.3872	0.0712	0.2004	0.4159	---	69.6	6.581	2	0.03724
	10	72004751	rs6480592	T	C	1.19e-20	0.0386	0.0041	0.6223	0.0801	0.5948	0.8694	+++	45.8	3.692	2	0.1578
	10	71987630	rs11000125	C	G	1.357e-20	0.0383	0.0041	0.6101	0.0675	0.5823	0.7817	+++	36.6	3.153	2	0.2067
	10	71998334	rs4148930	C	G	1.554e-20	0.0384	0.0041	0.6117	0.0718	0.5831	0.8006	+++	61.7	5.223	2	0.07343
	7	114416000	rs12533005	C	G	1.613e-20	-0.0382	0.0041	0.3949	0.0838	0.1545	0.4274	---	70.2	6.72	2	0.03474
	10	71978651	rs11000123	T	C	1.68e-20	-0.0385	0.0041	0.3862	0.0714	0.2004	0.4162	---	68.4	6.333	2	0.04216
	10	71998010	rs6480591	A	G	2.162e-20	0.0381	0.0041	0.6105	0.0691	0.5824	0.7883	+++	50.1	4.007	2	0.1349
	7	114403104	rs12536335	A	G	2.212e-20	0.0382	0.0041	0.6048	0.0852	0.5728	0.8594	+++	70.2	6.709	2	0.03492
	4	102267552	rs13107325	T	C	2.551e-20	0.0723	0.0078	0.076	0.0148	0.0134	0.0807	+++	0	0.226	2	0.8931
	7	114419101	rs2894699	T	C	2.713e-20	-0.0382	0.0041	0.3955	0.0854	0.1387	0.4274	---	71.5	7.022	2	0.02986
	7	114406314	rs2030915	C	G	2.934e-20	0.038	0.0041	0.6052	0.084	0.5727	0.8476	+++	69.6	6.58	2	0.03726
	10	72017943	rs5786059	T	TA	3.172e-20	0.0362	0.0039	0.5762	0.008	0.5635	0.5922	+++	88	16.729	2	0.000233
	10	71972907	rs10762498	T	C	3.599e-20	-0.0376	0.0041	0.3931	0.0522	0.271	0.4163	---	77.3	8.813	2	0.0122
	10	71984360	rs10400065	A	G	5.601e-20	0.0369	0.004	0.5284	0.1002	0.3028	0.5761	+++	70.4	6.767	2	0.03392
	7	114407487	rs8180817	C	G	5.617e-20	-0.037	0.004	0.399	0.0734	0.2135	0.431	---	75.6	8.186	2	0.01669
	10	71977366	rs4148926	C	G	7.015e-20	0.0366	0.004	0.5374	0.0784	0.369	0.5767	+++	69.9	6.64	2	0.03616
	7	114436339	rs10280045	C	G	8.513e-20	-0.0374	0.0041	0.4011	0.0824	0.1692	0.4337	---	79.6	9.823	2	0.007361
	10	72010893	rs4148949	T	C	1.043e-19	-0.037	0.0041	0.3769	0.0716	0.1874	0.4053	-+-	86.6	14.903	2	0.0005805
	10	72012903	rs1871452	A	T	1.068e-19	0.0371	0.0041	0.6198	0.0714	0.5917	0.8087	+-+	86.7	15.03	2	0.0005449
	10	71985841	rs2127357	T	C	1.081e-19	0.0368	0.0041	0.6017	0.0419	0.5824	0.6968	+++	79.1	9.564	2	0.00838
	10	72000036	rs4148932	T	C	1.229e-19	-0.0363	0.004	0.4578	0.0802	0.4177	0.63	---	81.6	10.845	2	0.004416
	10	72048070	rs1245573	T	C	1.401e-19	-0.0376	0.0042	0.3846	0.0788	0.1576	0.4139	---	59.3	4.916	2	0.0856
	10	71985718	rs1006974	T	C	1.519e-19	0.0361	0.004	0.5451	0.062	0.415	0.577	+++	77.7	8.973	2	0.01126
	10	72000132	rs4148933	T	C	1.973e-19	-0.0361	0.004	0.4562	0.0761	0.4182	0.6187	---	80	10.007	2	0.006715
	7	114429481	rs7785701	C	G	2.01e-19	-0.037	0.0041	0.401	0.0822	0.17	0.4335	---	78.6	9.366	2	0.009251
	10	72047656	rs7913636	T	C	2.317e-19	-0.036	0.004	0.4029	0.0377	0.3189	0.4204	---	39.6	3.309	2	0.1911
	10	72052718	rs1871453	T	C	2.466e-19	-0.0374	0.0042	0.3851	0.08	0.1483	0.4142	---	69.6	6.572	2	0.0374
	10	71981079	rs4148929	A	C	2.503e-19	-0.0359	0.004	0.4532	0.0603	0.4221	0.5794	---	79.3	9.653	2	0.008015
	10	72050912	rs1245576	T	C	2.53e-19	-0.0374	0.0042	0.3851	0.08	0.1483	0.4142	---	68.5	6.355	2	0.04169
	10	72044884	rs1668158	A	G	2.536e-19	-0.0373	0.0042	0.3843	0.0785	0.1587	0.4136	---	64.9	5.69	2	0.05813
	10	72047151	rs1678619	T	C	2.646e-19	-0.0373	0.0042	0.3843	0.0785	0.1588	0.4137	---	63.9	5.539	2	0.06269
	10	72047473	rs1668162	T	C	2.842e-19	0.0372	0.0041	0.6155	0.0785	0.5861	0.8412	+++	64.6	5.645	2	0.05945
	10	72031185	rs35820444	CCT	C	2.93e-19	-0.0354	0.0039	0.5541	0.0665	0.5191	0.6986	---	38.8	3.269	2	0.1951
	10	72047030	rs1668161	A	C	2.996e-19	0.0372	0.0042	0.6154	0.0786	0.586	0.8411	+++	63.6	5.497	2	0.06403
	10	72010315	rs4148946	T	C	3.041e-19	0.0361	0.004	0.6202	0.0612	0.5944	0.7706	+-+	87.9	16.496	2	0.0002618
	10	72046812	rs1668160	T	C	3.208e-19	-0.0372	0.0042	0.3842	0.0785	0.1588	0.4136	---	64.9	5.694	2	0.05801
	10	72046054	rs1668159	T	G	3.292e-19	0.0372	0.0042	0.6155	0.0785	0.5861	0.8412	+++	64.3	5.595	2	0.06098
	10	72043117	rs1269600	T	C	3.515e-19	-0.0372	0.0042	0.384	0.0783	0.1594	0.4133	---	64	5.562	2	0.06198
	10	71982201	rs2091332	T	C	3.649e-19	-0.0357	0.004	0.4532	0.0603	0.4221	0.5793	---	78.9	9.486	2	0.008711
	10	71978155	rs12258400	T	C	3.657e-19	-0.0358	0.004	0.4566	0.0696	0.4226	0.6046	---	78.4	9.256	2	0.009774
	10	72042129	rs1245512	A	G	4.285e-19	0.037	0.0041	0.6166	0.077	0.5873	0.8328	+++	63.3	5.45	2	0.06556
	10	72058014	rs1618927	A	G	4.725e-19	-0.0373	0.0042	0.3838	0.0811	0.1255	0.4112	---	16	2.38	2	0.3043
	10	72054787	rs4747238	T	C	6.2e-19	-0.0369	0.0042	0.3855	0.0801	0.1477	0.4142	---	66.8	6.016	2	0.04939
	10	72032678	rs1245529	T	C	1.301e-18	-0.0362	0.0041	0.5606	0.1018	0.5208	0.8765	---	0	1.946	2	0.378
	10	72034988	rs1245528	T	G	1.975e-18	0.0364	0.0042	0.4428	0.0997	0.0923	0.4785	+++	0	1.724	2	0.4224
	10	72020766	rs10546649	CTAATTT	C	2.19e-18	-0.0343	0.0039	0.4483	0.0413	0.4265	0.5338	-+-	92.7	27.57	2	1.031e-06
	10	71985229	rs4746104	T	C	2.314e-18	-0.035	0.004	0.4572	0.076	0.4194	0.6193	---	80.4	10.219	2	0.00604
	10	71996020	rs7085958	A	G	2.341e-18	0.0351	0.004	0.5354	0.091	0.3355	0.5794	+++	75.8	8.248	2	0.01618
	7	114358431	rs12672683	T	C	2.442e-18	-0.0355	0.0041	0.4196	0.0881	0.2071	0.4619	---	1.1	2.023	2	0.3637
	10	72010820	rs4148948	A	G	3.061e-18	-0.0353	0.0041	0.3874	0.0637	0.2307	0.4145	-+-	87.7	16.303	2	0.0002882
	10	71985190	rs4746103	C	G	3.725e-18	-0.0346	0.004	0.4413	0.0438	0.4188	0.5321	---	82.1	11.204	2	0.003691
	10	72032510	rs1245530	T	C	4.398e-18	0.0358	0.0041	0.4446	0.1009	0.0972	0.4813	+++	28	2.78	2	0.2491
	10	72031061	rs1245531	A	G	4.518e-18	0.0341	0.0039	0.4536	0.059	0.3293	0.4854	+++	37.1	3.178	2	0.2042
	10	72030368	rs1245533	T	G	5.857e-18	0.0337	0.0039	0.4705	0.0374	0.4044	0.4923	+++	70.6	6.803	2	0.03332
	10	72028946	rs55900420	T	C	6.235e-18	0.0354	0.0041	0.4391	0.1018	0.1321	0.4798	+++	48.9	3.912	2	0.1414
	10	72013641	rs10823898	T	G	6.584e-18	0.036	0.0042	0.4371	0.097	0.0883	0.4712	+++	19.2	2.476	2	0.2899
	10	72062267	rs1049246	A	G	6.745e-18	-0.0355	0.0041	0.4172	0.0905	0.1326	0.4487	---	47.5	3.812	2	0.1487
	10	71974194	rs4284332	T	C	6.878e-18	-0.0356	0.0041	0.3796	0.0524	0.2551	0.4024	---	78.1	9.122	2	0.01045
	7	114430980	rs1476535	T	C	7.375e-18	0.0347	0.004	0.5859	0.0748	0.5533	0.774	+++	78.4	9.274	2	0.009686
	10	72025968	rs1245521	T	C	7.404e-18	0.0353	0.0041	0.4382	0.1012	0.1326	0.4786	+++	43.1	3.514	2	0.1725
	7	114418676	rs34291892	CA	C	7.724e-18	0.0377	0.0044	0.6543	0.0759	0.628	0.9359	+++	70.1	6.687	2	0.03532
	10	72065894	rs1668169	A	G	9.115e-18	-0.0354	0.0041	0.4164	0.0908	0.108	0.4459	---	36.5	3.151	2	0.2069
	10	72060243	rs1049269	A	G	1.025e-17	-0.0354	0.0041	0.4174	0.0906	0.1276	0.4484	---	49.5	3.959	2	0.1381
	10	72073101	rs896074	T	C	1.058e-17	0.0356	0.0042	0.5858	0.0898	0.5552	0.8881	+++	0	1.86	2	0.3945
	10	72060864	rs3180	A	G	1.083e-17	-0.0353	0.0041	0.417	0.0904	0.1336	0.4485	---	45.6	3.674	2	0.1593
	10	72009832	rs4148945	T	C	1.091e-17	0.0352	0.0041	0.4317	0.0994	0.1314	0.4713	+++	46.9	3.763	2	0.1524
	10	72015949	rs896076	A	G	1.098e-17	-0.0352	0.0041	0.5663	0.0996	0.5269	0.8685	---	51.3	4.106	2	0.1283
	10	72021828	rs1668163	T	G	1.132e-17	0.0352	0.0041	0.4335	0.0996	0.1314	0.473	+++	50.8	4.064	2	0.1311
	10	72017185	rs1245584	A	C	1.466e-17	0.0351	0.0041	0.4335	0.0996	0.1313	0.4729	+++	51.4	4.113	2	0.1279
	10	72015845	rs896077	T	C	1.702e-17	0.035	0.0041	0.4333	0.0994	0.1317	0.4726	+++	51.6	4.129	2	0.1269
	10	72074860	rs1245569	T	C	1.787e-17	-0.0353	0.0042	0.4146	0.0899	0.1113	0.4451	---	7.1	2.153	2	0.3407
	10	72063261	rs1668172	A	G	1.816e-17	-0.035	0.0041	0.4167	0.0902	0.14	0.4487	---	66.4	5.95	2	0.05106
	10	71974298	rs10823894	T	C	1.818e-17	0.0356	0.0042	0.428	0.0983	0.1379	0.4677	+++	0	1.799	2	0.4068
	10	72017934	rs1245583	A	T	2.083e-17	0.0349	0.0041	0.4333	0.0995	0.1313	0.4726	+++	50.2	4.013	2	0.1345
	10	72063743	rs1122575	T	G	2.147e-17	-0.0349	0.0041	0.4167	0.0899	0.1417	0.4487	---	67.8	6.203	2	0.04498
	10	72064445	rs2242252	T	C	2.358e-17	-0.0348	0.0041	0.4167	0.0901	0.1399	0.4486	---	66.1	5.903	2	0.05226
	10	72064423	rs2242251	C	G	2.431e-17	-0.0348	0.0041	0.417	0.0905	0.1349	0.4486	---	65.2	5.751	2	0.05639
	7	114350297	rs2049604	T	C	3.053e-17	-0.0376	0.0045	0.3287	0.0737	0.0642	0.3546	---	0	1.145	2	0.5642
	10	72037499	rs1245526	T	C	3.495e-17	0.0352	0.0042	0.4321	0.0968	0.0905	0.4667	+++	0	1.715	2	0.4242
	10	72023667	rs1245517	T	C	3.507e-17	0.0347	0.0041	0.4327	0.0996	0.13	0.4723	+++	50.2	4.014	2	0.1344
	10	72028396	rs1245525	A	G	3.701e-17	-0.033	0.0039	0.5447	0.0446	0.5193	0.6295	---	79.8	9.911	2	0.007043
	10	72066052	rs1668168	A	G	4.383e-17	-0.0344	0.0041	0.416	0.089	0.1531	0.4486	---	71	6.889	2	0.03192
	10	71977664	rs71908159	A	ATTGT	5.14e-17	0.0351	0.0042	0.4223	0.0963	0.1372	0.461	+++	14.3	2.334	2	0.3113
	7	114435631	rs10246733	A	C	5.267e-17	-0.0328	0.0039	0.5097	0.06	0.3845	0.5421	---	73.9	7.653	2	0.02179
	7	114443495	rs10228494	C	G	5.524e-17	-0.034	0.0041	0.4018	0.0755	0.2047	0.4336	---	83.2	11.938	2	0.002557
	10	72039115	rs1271351	T	C	5.833e-17	0.0347	0.0041	0.607	0.0821	0.5763	0.8477	+++	52.5	4.209	2	0.1219
	10	71985241	rs4746105	T	C	6.013e-17	-0.0349	0.0042	0.5686	0.0995	0.5285	0.8644	---	0	1.338	2	0.5121
	7	114484605	rs6974757	C	G	6.557e-17	-0.0341	0.0041	0.3876	0.0712	0.2015	0.4171	---	70.9	6.882	2	0.03204
	10	72077194	rs1245563	T	C	6.739e-17	0.0326	0.0039	0.5533	0.0033	0.5509	0.5642	+++	45.9	3.7	2	0.1572
	7	114434202	rs10268637	T	C	8.063e-17	0.0324	0.0039	0.493	0.0597	0.4605	0.6173	+++	73.3	7.496	2	0.02356
	7	114469294	rs727644	A	G	8.909e-17	-0.034	0.0041	0.3858	0.0707	0.201	0.4151	---	69.8	6.62	2	0.03652
	10	71982522	rs2127358	A	G	9.758e-17	-0.0338	0.0041	0.5676	0.0842	0.5269	0.7688	---	32.4	2.959	2	0.2277
	10	71980193	rs10823895	A	C	1.254e-16	-0.035	0.0042	0.5623	0.0976	0.5278	0.9107	---	0	1.544	2	0.4621
	7	114489082	rs10249234	A	G	1.377e-16	0.0337	0.0041	0.6139	0.0708	0.5846	0.7989	+++	71.3	6.971	2	0.03064
	7	114341162	rs4117983	A	T	1.466e-16	-0.0337	0.0041	0.4452	0.1039	0.1707	0.4916	---	0	1.436	2	0.4878
	7	114498696	rs2040658	C	G	1.509e-16	0.0337	0.0041	0.6141	0.0708	0.5847	0.7989	+++	71.7	7.07	2	0.02915
	7	114451789	rs10262103	A	C	1.521e-16	0.0335	0.0041	0.6007	0.0726	0.5696	0.7863	+-+	88.2	17	2	0.0002035
	7	114352019	rs4730633	T	G	1.872e-16	-0.0331	0.004	0.4461	0.0932	0.2278	0.4921	---	0	1.625	2	0.4437
	7	114479375	rs2189010	A	G	1.99e-16	0.0336	0.0041	0.6144	0.0719	0.5849	0.8039	+++	76.2	8.398	2	0.01501
	10	72031016	rs1245532	A	G	2.239e-16	0.0324	0.0039	0.5258	0.0727	0.4507	0.6909	+++	80.5	10.231	2	0.006004
	10	71984424	rs10400064	T	C	2.359e-16	0.0327	0.004	0.5048	0.0692	0.4342	0.6567	+++	64.5	5.64	2	0.0596
	7	114358191	rs12705959	T	C	2.37e-16	-0.0332	0.0041	0.4135	0.079	0.2304	0.4527	---	15.5	2.368	2	0.3061
	7	114502195	rs1015511	A	G	2.409e-16	-0.0335	0.0041	0.3862	0.071	0.2009	0.4156	---	73.7	7.6	2	0.02237
	10	72056209	rs11000158	A	C	2.599e-16	-0.033	0.004	0.4697	0.099	0.2135	0.542	---	35.3	3.092	2	0.2131
	7	114476826	rs7783012	A	G	2.644e-16	0.0336	0.0041	0.6129	0.0762	0.5828	0.8224	+++	76.8	8.625	2	0.0134
	7	114384261	rs12667224	A	G	3.14e-16	-0.0331	0.0041	0.4714	0.108	0.1723	0.5159	---	76.9	8.656	2	0.0132
	7	114435085	rs28534444	T	C	3.227e-16	-0.0319	0.0039	0.5152	0.0485	0.4168	0.5423	---	78.8	9.453	2	0.008859
	10	71992107	rs4747230	A	G	3.264e-16	-0.034	0.0042	0.5686	0.0998	0.5285	0.8672	---	8.8	2.192	2	0.3342
	10	71991385	rs1007242	A	G	3.344e-16	-0.034	0.0042	0.5685	0.0998	0.5284	0.8669	---	9.3	2.204	2	0.3322
	7	114540007	rs10262462	A	G	3.356e-16	-0.0336	0.0041	0.3743	0.0698	0.1981	0.4062	---	65.8	5.847	2	0.05374
	7	114385330	rs13232831	A	C	3.539e-16	-0.0331	0.0041	0.4714	0.1081	0.1717	0.5159	---	77	8.694	2	0.01295
	10	72077583	rs1245562	A	G	3.604e-16	0.0333	0.0041	0.5887	0.0872	0.5549	0.8377	+++	54.2	4.371	2	0.1124
	7	114503352	rs10266297	T	C	3.775e-16	0.0332	0.0041	0.6137	0.0709	0.5843	0.7986	+++	74.9	7.954	2	0.01874
	7	114384998	rs12537376	A	G	3.875e-16	0.0353	0.0043	0.6381	0.0808	0.6095	0.9301	+++	64.1	5.568	2	0.06179
	7	114381815	rs66571810	T	C	4.056e-16	0.0353	0.0043	0.6409	0.0792	0.6132	0.9333	+++	62.2	5.287	2	0.07113
	10	72027139	rs1245523	A	G	4.124e-16	-0.0317	0.0039	0.5271	0.0342	0.5071	0.5883	---	85	13.362	2	0.001255
	7	114497885	rs1989903	A	G	4.265e-16	-0.033	0.0041	0.3816	0.0729	0.1893	0.4116	---	75.8	8.275	2	0.01597
	10	72077592	rs1245561	T	C	4.299e-16	-0.0333	0.0041	0.4098	0.0868	0.1617	0.4434	---	54.4	4.387	2	0.1115
	7	114451698	rs10262192	A	G	4.365e-16	0.0319	0.0039	0.4494	0.023	0.4039	0.4892	+++	78.5	9.282	2	0.009646
	10	72077258	rs1268456	C	G	4.876e-16	0.0324	0.004	0.584	0.0668	0.5537	0.7439	+++	70.5	6.786	2	0.03361
	10	72025033	rs1245519	T	C	5.467e-16	-0.0323	0.004	0.5613	0.0829	0.5206	0.7559	-+-	85.3	13.594	2	0.001117
	10	72075400	rs1245567	A	G	6.272e-16	0.0322	0.004	0.5831	0.0646	0.5536	0.7363	+++	70.5	6.782	2	0.03367
	10	72047767	rs10823901	T	C	6.304e-16	0.0325	0.004	0.4453	0.0882	0.2355	0.4881	+++	12.3	2.281	2	0.3197
	7	114383230	rs7779476	A	C	6.708e-16	-0.0328	0.0041	0.468	0.1072	0.1696	0.512	---	76	8.34	2	0.01545
	10	71995163	rs12413786	A	G	6.727e-16	0.0337	0.0042	0.4307	0.0996	0.1327	0.4706	+++	4.7	2.099	2	0.3502
	7	114508276	rs2396753	A	C	6.88e-16	0.0332	0.0041	0.6255	0.0695	0.5937	0.8009	+++	58.1	4.772	2	0.09199
	7	114344713	rs2140615	A	G	6.888e-16	-0.0325	0.004	0.4456	0.0935	0.2256	0.4915	---	0	1.653	2	0.4376
	10	72039591	rs1245507	A	G	7.89e-16	0.0327	0.0041	0.4501	0.0994	0.1955	0.4955	+++	60.4	5.045	2	0.08027
	10	72029449	rs877620	T	C	8.026e-16	0.0321	0.004	0.4381	0.0823	0.2452	0.4786	+-+	84.8	13.144	2	0.001399
	10	71990315	rs2394848	A	G	8.059e-16	0.0336	0.0042	0.4304	0.0994	0.1329	0.4703	+++	0	1.984	2	0.3708
	7	114345026	rs140346112	G	GTTACT	9.443e-16	-0.0323	0.004	0.4454	0.0935	0.2255	0.4914	---	0	1.665	2	0.435
	7	114456791	rs10231382	A	T	9.54e-16	-0.0315	0.0039	0.5483	0.0188	0.5096	0.5832	---	78.9	9.487	2	0.00871
	10	72075891	rs1245566	A	G	9.899e-16	0.032	0.004	0.5828	0.0641	0.5535	0.7346	+++	71.6	7.052	2	0.02943
	7	114505470	rs6466488	A	G	1.064e-15	0.0327	0.0041	0.6139	0.0697	0.5847	0.7937	+++	79.5	9.76	2	0.007596
	7	114389808	rs10953758	A	G	1.18e-15	0.0324	0.0041	0.5288	0.1077	0.484	0.8242	+++	75.5	8.155	2	0.01695
	10	72051156	rs1245577	C	G	1.194e-15	0.0321	0.004	0.445	0.0852	0.2449	0.4869	+++	67.1	6.083	2	0.04777
	10	72055250	rs1678621	T	C	1.206e-15	0.0314	0.0039	0.4649	0.0461	0.3769	0.4913	+++	26.7	2.73	2	0.2554
	7	114544043	rs7458242	A	G	1.335e-15	0.0329	0.0041	0.6255	0.0697	0.5936	0.8014	+++	71.4	6.983	2	0.03046
	10	72055026	rs7921668	T	C	1.402e-15	-0.0314	0.0039	0.5386	0.0541	0.5084	0.6476	---	54.9	4.435	2	0.1089
	7	114554560	rs1859100	T	G	1.428e-15	-0.0329	0.0041	0.3741	0.07	0.198	0.4062	---	70.6	6.81	2	0.0332
	7	114406106	rs2030913	T	C	1.49e-15	0.0312	0.0039	0.4901	0.0465	0.4641	0.584	+++	77.6	8.944	2	0.01142
	10	72076210	rs1245565	T	G	1.516e-15	0.0323	0.0041	0.5878	0.0825	0.554	0.8082	+++	68.6	6.376	2	0.04126
	4	102225733	rs35518360	A	T	1.707e-15	-0.059	0.0074	0.9125	0.0173	0.9071	0.9842	---	0	0.503	2	0.7775
	4	102225731	rs35225200	A	C	1.737e-15	-0.059	0.0074	0.9125	0.0173	0.9071	0.9842	---	0	0.504	2	0.7773
	7	114407085	rs7795397	A	T	1.741e-15	0.0311	0.0039	0.4894	0.0457	0.4637	0.5815	+++	76	8.329	2	0.01554
	10	72044862	rs1630642	T	C	1.778e-15	0.0322	0.004	0.4444	0.0936	0.2122	0.4882	+++	50.6	4.051	2	0.1319
	10	72057541	rs1678622	T	C	2.445e-15	0.0319	0.004	0.4463	0.094	0.2132	0.4904	+++	35.3	3.092	2	0.2131
	10	72059175	rs7307	A	G	2.576e-15	0.0319	0.004	0.4456	0.0943	0.2112	0.4897	+++	44.1	3.576	2	0.1673
	10	72045532	rs1612028	C	G	2.595e-15	-0.0317	0.004	0.5538	0.086	0.5116	0.756	---	67	6.062	2	0.04828
	10	72045003	rs1632171	T	G	2.659e-15	0.0309	0.0039	0.4919	0.0194	0.4264	0.5045	+++	59	4.881	2	0.08711
	7	114397903	rs6942634	A	G	2.673e-15	-0.0319	0.004	0.4871	0.1076	0.2127	0.5858	---	33.7	3.016	2	0.2213
	10	72022507	rs10823899	A	C	2.684e-15	0.0316	0.004	0.433	0.0833	0.2349	0.4734	+-+	87.2	15.591	2	0.0004115
	10	72043277	rs1245514	T	C	2.693e-15	0.032	0.0041	0.4486	0.0974	0.2018	0.4933	+++	61	5.124	2	0.07713
	7	114400048	rs35624276	A	G	2.75e-15	-0.0321	0.0041	0.4574	0.1038	0.1761	0.5693	---	30.3	2.869	2	0.2382
	7	114520816	rs6969376	A	G	3.069e-15	0.0327	0.0041	0.6262	0.0746	0.5936	0.8249	+++	74.7	7.92	2	0.01907
	3	49604997	rs13064576	T	C	3.18e-15	-0.034	0.0043	0.2817	0.0228	0.1973	0.2909	---	52.3	4.194	2	0.1228
	3	49684923	rs9837520	A	G	3.196e-15	-0.0335	0.0043	0.3003	0.046	0.2071	0.382	---	37	3.176	2	0.2043
	10	72075030	rs1245568	A	G	3.224e-15	0.0312	0.004	0.5789	0.0535	0.5535	0.7008	+++	76.4	8.478	2	0.01442
	10	72018849	rs1245581	C	G	3.325e-15	0.0315	0.004	0.4332	0.0825	0.2379	0.4734	+-+	86.7	15.031	2	0.0005444
	3	49636714	rs9824092	C	G	3.34e-15	0.0339	0.0043	0.7178	0.0228	0.7088	0.8031	+++	56	4.549	2	0.1028
	11	112981742	rs2298526	T	C	3.415e-15	-0.0312	0.004	0.5898	0.0268	0.5023	0.6009	---	0	1.37	2	0.504
	3	49612962	rs7614725	A	G	3.486e-15	-0.0339	0.0043	0.2823	0.0227	0.1977	0.2913	---	54.9	4.437	2	0.1088
	3	49637025	rs9862080	A	G	3.507e-15	0.0339	0.0043	0.7176	0.0228	0.7086	0.803	+++	56.5	4.599	2	0.1003
	7	114399396	rs12534017	A	C	3.532e-15	0.032	0.0041	0.5156	0.1117	0.419	0.8194	+++	36.6	3.156	2	0.2064
	11	112995184	rs4439551	T	C	3.596e-15	-0.0311	0.0039	0.5895	0.027	0.5012	0.6008	---	0	1.532	2	0.4649
	3	49606760	rs11921590	T	C	3.664e-15	0.0339	0.0043	0.7179	0.0226	0.7091	0.8024	+++	54.4	4.388	2	0.1115
	3	49647484	rs13316695	C	G	3.708e-15	0.0341	0.0043	0.7236	0.0215	0.7159	0.8056	+++	55	4.447	2	0.1082
	3	49612556	rs9827708	C	G	3.755e-15	0.0339	0.0043	0.7178	0.0227	0.7088	0.8024	+++	54.8	4.42	2	0.1097
	3	49613777	rs9833611	A	G	3.794e-15	-0.0339	0.0043	0.2822	0.0227	0.1976	0.2911	---	56.1	4.555	2	0.1025
	7	114378136	rs4730634	A	T	4.095e-15	-0.0313	0.004	0.4686	0.0956	0.2348	0.5124	---	72.7	7.326	2	0.02566
	11	113023134	rs7926312	A	G	4.184e-15	-0.0311	0.004	0.5945	0.0272	0.5034	0.6087	---	0	1.524	2	0.4668
	11	112981889	rs1940726	T	G	4.233e-15	-0.0312	0.004	0.5948	0.0271	0.5043	0.6092	---	0	1.516	2	0.4687
	11	112979921	rs2186707	A	T	4.272e-15	0.0312	0.004	0.4051	0.0271	0.3908	0.4956	+++	0	1.46	2	0.4818
	11	112980048	rs2155284	C	G	4.283e-15	0.0312	0.004	0.4051	0.0271	0.3908	0.4956	+++	0	1.443	2	0.486
	11	113007532	rs7118907	A	C	4.307e-15	0.031	0.004	0.4104	0.027	0.3991	0.4986	+++	0	1.48	2	0.4771
	11	112982037	rs1940725	T	C	4.43e-15	-0.0311	0.004	0.5949	0.0271	0.5044	0.6092	---	0	1.47	2	0.4795
	11	112981310	rs2212449	T	G	4.472e-15	0.0311	0.004	0.4051	0.0271	0.3908	0.4956	+++	0	1.469	2	0.4798
	10	72060638	rs896079	A	G	4.511e-15	0.0317	0.004	0.4141	0.0832	0.2069	0.4529	+++	39.7	3.316	2	0.1906
	11	113006582	rs9919670	A	G	4.514e-15	0.031	0.004	0.4105	0.027	0.3994	0.499	+++	0	1.862	2	0.3941
	11	112981473	rs1940728	T	G	4.541e-15	0.0311	0.004	0.4051	0.0271	0.3908	0.4956	+++	0	1.468	2	0.48
	11	112982290	rs1954826	A	G	4.621e-15	-0.0311	0.004	0.5949	0.0271	0.5044	0.6092	---	0	1.448	2	0.4848
	11	112982224	rs1940724	A	G	4.669e-15	-0.0311	0.004	0.5949	0.0271	0.5044	0.6092	---	0	1.471	2	0.4792
	11	113021848	rs9919620	A	G	4.669e-15	0.031	0.004	0.4056	0.0272	0.3914	0.4966	+++	0	1.525	2	0.4664
	10	72061875	rs1678623	T	C	4.731e-15	0.0317	0.0041	0.4137	0.0847	0.2001	0.4528	+++	36.7	3.157	2	0.2063
	11	112990721	rs4479020	A	G	4.742e-15	0.0309	0.0039	0.4105	0.027	0.3993	0.4988	+++	0	1.568	2	0.4567
	11	112981470	rs1940729	T	C	4.751e-15	-0.0311	0.004	0.5949	0.0271	0.5044	0.6093	---	0	1.463	2	0.4811
	11	113041665	rs3802848	A	C	4.757e-15	-0.0311	0.004	0.5951	0.0275	0.5038	0.613	---	0	1.641	2	0.4402
	7	114377191	rs12705961	A	G	4.766e-15	-0.0313	0.004	0.4685	0.0956	0.2347	0.5124	---	73.4	7.515	2	0.02334
	11	112981866	rs1940727	T	G	4.828e-15	0.0311	0.004	0.4051	0.0271	0.3908	0.4956	+++	0	1.47	2	0.4794
	7	114552490	rs7794413	T	C	4.838e-15	-0.0306	0.0039	0.5307	0.0232	0.4853	0.5743	---	85.7	13.983	2	0.0009197
	11	113011457	rs7943198	T	G	4.909e-15	-0.031	0.004	0.5945	0.0272	0.5035	0.6085	---	0	1.534	2	0.4644
	11	112984213	rs6589353	A	G	4.926e-15	0.031	0.004	0.4102	0.0267	0.3992	0.4977	+++	0	1.415	2	0.4929
	10	72061905	rs1668174	T	C	4.995e-15	0.0317	0.0041	0.4137	0.0848	0.1996	0.4528	+++	33.9	3.026	2	0.2202
	11	113021552	rs1940733	A	G	5.007e-15	0.031	0.004	0.4056	0.0272	0.3914	0.4966	+++	0	1.525	2	0.4664
	11	113016688	rs10732853	C	G	5.063e-15	-0.031	0.004	0.5945	0.0272	0.5034	0.6084	---	0	1.546	2	0.4616
	11	113039023	rs10891492	T	C	5.136e-15	0.0311	0.004	0.4049	0.0275	0.3871	0.4962	+++	0	1.584	2	0.453
	11	112998332	rs10891487	A	G	5.141e-15	0.0309	0.004	0.4057	0.0272	0.3919	0.4968	+++	0	1.547	2	0.4615
	11	113040282	rs7938812	T	G	5.209e-15	-0.0311	0.004	0.5951	0.0275	0.5039	0.6129	---	0	1.597	2	0.4501
	7	114379641	rs9641516	C	G	5.246e-15	0.0312	0.004	0.5316	0.0961	0.4876	0.7675	+++	74.9	7.96	2	0.01869
	11	112989145	rs1940718	T	C	5.295e-15	0.031	0.004	0.4102	0.0268	0.3991	0.4978	+++	0	1.457	2	0.4825
	7	114534306	rs66823671	T	TA	5.313e-15	-0.0306	0.0039	0.5308	0.0216	0.4863	0.5708	---	84.1	12.584	2	0.001851
	11	112983330	rs10736463	T	C	5.318e-15	-0.031	0.004	0.5949	0.0271	0.5043	0.6092	---	0	1.466	2	0.4805
	11	113035669	rs1940714	T	C	5.337e-15	-0.0311	0.004	0.5946	0.0273	0.5034	0.6094	---	0	1.534	2	0.4645
	11	112982816	rs4439550	A	G	5.347e-15	0.031	0.004	0.405	0.027	0.3907	0.4955	+++	0	1.446	2	0.4852
	7	114375652	rs12705960	A	C	5.403e-15	-0.031	0.004	0.4716	0.097	0.2332	0.5159	---	73.4	7.531	2	0.02316
	11	113008734	rs4589334	C	G	5.416e-15	0.031	0.004	0.4056	0.0272	0.3916	0.4966	+++	0	1.518	2	0.4681
	11	113039355	rs7948327	A	C	5.445e-15	0.0311	0.004	0.4049	0.0275	0.3871	0.4961	+++	0	1.591	2	0.4514
	11	113028513	rs142861910	T	TAATGTTTCCTAGA	5.535e-15	0.031	0.004	0.4055	0.0272	0.3911	0.4966	+++	0	1.536	2	0.4641
	11	113025492	rs10750021	C	G	5.554e-15	-0.031	0.004	0.5945	0.0271	0.5037	0.6087	---	0	1.658	2	0.4364
	11	112996339	rs1940702	A	G	5.604e-15	-0.0309	0.004	0.5943	0.0272	0.5032	0.6083	---	0	1.565	2	0.4572
	10	72046530	rs1678618	A	G	5.637e-15	-0.0314	0.004	0.5539	0.0866	0.5116	0.7579	---	70.8	6.854	2	0.03249
	11	113019124	rs999851	A	G	5.733e-15	-0.0309	0.004	0.5945	0.0272	0.5034	0.6085	---	0	1.487	2	0.4755
	11	113027706	rs1940699	A	T	5.751e-15	-0.031	0.004	0.5946	0.0271	0.5037	0.6087	---	0	1.666	2	0.4348
	11	112990171	rs7121047	A	T	5.928e-15	-0.0309	0.004	0.5898	0.0268	0.5022	0.6009	---	0	1.471	2	0.4792
	11	112995547	rs4381397	T	C	5.947e-15	-0.0309	0.004	0.5943	0.0272	0.5032	0.6082	---	0	1.555	2	0.4595
	11	113034317	rs7128314	T	C	5.999e-15	0.031	0.004	0.4056	0.0272	0.3913	0.4966	+++	0	1.577	2	0.4546
	3	49606579	rs11917431	T	C	6.056e-15	-0.0339	0.0043	0.2754	0.0294	0.1939	0.2907	---	56.1	4.557	2	0.1025
	11	113005046	rs10750019	C	G	6.069e-15	0.0309	0.004	0.4056	0.0272	0.3917	0.4967	+++	0	1.486	2	0.4756
	3	49682296	rs9822268	A	G	6.153e-15	-0.0337	0.0043	0.2767	0.0215	0.1947	0.2843	---	52.4	4.203	2	0.1223
	11	113029621	rs11214469	A	T	6.168e-15	0.031	0.004	0.4055	0.0272	0.3912	0.4966	+++	0	1.576	2	0.4547
	10	72048709	rs1245574	A	C	6.204e-15	0.0308	0.004	0.4552	0.0584	0.3349	0.4872	+++	55.7	4.519	2	0.1044
	11	113001583	rs723599	A	G	6.212e-15	-0.0309	0.004	0.5944	0.0272	0.5033	0.6083	---	0	1.526	2	0.4664
	11	113035563	rs1940713	T	C	6.212e-15	-0.031	0.004	0.5944	0.0272	0.5034	0.6087	---	0	1.557	2	0.459
	11	113035054	rs4480572	T	C	6.25e-15	0.031	0.004	0.4056	0.0272	0.3913	0.4966	+++	0	1.559	2	0.4587
	11	112986480	rs1940720	A	G	6.255e-15	-0.0309	0.004	0.5898	0.0268	0.5022	0.6009	---	0	1.45	2	0.4843
	11	113028911	rs1892981	T	C	6.269e-15	0.031	0.004	0.4055	0.0272	0.3912	0.4966	+++	0	1.617	2	0.4456
	11	113031949	rs1320670	A	T	6.27e-15	-0.031	0.004	0.5945	0.0272	0.5034	0.6088	---	0	1.583	2	0.4532
	11	113033757	rs7127528	T	C	6.312e-15	0.031	0.004	0.4055	0.0272	0.3913	0.4966	+++	0	1.594	2	0.4506
	3	49653063	rs11709525	T	C	6.358e-15	-0.0338	0.0043	0.275	0.0218	0.1912	0.2826	---	50.3	4.022	2	0.1338
	11	113010010	rs4294596	A	T	6.358e-15	-0.0309	0.004	0.5944	0.0272	0.5034	0.6083	---	0	1.552	2	0.4602
	11	113011184	rs1219294691	T	C	6.366e-15	-0.0309	0.004	0.5948	0.0272	0.5037	0.6088	---	0	1.436	2	0.4878
	11	113007825	rs6589354	A	T	6.408e-15	0.0309	0.004	0.4056	0.0272	0.3917	0.4966	+++	0	1.488	2	0.4753
	11	113013039	rs7113596	A	C	6.463e-15	0.0309	0.004	0.4056	0.0272	0.3917	0.4966	+++	0	1.505	2	0.4711
	11	113003881	rs7127712	A	T	6.477e-15	-0.0308	0.004	0.5944	0.0272	0.5033	0.6083	---	0	1.509	2	0.4703
	11	113041581	rs3802847	T	C	6.492e-15	-0.031	0.004	0.5961	0.028	0.5044	0.6178	---	0	1.688	2	0.4301
	11	113035496	rs1940712	C	G	6.521e-15	0.031	0.004	0.4056	0.0272	0.3913	0.4966	+++	0	1.593	2	0.4509
	11	113032873	rs7945073	A	G	6.539e-15	0.031	0.004	0.4055	0.0272	0.3913	0.4966	+++	0	1.557	2	0.4592
	11	112998682	rs1940701	T	C	6.597e-15	-0.0308	0.004	0.5943	0.0272	0.5031	0.6082	---	0	1.566	2	0.4571
	11	113041117	rs7942723	T	G	6.604e-15	-0.031	0.004	0.596	0.028	0.5042	0.6176	---	0	1.567	2	0.4569
	11	113006687	rs9919558	A	T	6.638e-15	0.0308	0.004	0.4056	0.0272	0.3917	0.4965	+++	0	1.474	2	0.4785
	3	49684365	rs13085791	A	C	6.646e-15	-0.0337	0.0043	0.2764	0.0214	0.1945	0.2841	---	53.6	4.307	2	0.1161
	11	113028492	rs1892983	T	C	6.707e-15	-0.0309	0.004	0.5945	0.0272	0.5034	0.6088	---	0	1.581	2	0.4536
	10	72018882	rs1261886	A	G	6.748e-15	0.0303	0.0039	0.4739	0.0231	0.413	0.4867	+-+	89.3	18.611	2	9.094e-05
	11	113011339	rs889941779	T	C	6.78e-15	0.0309	0.004	0.4052	0.0271	0.3913	0.4958	+++	0	1.401	2	0.4964
	11	113003923	rs7127930	A	C	6.835e-15	0.0308	0.004	0.4056	0.0272	0.3916	0.4966	+++	0	1.511	2	0.4698
	11	113006686	rs9919557	T	C	6.886e-15	-0.0308	0.004	0.5944	0.0271	0.5035	0.6084	---	0	1.416	2	0.4926
	10	72003270	rs7097834	T	G	6.923e-15	0.0318	0.0041	0.432	0.0963	0.1737	0.474	+-+	76.6	8.564	2	0.01382
	11	113034407	rs7128648	A	G	6.956e-15	0.0309	0.004	0.4057	0.0273	0.3914	0.4971	+++	0	1.39	2	0.499
	11	113036082	rs7935745	A	G	7.027e-15	-0.0309	0.004	0.5945	0.0272	0.5035	0.6088	---	0	1.493	2	0.474
	3	49649249	rs6770670	T	C	7.036e-15	0.0337	0.0043	0.7244	0.0212	0.717	0.8053	+++	52.9	4.247	2	0.1196
	7	114381355	rs2396726	T	C	7.139e-15	-0.0311	0.004	0.4684	0.0963	0.2314	0.5124	---	74.3	7.787	2	0.02037
	4	102276925	rs13135092	A	G	7.208e-15	-0.0583	0.0075	0.9152	0.0166	0.91	0.9853	---	0	0.561	2	0.7552
	3	49673046	rs13093385	A	T	7.239e-15	0.0337	0.0043	0.7233	0.0213	0.7157	0.8048	+++	48.5	3.886	2	0.1433
	3	49651777	rs34762726	A	G	7.28e-15	-0.0337	0.0043	0.2757	0.0212	0.1947	0.2831	---	52.6	4.22	2	0.1212
	11	113006164	rs1940697	A	G	7.339e-15	0.0308	0.004	0.4056	0.0272	0.3917	0.4966	+++	0	1.499	2	0.4725
	3	49644878	rs9812791	A	G	7.373e-15	-0.0337	0.0043	0.2763	0.0216	0.1942	0.2842	---	54.8	4.428	2	0.1092
	10	72006015	rs11000129	T	G	7.402e-15	-0.0311	0.004	0.5628	0.0846	0.522	0.7654	---	79.3	9.663	2	0.007976
	11	113042002	rs2186874	T	C	7.502e-15	-0.0309	0.004	0.5949	0.0276	0.5037	0.6143	---	0	1.473	2	0.4789
	10	72042499	rs1245513	A	G	7.562e-15	0.0316	0.0041	0.4441	0.0972	0.1949	0.4883	+++	66.7	6.002	2	0.04974
	11	112994393	rs7108081	A	G	7.585e-15	-0.0307	0.004	0.5943	0.0272	0.5031	0.6081	---	0	1.601	2	0.449
	11	113024306	rs1940734	C	G	7.706e-15	0.0309	0.004	0.4054	0.0272	0.3905	0.4963	+++	0	1.654	2	0.4373
	11	112991865	rs7115165	T	C	7.767e-15	-0.0307	0.004	0.5943	0.0272	0.5032	0.6083	---	0	1.62	2	0.4448
	3	49637901	rs11710037	C	G	7.945e-15	0.0336	0.0043	0.7215	0.0258	0.7089	0.805	+++	64.7	5.663	2	0.05894
	11	112989566	rs1940716	A	G	8.024e-15	-0.0308	0.004	0.5946	0.027	0.5042	0.609	---	0	1.587	2	0.4523
	7	114346595	rs2049603	A	G	8.041e-15	-0.0313	0.004	0.461	0.0958	0.2148	0.5018	---	0	0.066	2	0.9677
	3	49641218	rs4283605	A	G	8.291e-15	0.0336	0.0043	0.7234	0.0214	0.7157	0.805	+++	52.1	4.172	2	0.1242
	7	114522685	rs6980093	A	G	8.531e-15	0.0323	0.0042	0.6263	0.0767	0.5937	0.8372	+++	76.3	8.422	2	0.01483
	11	112990712	rs4466874	T	C	8.58e-15	-0.0307	0.004	0.5943	0.0272	0.5032	0.6083	---	0	1.624	2	0.4441
	11	112985415	rs7950836	T	C	8.691e-15	-0.0308	0.004	0.5946	0.027	0.5042	0.609	---	0	1.494	2	0.4737
	10	72005455	rs4747235	T	C	8.896e-15	-0.0313	0.004	0.5665	0.0838	0.526	0.7666	---	78.1	9.13	2	0.01041
	7	114531090	rs9332390	A	G	9.109e-15	-0.0303	0.0039	0.5312	0.0232	0.4862	0.5752	---	85.2	13.517	2	0.001161
	11	112989626	rs2155282	A	T	9.646e-15	-0.0307	0.004	0.5945	0.027	0.5042	0.609	---	0	1.518	2	0.4682
	7	114348482	rs2690826	A	G	9.992e-15	0.0309	0.004	0.537	0.0894	0.4955	0.7565	+++	0	0.079	2	0.9613
	7	114355560	rs1916980	A	G	1.033e-14	-0.0309	0.004	0.4629	0.0893	0.2438	0.5046	---	0	0.055	2	0.9728
	10	72010359	rs4148947	T	C	1.07e-14	-0.0304	0.0039	0.5605	0.0692	0.5244	0.7121	-+-	90.3	20.57	2	3.414e-05
	6	44481960	rs12154055	A	G	1.071e-14	-0.034	0.0044	0.3545	0.0816	0.0724	0.3841	---	36.5	3.15	2	0.207
	11	113040061	rs2155292	A	G	1.084e-14	-0.0307	0.004	0.5921	0.0266	0.5024	0.6007	---	0	1.593	2	0.451
	11	113042089	rs2155646	T	C	1.101e-14	-0.0307	0.004	0.595	0.0277	0.5036	0.6143	---	0	1.524	2	0.4667
	7	114440281	rs2014265	T	G	1.124e-14	-0.0301	0.0039	0.5367	0.0121	0.5006	0.5429	---	79.9	9.945	2	0.006924
	7	114383712	rs13225495	A	G	1.134e-14	0.0313	0.0041	0.5119	0.1128	0.4129	0.8177	+++	33.6	3.014	2	0.2215
	11	113030063	rs35017949	T	TA	1.16e-14	0.0307	0.004	0.4051	0.0273	0.3894	0.4963	+++	0	1.638	2	0.4409
	10	72013256	rs12418	A	G	1.176e-14	0.0304	0.0039	0.4397	0.0682	0.2909	0.4754	+-+	90.2	20.506	2	3.526e-05
	3	49659364	rs11718165	A	G	1.18e-14	0.0337	0.0044	0.7304	0.0276	0.7161	0.8092	+++	59.2	4.904	2	0.0861
	3	49665051	rs9882740	T	C	1.198e-14	0.0337	0.0044	0.7298	0.0276	0.7154	0.8079	+++	57.6	4.714	2	0.09472
	7	114442439	rs10261780	T	C	1.201e-14	-0.0301	0.0039	0.5375	0.0118	0.5009	0.5432	---	79.6	9.807	2	0.007421
	11	112975991	rs11214441	A	T	1.216e-14	0.0306	0.004	0.4084	0.0265	0.3992	0.4972	+++	0	1.739	2	0.4191
	11	112995734	rs4144892	T	C	1.225e-14	0.0303	0.0039	0.409	0.0275	0.3949	0.5011	+++	0	1.625	2	0.4438
	3	49627334	rs9837341	A	G	1.246e-14	0.0333	0.0043	0.7214	0.0257	0.7088	0.8043	+++	64.9	5.691	2	0.05812
	11	113033613	rs7113099	A	T	1.261e-14	0.0306	0.004	0.4085	0.0267	0.3991	0.4981	+++	0	1.64	2	0.4404
	3	49628543	rs6803222	T	G	1.266e-14	0.0333	0.0043	0.7214	0.0257	0.7088	0.8043	+++	64.3	5.606	2	0.06063
	3	49668079	rs9823546	A	T	1.267e-14	-0.0337	0.0044	0.2697	0.0276	0.1908	0.284	---	58.4	4.803	2	0.0906
	3	49664550	rs9858542	A	G	1.277e-14	-0.0337	0.0044	0.27	0.0276	0.1915	0.2843	---	57.7	4.727	2	0.09409
	3	49674864	rs11130213	T	C	1.279e-14	-0.0335	0.0044	0.2725	0.0239	0.1924	0.2838	---	59.8	4.973	2	0.08322
	7	114518899	rs9969232	A	G	1.279e-14	0.0341	0.0044	0.6657	0.0711	0.6411	0.9318	+++	74.9	7.974	2	0.01856
	11	113041796	rs3802850	A	C	1.286e-14	-0.0306	0.004	0.5948	0.0275	0.5036	0.6129	---	0	1.549	2	0.4608
	3	49693192	rs9852529	A	G	1.291e-14	-0.0337	0.0044	0.2697	0.0275	0.1915	0.284	---	55.6	4.502	2	0.1053
	3	49629531	rs1873625	A	C	1.299e-14	-0.0335	0.0043	0.2756	0.0296	0.194	0.291	---	60.4	5.056	2	0.07981
	10	72063540	rs1530800	A	G	1.324e-14	0.0324	0.0042	0.4154	0.0911	0.0834	0.4473	+++	0	1.263	2	0.5319
	10	72011948	rs4148950	A	G	1.357e-14	0.0303	0.0039	0.4399	0.0683	0.2908	0.4756	+-+	90.3	20.677	2	3.236e-05
	10	72012256	rs1871450	A	G	1.427e-14	0.0303	0.0039	0.4399	0.0683	0.2908	0.4756	+-+	90.3	20.671	2	3.246e-05
	3	49694428	rs9858213	T	G	1.5e-14	-0.0336	0.0044	0.2697	0.0276	0.1914	0.284	---	55.3	4.472	2	0.1069
	3	49676792	rs1131095	T	C	1.589e-14	0.0334	0.0043	0.7272	0.0239	0.7158	0.8069	+++	61.7	5.223	2	0.07343
	10	72028935	rs12268174	T	G	1.67e-14	-0.0302	0.0039	0.542	0.0623	0.5081	0.6719	-+-	91.5	23.596	2	7.52e-06
	7	114387214	rs1852470	T	G	1.681e-14	0.0311	0.0041	0.512	0.1128	0.4129	0.8184	+++	35.2	3.086	2	0.2138
	11	112984949	rs58291228	A	AT	1.685e-14	0.0305	0.004	0.4049	0.0273	0.39	0.4963	+++	0	1.322	2	0.5162
	10	72025418	rs1245520	A	C	1.712e-14	0.0304	0.004	0.4413	0.0746	0.274	0.4795	+-+	91	22.343	2	1.407e-05
	10	72040064	rs1245509	T	C	1.736e-14	-0.0304	0.004	0.469	0.0718	0.3066	0.5466	---	82.5	11.415	2	0.003321
	7	114508188	rs2189015	A	G	1.91e-14	-0.0318	0.0042	0.3735	0.0766	0.1624	0.406	---	72.9	7.369	2	0.0251
	10	72066577	rs1678626	T	C	2.004e-14	-0.03	0.0039	0.4911	0.0679	0.4582	0.6398	---	80.3	10.143	2	0.006273
	7	114507162	rs10279936	A	C	2.032e-14	0.0299	0.0039	0.4696	0.0168	0.44	0.5073	+++	82.3	11.31	2	0.0035
	11	112980346	rs2155290	C	G	2.066e-14	-0.0304	0.004	0.597	0.0268	0.5071	0.6099	---	0	1.282	2	0.5268
	3	49640874	rs2172252	A	T	2.194e-14	0.0334	0.0044	0.7303	0.0275	0.716	0.8086	+++	58.8	4.858	2	0.08814
	10	72015701	rs896078	T	G	2.238e-14	0.0304	0.004	0.4382	0.0798	0.2532	0.4778	+-+	87.6	16.181	2	0.0003064
	10	72040201	rs1245510	A	G	2.357e-14	0.0301	0.0039	0.5258	0.0606	0.4496	0.6575	+++	82.4	11.34	2	0.003448
	10	72039964	rs1245508	A	G	2.505e-14	0.0305	0.004	0.4532	0.085	0.2575	0.4957	+++	80	9.977	2	0.006815
	7	114432388	rs10255943	A	G	2.509e-14	-0.0359	0.0047	0.2729	0.0572	0.0565	0.2922	---	36.3	3.139	2	0.2081
	11	113025591	rs10750022	T	G	3.249e-14	0.0302	0.004	0.4014	0.0297	0.3696	0.494	+++	0	1.282	2	0.5268
	10	72016593	rs1245586	T	C	3.328e-14	0.0302	0.004	0.4384	0.0799	0.2533	0.478	+-+	88	16.645	2	0.000243
	7	114347226	rs1527146	T	G	3.572e-14	0.0303	0.004	0.5361	0.0913	0.495	0.7623	+++	0	0.041	2	0.9795
	10	72026383	rs1245522	C	G	3.626e-14	-0.03	0.004	0.5579	0.0728	0.5204	0.7199	-+-	91	22.117	2	1.575e-05
	7	114390959	rs1818999	T	C	3.893e-14	0.0307	0.0041	0.5119	0.1129	0.4118	0.8172	+++	32.7	2.971	2	0.2263
	7	114483253	rs2189008	T	C	3.959e-14	0.0295	0.0039	0.4667	0.0181	0.4325	0.5019	+++	77.8	9.009	2	0.01106
	10	71987833	rs4747229	T	C	4.223e-14	0.0306	0.0041	0.4346	0.0848	0.2314	0.4754	+++	73.2	7.466	2	0.02393
	7	114390729	rs1818998	T	C	4.262e-14	0.0306	0.0041	0.5119	0.1129	0.4119	0.8173	+++	33.4	3.001	2	0.223
	10	72063344	rs1530801	T	C	4.279e-14	-0.0311	0.0041	0.5906	0.092	0.5525	0.8553	---	36.8	3.162	2	0.2058
	10	72063199	rs1530802	A	G	4.337e-14	0.0311	0.0041	0.4094	0.092	0.1447	0.4476	+++	37.3	3.191	2	0.2029
	3	49408664	rs60933862	G	GTATA	4.402e-14	0.0327	0.0043	0.721	0.0316	0.7044	0.8043	+++	57	4.652	2	0.09768
	7	114470513	rs4727799	T	C	4.483e-14	0.0333	0.0044	0.6647	0.0711	0.6402	0.9315	+++	64.8	5.689	2	0.05815
	10	72063982	rs1613186	T	C	4.639e-14	0.0311	0.0041	0.4095	0.0921	0.1447	0.4476	+++	36.8	3.164	2	0.2056
	10	72002421	rs4148937	T	C	4.955e-14	0.0318	0.0042	0.4275	0.0947	0.0863	0.4608	+++	0	1.67	2	0.4338
	10	72064412	rs2242250	A	G	5.065e-14	0.031	0.0041	0.4095	0.0921	0.1448	0.4476	+++	37.7	3.21	2	0.2009
	7	114391964	rs4730636	T	C	5.325e-14	0.0305	0.0041	0.5142	0.1121	0.4143	0.8178	+++	29.1	2.822	2	0.2439
	10	72002430	rs4148938	C	G	5.35e-14	-0.0318	0.0042	0.5724	0.0947	0.5392	0.9137	---	0	1.665	2	0.435
	10	72002904	rs4148939	T	C	5.427e-14	0.0317	0.0042	0.4275	0.0947	0.0865	0.4608	+++	0	1.819	2	0.4027
	7	114485525	rs55960959	A	AG	5.555e-14	0.0293	0.0039	0.4684	0.0186	0.4329	0.5039	+++	78.7	9.368	2	0.009243
	7	114503596	rs9649368	A	T	5.839e-14	0.0293	0.0039	0.4696	0.0158	0.4414	0.5042	+++	76.4	8.485	2	0.01437
	11	13326702	rs11022766	T	G	6.032e-14	0.0306	0.0041	0.6457	0.0266	0.6041	0.7016	+++	0	0.1	2	0.9511
	7	114475213	rs2189011	T	C	7.437e-14	-0.0292	0.0039	0.5313	0.0185	0.496	0.5665	---	78.1	9.151	2	0.0103
	11	13312304	rs10741616	A	G	7.564e-14	-0.0296	0.004	0.3922	0.0141	0.3873	0.4395	---	0	0.004	2	0.9978
	3	49600651	rs147141470	A	AAAATT	7.807e-14	-0.0323	0.0043	0.2837	0.0224	0.1984	0.2991	---	53.5	4.303	2	0.1163
	7	114474994	rs2396751	A	G	8.06e-14	-0.0291	0.0039	0.5312	0.0185	0.4959	0.5666	---	78.6	9.333	2	0.009405
	7	114464334	rs10228327	T	C	9.015e-14	-0.0291	0.0039	0.5316	0.0185	0.4959	0.5667	---	77.6	8.944	2	0.01142
	3	49440033	rs13079643	A	G	9.458e-14	-0.032	0.0043	0.2846	0.0276	0.1991	0.2984	---	65.8	5.853	2	0.05358
	3	49361826	rs1987628	A	G	9.892e-14	-0.0322	0.0043	0.2812	0.0316	0.1964	0.2978	---	66.2	5.921	2	0.0518
	3	49437722	rs35115732	T	C	1.037e-13	0.0321	0.0043	0.7183	0.0316	0.7018	0.8026	+++	65.4	5.773	2	0.05576
	3	49485110	rs7630869	T	C	1.039e-13	-0.0318	0.0043	0.2884	0.0227	0.2016	0.2964	---	59	4.884	2	0.087
	10	72041113	rs1245511	T	G	1.067e-13	0.0297	0.004	0.4483	0.0782	0.2721	0.4881	+++	78.3	9.225	2	0.009926
	3	49394420	rs11716974	A	G	1.079e-13	-0.0321	0.0043	0.2815	0.0316	0.1974	0.298	---	66.5	5.966	2	0.05064
	3	49403658	rs11706370	A	G	1.088e-13	-0.0321	0.0043	0.2813	0.0316	0.1974	0.2979	---	66.8	6.021	2	0.04927
	7	114396100	rs60603579	A	G	1.117e-13	0.0297	0.004	0.4098	0.0532	0.3321	0.5149	+++	69.2	6.499	2	0.03879
	10	72022253	rs66604786	A	AT	1.117e-13	0.0296	0.004	0.4361	0.0682	0.2832	0.471	+-+	91.3	22.982	2	1.022e-05
	8	129707321	rs7815955	A	T	1.152e-13	0.0353	0.0048	0.674	0.2163	0.2428	0.8004	+++	78.3	9.216	2	0.00997
	3	49377358	rs7623659	T	C	1.162e-13	-0.0317	0.0043	0.2912	0.0229	0.2017	0.2977	---	67.7	6.19	2	0.04527
	3	49379392	rs7648841	A	G	1.253e-13	-0.0319	0.0043	0.2842	0.0276	0.1988	0.298	---	67.3	6.113	2	0.04705
	3	49502719	rs11712569	A	G	1.307e-13	0.0318	0.0043	0.7138	0.0238	0.7039	0.8008	+++	65.2	5.755	2	0.05628
	3	49417897	rs11715915	T	C	1.314e-13	-0.0319	0.0043	0.2818	0.0315	0.1978	0.2984	---	66.1	5.901	2	0.05231
	3	49433235	rs7646366	A	G	1.333e-13	-0.0318	0.0043	0.2842	0.0277	0.199	0.2981	---	68.8	6.413	2	0.0405
	3	49386850	rs6793308	T	C	1.404e-13	-0.0315	0.0043	0.2916	0.0229	0.202	0.2982	---	68	6.254	2	0.04386
	3	49660026	rs9836291	A	G	1.405e-13	-0.0317	0.0043	0.2846	0.0242	0.1992	0.3112	---	76.6	8.556	2	0.01387
	3	49379810	rs6446264	A	C	1.432e-13	-0.0318	0.0043	0.2842	0.0277	0.1988	0.2981	---	69.3	6.504	2	0.03869
	3	49347984	rs13086611	A	T	1.434e-13	0.0311	0.0042	0.6889	0.0429	0.6149	0.7875	+++	62.6	5.342	2	0.06917
	3	49416679	rs9814873	A	G	1.442e-13	0.0319	0.0043	0.7185	0.0315	0.7019	0.8025	+++	66	5.875	2	0.05299
	10	72002298	rs4148936	A	T	1.473e-13	-0.0291	0.0039	0.5419	0.0371	0.5204	0.6098	---	82.3	11.303	2	0.003513
	3	49367731	rs67485053	A	G	1.514e-13	0.0318	0.0043	0.7158	0.0276	0.702	0.8012	+++	69.2	6.491	2	0.03894
	3	49358324	rs1800668	A	G	1.518e-13	-0.0319	0.0043	0.2813	0.0315	0.1973	0.2978	---	65.6	5.814	2	0.05463
	11	13314379	rs11022762	T	C	1.522e-13	-0.0292	0.0039	0.3958	0.0194	0.3892	0.4605	---	0	0.051	2	0.975
	3	49358927	rs3811699	T	C	1.58e-13	0.0315	0.0043	0.7085	0.0229	0.7019	0.7981	+++	67.8	6.204	2	0.04495
	11	13267797	rs34369393	A	G	1.588e-13	0.0298	0.004	0.5053	0.1203	0.1941	0.5596	+++	0	0.833	2	0.6593
	3	49397221	rs9878943	A	G	1.65e-13	-0.0314	0.0043	0.2914	0.023	0.2016	0.2981	---	67.4	6.143	2	0.04634
	3	49400788	rs9871380	A	G	1.715e-13	-0.0314	0.0043	0.2913	0.023	0.2015	0.298	---	67.4	6.127	2	0.04671
	3	49441555	rs35200461	CT	C	1.724e-13	0.0317	0.0043	0.7172	0.0272	0.7036	0.8021	+++	70.5	6.77	2	0.03387
	3	49371541	rs13087851	A	G	1.735e-13	0.0317	0.0043	0.7159	0.0276	0.702	0.8012	+++	69.4	6.526	2	0.03827
	10	72006237	rs4148940	A	G	1.744e-13	-0.0287	0.0039	0.5284	0.0234	0.515	0.5842	---	84.4	12.809	2	0.001654
	8	129707472	rs7816131	A	T	1.761e-13	0.0351	0.0048	0.6744	0.2168	0.243	0.8012	+++	78.4	9.26	2	0.009753
	3	49385841	rs35169793	A	G	1.774e-13	0.0314	0.0043	0.7084	0.0229	0.7018	0.7981	+++	68.3	6.303	2	0.04279
	3	49425854	rs6446272	A	G	1.82e-13	-0.0314	0.0043	0.2916	0.0229	0.202	0.2982	---	67.6	6.179	2	0.04554
	3	49370227	rs34588335	C	G	1.883e-13	-0.0314	0.0043	0.2916	0.0229	0.2018	0.2981	---	68.4	6.326	2	0.0423
	15	67070945	rs10518705	T	G	1.911e-13	0.0287	0.0039	0.5439	0.0293	0.5333	0.647	+++	55.9	4.537	2	0.1035
	3	49353807	rs11711536	T	C	1.925e-13	-0.0314	0.0043	0.2909	0.0229	0.2015	0.2975	---	68.2	6.287	2	0.04314
	3	49416401	rs6997	T	C	1.949e-13	-0.0313	0.0043	0.2917	0.0229	0.202	0.2983	---	67.9	6.224	2	0.04452
	3	49389886	rs111903592	C	G	1.954e-13	-0.0314	0.0043	0.2915	0.0228	0.2024	0.2981	---	68.8	6.418	2	0.0404
	3	49369275	rs148734725	A	G	1.99e-13	-0.0314	0.0043	0.2909	0.0229	0.2012	0.2975	---	69.3	6.508	2	0.03861
	8	129713419	rs6470764	T	C	1.994e-13	-0.0345	0.0047	0.3281	0.2174	0.2016	0.7635	---	74.8	7.951	2	0.01877
	3	49375126	rs6809216	A	G	2.026e-13	-0.0313	0.0043	0.2915	0.0229	0.2018	0.2981	---	68.5	6.341	2	0.04197
	3	49420922	rs11922013	C	G	2.041e-13	-0.0313	0.0043	0.2917	0.023	0.202	0.2983	---	67.9	6.227	2	0.04445
	15	67077783	rs11635145	A	G	2.042e-13	0.0289	0.0039	0.5499	0.0319	0.5344	0.6515	+++	61.6	5.209	2	0.07392
	3	49357401	rs1050450	A	G	2.064e-13	-0.0313	0.0043	0.2915	0.0229	0.2019	0.2981	---	68.7	6.387	2	0.04103
	3	49352409	rs17080528	T	C	2.079e-13	-0.0313	0.0043	0.2915	0.0229	0.2018	0.2981	---	68.1	6.265	2	0.04361
	7	114499629	rs12113612	A	G	2.082e-13	0.0286	0.0039	0.4672	0.0204	0.4272	0.5025	+++	80.2	10.109	2	0.00638
	3	49578620	rs71080535	G	GA	2.09e-13	0.0306	0.0042	0.6708	0.0688	0.5433	0.7772	+++	64.6	5.651	2	0.05927
	3	49418553	rs9859556	T	G	2.107e-13	-0.0317	0.0043	0.2813	0.0316	0.1974	0.2978	---	67.2	6.097	2	0.04743
	3	49522052	rs13062429	A	G	2.113e-13	-0.0312	0.0042	0.2961	0.0241	0.2065	0.3173	---	62.7	5.365	2	0.0684
	3	49455048	rs9841110	C	G	2.114e-13	0.0317	0.0043	0.7198	0.0308	0.7037	0.8037	+++	69.8	6.629	2	0.03635
	3	49450054	rs71324962	A	C	2.141e-13	0.0313	0.0043	0.7079	0.023	0.7016	0.7978	+++	70	6.669	2	0.03563
	3	49475155	rs9853683	A	G	2.155e-13	0.0316	0.0043	0.7169	0.027	0.7036	0.8021	+++	69.7	6.607	2	0.03676
	3	49416844	rs10640	A	G	2.161e-13	-0.0316	0.0043	0.2838	0.0282	0.1988	0.2981	---	70.2	6.716	2	0.03481
	3	49574024	rs11713474	A	G	2.164e-13	0.0312	0.0043	0.707	0.0233	0.7002	0.7979	+++	70.5	6.79	2	0.03354
	3	49466662	rs6767355	T	C	2.174e-13	0.0317	0.0043	0.7182	0.0313	0.7018	0.8025	+++	68.5	6.355	2	0.04168
	3	49586944	rs9811982	A	C	2.247e-13	0.0312	0.0043	0.707	0.0233	0.7001	0.798	+++	70.7	6.832	2	0.03284
	8	129706613	rs7814941	A	G	2.278e-13	0.0349	0.0048	0.6741	0.2165	0.2428	0.8007	+++	78.2	9.173	2	0.01019
	3	49597263	rs9875617	A	G	2.315e-13	-0.0315	0.0043	0.2852	0.0282	0.1985	0.2994	---	72.9	7.373	2	0.02506
	7	114231938	rs13237149	A	T	2.328e-13	-0.034	0.0046	0.2875	0.0622	0.0532	0.3087	---	21.9	2.562	2	0.2777
	3	49559797	rs35999162	C	G	2.34e-13	0.0316	0.0043	0.7171	0.0321	0.7003	0.8027	+++	70.9	6.873	2	0.03218
	3	49492049	rs9850072	T	C	2.37e-13	-0.0315	0.0043	0.283	0.0269	0.1979	0.2964	---	70.3	6.727	2	0.03462
	10	72005021	rs4600132	A	G	2.389e-13	0.0289	0.0039	0.4545	0.0432	0.3714	0.4792	+-+	84.5	12.931	2	0.001557
	3	49572790	rs34427167	T	C	2.392e-13	-0.0314	0.0043	0.2856	0.0282	0.1989	0.2997	---	72.6	7.3	2	0.02599
	3	49488525	rs11719996	T	C	2.418e-13	0.0315	0.0043	0.7163	0.0263	0.7035	0.8019	+++	73.1	7.446	2	0.02416
	3	49454550	rs11711485	T	G	2.483e-13	-0.0315	0.0043	0.2871	0.0277	0.202	0.3011	---	72	7.15	2	0.02802
	3	49501789	rs6797664	A	G	2.488e-13	-0.0315	0.0043	0.283	0.027	0.198	0.2964	---	71.3	6.979	2	0.03052
	8	129705774	rs10808583	A	G	2.588e-13	-0.0348	0.0048	0.3258	0.2166	0.1992	0.7572	---	78.7	9.372	2	0.009224
	15	67078030	rs12901081	C	G	2.643e-13	0.0289	0.0039	0.5635	0.0394	0.5414	0.659	+++	67.3	6.111	2	0.04709
	3	49582218	rs71324979	T	C	2.657e-13	0.0314	0.0043	0.7144	0.0282	0.7002	0.8011	+++	72.9	7.388	2	0.02487
	3	49597921	rs11720597	A	G	2.678e-13	-0.0316	0.0043	0.2809	0.0318	0.1961	0.2976	---	73.3	7.497	2	0.02356
	11	13328012	rs28711392	T	C	2.699e-13	0.0297	0.0041	0.6347	0.0205	0.5952	0.6748	+++	0	0.082	2	0.9598
	3	49684099	rs3197999	A	G	2.736e-13	-0.0321	0.0044	0.2646	0.0261	0.1871	0.2779	---	48.6	3.89	2	0.143
	3	49502681	rs11708955	T	C	2.771e-13	0.0314	0.0043	0.7167	0.027	0.7032	0.802	+++	70.3	6.738	2	0.03442
	3	49559580	rs9837027	T	C	2.779e-13	-0.0311	0.0043	0.2931	0.0233	0.2019	0.2999	---	71.9	7.105	2	0.02865
	3	49455718	rs67216675	T	G	2.807e-13	-0.0314	0.0043	0.283	0.0269	0.1979	0.2963	---	71.5	7.006	2	0.0301
	3	49510128	rs7622302	T	C	2.807e-13	0.0316	0.0043	0.7198	0.0304	0.7038	0.8008	+++	70.2	6.712	2	0.03487
	3	49504840	rs10212296	T	C	2.846e-13	0.0314	0.0043	0.7171	0.0271	0.7037	0.8026	+++	72.3	7.219	2	0.02706
	3	49413016	rs6779524	T	C	2.888e-13	-0.0311	0.0043	0.2916	0.0229	0.2019	0.2982	---	68.2	6.283	2	0.04321
	3	49501968	rs6766581	T	C	2.94e-13	0.0314	0.0043	0.717	0.027	0.7036	0.802	+++	71.6	7.045	2	0.02952
	3	49476477	rs12330269	A	G	2.996e-13	-0.0314	0.0043	0.283	0.027	0.1978	0.2964	---	71	6.902	2	0.03172
	3	49553337	rs3811697	T	C	3.039e-13	-0.031	0.0043	0.2929	0.0233	0.2019	0.2999	---	73.3	7.497	2	0.02355
	3	49500279	rs34363169	A	G	3.069e-13	-0.0314	0.0043	0.283	0.027	0.198	0.2964	---	71.6	7.052	2	0.02942
	3	49560304	rs9858280	T	C	3.071e-13	0.031	0.0043	0.7068	0.0233	0.7	0.798	+++	71.7	7.078	2	0.02905
	11	13328234	rs10766077	A	G	3.161e-13	-0.0296	0.0041	0.3653	0.0206	0.3251	0.4047	---	0	0.082	2	0.96
	3	49521283	rs3926569	T	C	3.305e-13	-0.0313	0.0043	0.2829	0.0272	0.1975	0.2964	---	71.4	6.986	2	0.03041
	3	49565856	rs11926781	T	C	3.402e-13	-0.0314	0.0043	0.2828	0.0323	0.1972	0.2997	---	71.5	7.017	2	0.02994
	3	49518530	rs7633271	T	C	3.517e-13	0.0313	0.0043	0.7171	0.0271	0.7036	0.8025	+++	71.6	7.053	2	0.0294
	3	49537375	rs13079082	C	G	3.53e-13	0.031	0.0043	0.7071	0.0233	0.7002	0.798	+++	73	7.41	2	0.0246
	8	129711482	rs4733724	A	G	3.558e-13	0.0344	0.0047	0.6744	0.2166	0.2354	0.7992	+++	76.4	8.458	2	0.01457
	15	67073664	rs66935117	CATTTT	C	3.563e-13	0.0284	0.0039	0.5505	0.0323	0.5346	0.652	+++	61.4	5.178	2	0.0751
	3	49477331	rs9827021	A	C	3.607e-13	-0.031	0.0043	0.2905	0.0229	0.2008	0.2965	---	71.4	7.002	2	0.03017
	18	53021129	rs9807185	T	G	3.611e-13	0.0297	0.0041	0.387	0.0785	0.2049	0.4252	+++	58.4	4.807	2	0.09039
	3	49487663	rs9818590	A	G	3.749e-13	0.031	0.0043	0.7095	0.0229	0.7034	0.7992	+++	71.4	6.984	2	0.03043
	3	49353649	rs13090388	T	C	3.803e-13	-0.031	0.0043	0.2908	0.0229	0.2013	0.2975	---	68.3	6.308	2	0.04269
	3	49526023	rs34196454	A	G	3.837e-13	-0.0314	0.0043	0.2804	0.031	0.1977	0.2967	---	68.4	6.322	2	0.04237
	3	49532767	rs1801143	T	C	3.839e-13	-0.031	0.0043	0.2894	0.0229	0.2002	0.2964	---	72.8	7.341	2	0.02546
	10	72062485	rs1049245	T	G	3.891e-13	0.0303	0.0042	0.4095	0.0925	0.1093	0.4445	+++	21.7	2.553	2	0.279
	3	49501499	rs6766131	T	C	4.039e-13	0.031	0.0043	0.7094	0.0229	0.7034	0.7992	+++	71.2	6.939	2	0.03113
	15	67075368	rs1498507	A	C	4.069e-13	0.0282	0.0039	0.5467	0.0315	0.5316	0.6474	+++	64	5.559	2	0.06208
	3	49500406	rs35261698	C	G	4.087e-13	0.0309	0.0043	0.7095	0.0229	0.7035	0.7991	+++	71.5	7.007	2	0.03009
	3	49539613	rs10582618	T	TAG	4.125e-13	-0.0311	0.0043	0.2854	0.0283	0.1988	0.2997	---	71.2	6.937	2	0.03117
	15	67073284	rs10518707	A	G	4.223e-13	0.0283	0.0039	0.5493	0.0311	0.5343	0.6486	+++	62.2	5.297	2	0.07075
	18	53016932	rs56796226	A	G	4.227e-13	-0.0296	0.0041	0.6113	0.0787	0.5729	0.7935	---	54.5	4.391	2	0.1113
	15	67074846	rs7178381	T	C	4.467e-13	0.0283	0.0039	0.5494	0.0314	0.5343	0.6496	+++	62.8	5.37	2	0.06823
	3	49505855	rs9858418	A	G	4.591e-13	0.0309	0.0043	0.7095	0.0229	0.7035	0.7994	+++	71.3	6.96	2	0.03081
	3	49537934	rs11130203	A	G	4.626e-13	-0.0308	0.0043	0.293	0.0233	0.202	0.2999	---	71.7	7.074	2	0.0291
	3	49541584	rs34293138	T	C	4.779e-13	0.0308	0.0043	0.707	0.0233	0.7001	0.798	+++	71.9	7.129	2	0.02831
	3	49579796	rs145321320	A	ATTGGAAAAGGTATGAAATGCTTTCTGCATC	4.836e-13	-0.0307	0.0043	0.2947	0.0234	0.2032	0.3046	---	72.8	7.346	2	0.0254
	3	49506223	rs9821311	T	C	4.852e-13	-0.0308	0.0043	0.2906	0.0229	0.2007	0.2966	---	71.4	7.002	2	0.03017
	15	67076321	rs28613758	T	C	4.86e-13	-0.0283	0.0039	0.4494	0.0322	0.348	0.4652	---	63.7	5.513	2	0.06352
	15	67078107	rs12901499	A	G	5.129e-13	-0.0284	0.0039	0.4444	0.0301	0.3447	0.4581	---	65.7	5.828	2	0.05427
	15	67075296	rs1498506	A	C	5.517e-13	0.0282	0.0039	0.5494	0.0314	0.5343	0.6496	+++	63.2	5.432	2	0.06612
	8	129708400	rs6470763	C	G	5.525e-13	-0.0348	0.0048	0.3223	0.2211	0.1909	0.7555	---	77.7	8.964	2	0.01131
	15	67072574	rs7163797	A	C	5.642e-13	-0.0282	0.0039	0.4504	0.0315	0.3498	0.4656	---	62.6	5.351	2	0.06887
	15	67074495	rs7177795	A	T	5.8e-13	-0.0282	0.0039	0.4435	0.0392	0.3477	0.4654	---	68.9	6.438	2	0.03999
	3	49573657	rs11721311	T	G	5.922e-13	-0.0305	0.0042	0.2992	0.026	0.2063	0.3267	---	76.9	8.651	2	0.01323
	10	72080399	rs1245557	T	C	5.94e-13	-0.0294	0.0041	0.4393	0.0961	0.1692	0.4778	---	28.5	2.797	2	0.247
	15	67074150	rs12908498	C	G	6.027e-13	0.0281	0.0039	0.5505	0.0321	0.5348	0.6515	+++	63.4	5.471	2	0.06486
	18	53004862	rs62097903	A	G	6.426e-13	-0.0293	0.0041	0.6126	0.0784	0.5743	0.7938	---	49.5	3.958	2	0.1382
	18	53026595	rs34569535	A	C	6.785e-13	-0.0293	0.0041	0.6072	0.0793	0.5683	0.7893	---	54.2	4.37	2	0.1125
	18	53009818	rs62097940	C	G	7.32e-13	-0.0293	0.0041	0.6123	0.0785	0.5741	0.7943	---	54.3	4.378	2	0.112
	18	53012077	rs56183156	C	G	7.323e-13	-0.0293	0.0041	0.6135	0.0783	0.5754	0.7947	---	53	4.259	2	0.1189
	10	72077109	rs1245564	T	C	7.859e-13	0.0276	0.0039	0.5081	0.0174	0.4982	0.5422	+++	0	1.353	2	0.5083
	3	49534707	rs4625	A	G	8.121e-13	0.0305	0.0043	0.708	0.0231	0.7016	0.7987	+++	69.5	6.553	2	0.03777
	7	114446078	rs5886709	G	GTC	8.242e-13	0.0285	0.004	0.4235	0.0584	0.2886	0.4645	+++	78.6	9.355	2	0.009303
	3	49874016	rs34654589	C	G	8.622e-13	-0.0287	0.004	0.6058	0.0674	0.5704	0.7466	-+-	79.9	9.964	2	0.006861
	10	72080104	rs1245558	T	C	9.021e-13	-0.0292	0.0041	0.4394	0.0964	0.1676	0.4779	---	32.2	2.95	2	0.2287
	3	49435644	rs6446277	A	G	9.181e-13	-0.0302	0.0042	0.2989	0.0262	0.2068	0.3279	---	77.7	8.984	2	0.0112
	10	72008101	rs3740129	A	G	1.03e-12	0.0286	0.004	0.4114	0.0622	0.2761	0.4441	+-+	91.6	23.797	2	6.8e-06
	10	72077662	rs1245560	A	C	1.104e-12	-0.0276	0.0039	0.4942	0.0166	0.4617	0.5037	---	0	1.451	2	0.4842
	7	114559888	rs10653514	A	T	1.17e-12	0.0305	0.0043	0.669	0.0704	0.6377	0.8516	+-+	82.6	11.464	2	0.003241
	8	129707377	rs7816342	A	G	1.191e-12	-0.0329	0.0046	0.3432	0.2026	0.2325	0.7779	---	74.5	7.836	2	0.01988
	3	49860840	rs2681781	A	G	1.219e-12	-0.0278	0.0039	0.4789	0.0619	0.3627	0.614	---	62.1	5.276	2	0.07151
	11	13267304	rs34560638	A	T	1.28e-12	0.0293	0.0041	0.5115	0.1243	0.1232	0.5598	+++	0	0.439	2	0.8027
	11	13272721	rs900144	T	C	1.332e-12	0.0293	0.0041	0.5112	0.1242	0.1234	0.5595	+++	0	0.558	2	0.7565
	7	114393489	rs2396724	A	G	1.337e-12	0.0284	0.004	0.3955	0.0482	0.3189	0.4892	+++	57	4.647	2	0.09792
	10	72071381	rs1245572	T	G	1.347e-12	0.0283	0.004	0.4169	0.0607	0.2838	0.4485	+++	0	1.185	2	0.553
	3	49775736	rs57648519	A	C	1.349e-12	0.0276	0.0039	0.5071	0.0502	0.3701	0.5865	+++	51.4	4.118	2	0.1276
	3	49770941	rs7431106	A	G	1.352e-12	0.0276	0.0039	0.5071	0.0502	0.3699	0.5866	+++	51.1	4.091	2	0.1293
	7	114349523	rs2690827	T	C	1.37e-12	0.0282	0.004	0.4438	0.0715	0.4088	0.5946	+++	0	0.052	2	0.9745
	7	114359582	rs2690837	C	G	1.37e-12	-0.0279	0.0039	0.5346	0.053	0.4224	0.56	---	0	1.187	2	0.5525
	3	49711400	rs4855862	T	C	1.389e-12	-0.0276	0.0039	0.491	0.0508	0.4097	0.6284	---	51.6	4.134	2	0.1265
	3	49860567	rs2777888	A	G	1.396e-12	-0.0277	0.0039	0.4789	0.0619	0.3627	0.6139	---	62.5	5.331	2	0.06955
	11	13267338	rs61882109	A	C	1.398e-12	-0.0291	0.0041	0.4898	0.1247	0.4401	0.8659	---	0	0.699	2	0.7052
	11	13270384	rs4146385	A	T	1.444e-12	0.0292	0.0041	0.5107	0.124	0.1233	0.5589	+++	0	0.439	2	0.803
	18	53000163	rs11663217	A	G	1.481e-12	-0.0287	0.0041	0.5969	0.0844	0.5556	0.7906	---	55.9	4.538	2	0.1034
	8	129706526	rs7833174	T	C	1.5e-12	0.0327	0.0046	0.6565	0.2024	0.222	0.767	+++	74.2	7.739	2	0.02087
	11	13271317	rs2219998	A	G	1.512e-12	0.0292	0.0041	0.5106	0.124	0.1233	0.5588	+++	0	0.471	2	0.7901
	3	49707457	rs11716575	A	G	1.517e-12	0.0275	0.0039	0.5089	0.0508	0.3717	0.5904	+++	51.7	4.141	2	0.1261
	18	52991139	rs62097899	T	C	1.531e-12	0.0289	0.0041	0.3859	0.0783	0.2044	0.424	+++	55.3	4.477	2	0.1066
	7	114359168	rs2690836	T	C	1.548e-12	0.0279	0.0039	0.4658	0.0528	0.4405	0.5775	+++	0	1.136	2	0.5668
	7	114394998	rs34536024	G	GA	1.572e-12	-0.0283	0.004	0.5927	0.0552	0.4832	0.6718	---	66.2	5.914	2	0.05197
	3	49708389	rs4855867	T	C	1.616e-12	-0.0275	0.0039	0.491	0.0508	0.4097	0.6284	---	52.1	4.175	2	0.124
	3	49752381	rs7426497	A	G	1.645e-12	-0.0275	0.0039	0.4916	0.0503	0.4119	0.6288	---	51.1	4.092	2	0.1293
	3	49707755	rs11709680	T	C	1.698e-12	-0.0274	0.0039	0.491	0.0508	0.4096	0.6283	---	52.7	4.228	2	0.1207
	3	49863627	rs11130222	A	T	1.724e-12	-0.0285	0.004	0.6076	0.0717	0.5707	0.7628	-+-	83.6	12.19	2	0.002254
	11	112972254	rs7126748	T	C	1.734e-12	-0.0279	0.004	0.5784	0.0383	0.4934	0.6011	---	54.1	4.356	2	0.1133
	3	49761487	rs7634886	A	G	1.768e-12	-0.0274	0.0039	0.4927	0.0502	0.4133	0.6299	---	51.1	4.091	2	0.1293
	3	49714994	rs11130219	T	C	1.776e-12	-0.0274	0.0039	0.491	0.051	0.4089	0.6284	---	52.4	4.2	2	0.1224
	3	49699132	rs6785549	A	G	1.779e-12	-0.0274	0.0039	0.4909	0.0512	0.4082	0.6282	---	43.9	3.566	2	0.1682
	10	72062749	rs1530803	T	C	1.785e-12	0.0285	0.004	0.4128	0.0828	0.2068	0.4514	+-+	76.5	8.518	2	0.01414
	8	129706466	rs4130415	T	C	1.818e-12	0.0326	0.0046	0.6566	0.2024	0.222	0.7671	+++	74	7.697	2	0.02131
	18	53002648	rs140854233	A	ATATT	1.835e-12	0.0288	0.0041	0.3856	0.0778	0.2051	0.4235	+++	59.8	4.981	2	0.08287
	11	13309777	rs4757145	A	G	1.862e-12	-0.0279	0.004	0.4016	0.0262	0.3857	0.4453	---	0	0.532	2	0.7663
	3	49724172	rs3811696	T	C	1.864e-12	-0.0274	0.0039	0.4915	0.0503	0.4116	0.6287	---	48.9	3.916	2	0.1411
	3	49724138	rs4855850	A	G	1.88e-12	-0.0274	0.0039	0.4914	0.0503	0.4117	0.6286	---	49	3.923	2	0.1407
	3	49747700	rs7374183	A	G	1.881e-12	-0.0274	0.0039	0.4916	0.0503	0.4119	0.6287	---	51.6	4.129	2	0.1269
	8	129711546	rs6651255	T	C	1.895e-12	0.0325	0.0046	0.6585	0.2033	0.2052	0.7662	+++	77.1	8.72	2	0.01278
	3	49715570	rs34614773	T	G	1.919e-12	0.0274	0.0039	0.5088	0.0507	0.3715	0.5899	+++	50.5	4.043	2	0.1324
	3	49745670	rs9815766	T	C	1.977e-12	-0.0274	0.0039	0.4916	0.0503	0.4117	0.6287	---	51.3	4.105	2	0.1284
	11	13267151	rs7942486	T	G	2.029e-12	0.0275	0.0039	0.5228	0.0659	0.3919	0.5602	+++	26.5	2.721	2	0.2566
	3	49701653	rs1491986	T	C	2.068e-12	-0.0273	0.0039	0.4915	0.0504	0.4113	0.6287	---	48	3.843	2	0.1464
	10	72016717	rs1245585	T	G	2.098e-12	0.0277	0.0039	0.4452	0.0616	0.3147	0.4783	+-+	93.4	30.183	2	2.791e-07
	7	114372856	rs6466484	A	C	2.165e-12	-0.0282	0.004	0.6211	0.0201	0.6019	0.6893	---	40.9	3.386	2	0.1839
	3	49735803	rs35261599	A	G	2.318e-12	-0.0273	0.0039	0.4913	0.0503	0.4117	0.6286	---	52	4.162	2	0.1248
	10	72080599	rs1245556	T	C	2.389e-12	-0.0287	0.0041	0.4393	0.0975	0.1563	0.4774	---	53.5	4.303	2	0.1163
	8	129709503	rs35264025	T	TAGAC	2.407e-12	-0.0333	0.0047	0.3255	0.2127	0.1979	0.7364	---	70.7	6.822	2	0.03302
	8	129725300	rs3886938	T	G	2.505e-12	0.0324	0.0046	0.6789	0.1891	0.3421	0.8007	+++	57.5	4.71	2	0.09488
	15	67078168	rs12901372	C	G	2.522e-12	0.0276	0.0039	0.5461	0.0334	0.5293	0.6495	+++	56.9	4.639	2	0.0983
	18	53000438	rs62097900	T	C	2.568e-12	0.0284	0.0041	0.4032	0.0844	0.2096	0.4445	+++	57.5	4.704	2	0.09518
	3	49865111	rs9821675	A	G	2.602e-12	-0.0274	0.0039	0.48	0.0665	0.3503	0.6148	---	72.2	7.183	2	0.02755
	3	49879277	rs7613360	T	C	2.681e-12	0.0283	0.004	0.3712	0.0532	0.2681	0.4001	+-+	85.5	13.776	2	0.00102
	3	49840680	rs2271961	T	C	2.736e-12	-0.0272	0.0039	0.4944	0.0508	0.4132	0.6318	---	58.7	4.842	2	0.08883
	3	49872651	rs1317154	T	C	2.753e-12	-0.0274	0.0039	0.4736	0.0695	0.3353	0.6105	---	56.3	4.575	2	0.1015
	8	129723214	rs60228607	T	C	2.822e-12	-0.0323	0.0046	0.321	0.189	0.1993	0.6576	---	58.5	4.814	2	0.09009
	3	49864727	rs2883059	T	C	2.864e-12	-0.0275	0.0039	0.5869	0.0329	0.5697	0.6835	-+-	88	16.626	2	0.0002453
	11	13307432	rs7396943	C	G	2.927e-12	-0.0276	0.004	0.4041	0.0298	0.3861	0.4627	---	0	0.628	2	0.7304
	8	129705470	rs10956487	A	G	2.934e-12	0.0323	0.0046	0.657	0.2028	0.222	0.7677	+++	74.2	7.746	2	0.02079
	8	129723084	rs7841981	A	C	2.962e-12	-0.0323	0.0046	0.3211	0.189	0.1993	0.6577	---	59.2	4.899	2	0.08632
	11	112972416	rs7110863	A	G	2.981e-12	-0.0276	0.004	0.5782	0.0386	0.4931	0.601	---	58.6	4.831	2	0.08931
	8	129725145	rs3886937	T	C	2.992e-12	0.0323	0.0046	0.6789	0.1889	0.3426	0.8006	+++	56.8	4.625	2	0.099
	7	114358938	rs2690835	A	G	3.009e-12	-0.0275	0.0039	0.5341	0.0532	0.4215	0.5595	---	0	1.548	2	0.4613
	7	114385430	rs2396728	A	G	3.011e-12	-0.0279	0.004	0.5991	0.0582	0.4837	0.6781	---	65.9	5.871	2	0.0531
	3	49763280	rs67744948	A	AT	3.016e-12	0.0271	0.0039	0.5007	0.0423	0.3662	0.5527	+++	63	5.405	2	0.06702
	3	49870590	rs952594	A	G	3.101e-12	0.0275	0.0039	0.4115	0.0342	0.3166	0.4299	+-+	85.6	13.899	2	0.0009591
	8	129725355	rs1074286	T	C	3.113e-12	-0.0323	0.0046	0.3211	0.1891	0.1993	0.6579	---	55.5	4.491	2	0.1059
	8	129716115	rs6986256	A	T	3.132e-12	-0.0322	0.0046	0.3211	0.1892	0.1992	0.6578	---	58	4.76	2	0.09255
	3	49784192	rs13063621	T	C	3.174e-12	-0.0271	0.0039	0.4991	0.0423	0.4468	0.6335	---	64.5	5.632	2	0.05984
	6	34721349	rs6930421	A	C	3.245e-12	-0.0358	0.0051	0.8074	0.0643	0.7015	0.8749	---	0	0.201	2	0.9044
	8	129722215	rs2062078	T	G	3.28e-12	-0.0322	0.0046	0.3211	0.189	0.1993	0.6577	---	58.2	4.785	2	0.09142
	7	114384124	rs10229691	A	G	3.312e-12	0.0279	0.004	0.4008	0.058	0.3219	0.5158	+++	66.3	5.942	2	0.05124
	7	114384369	rs4310137	A	G	3.356e-12	0.0279	0.004	0.4008	0.058	0.3218	0.5157	+++	66.3	5.942	2	0.05124
	11	13280328	rs72867447	C	G	3.389e-12	-0.0286	0.0041	0.484	0.1258	0.4349	0.8755	---	0	0.677	2	0.713
	3	49787937	rs9871654	T	C	3.422e-12	-0.027	0.0039	0.4989	0.0424	0.4466	0.6336	---	64.8	5.686	2	0.05826
	8	129721601	rs66937183	G	GAT	3.458e-12	-0.0322	0.0046	0.3211	0.189	0.1993	0.6577	---	58.4	4.803	2	0.0906
	3	49781122	rs9814765	T	C	3.519e-12	0.027	0.0039	0.501	0.0423	0.3663	0.5531	+++	62.6	5.353	2	0.0688
	19	51311827	rs564957276	A	C	3.526e-12	-0.0731	0.0105	0.0456	0.0097	0.0086	0.0483	---	0	0.198	2	0.9058
	7	114218308	rs12535428	T	C	3.555e-12	-0.032	0.0046	0.2927	0.064	0.0551	0.3146	---	4.7	2.098	2	0.3503
	8	129724451	rs6470765	A	C	3.559e-12	0.0322	0.0046	0.6783	0.1911	0.3354	0.8006	+++	57.4	4.699	2	0.09543
	3	49775580	rs34451146	T	C	3.872e-12	0.027	0.0039	0.501	0.0423	0.3664	0.5531	+++	64.4	5.618	2	0.06026
	3	49769652	rs9859153	T	G	3.934e-12	0.0271	0.0039	0.5139	0.0611	0.3736	0.6254	+++	61.7	5.229	2	0.07322
	7	114482451	rs2106900	T	C	3.939e-12	0.0274	0.0039	0.4461	0.0581	0.3145	0.4858	+++	82.1	11.164	2	0.003765
	11	13324747	rs11824092	T	C	4.068e-12	-0.0281	0.0041	0.3663	0.0136	0.3388	0.3891	---	0	1.881	2	0.3905
	3	49862362	rs3796386	A	G	4.159e-12	0.0273	0.0039	0.4093	0.0377	0.3148	0.4302	+-+	87	15.356	2	0.0004629
	8	129724683	rs6985118	A	T	4.229e-12	0.0321	0.0046	0.6783	0.1912	0.3351	0.8006	+++	57	4.656	2	0.0975
	3	49724180	rs3811695	T	C	4.285e-12	-0.027	0.0039	0.4878	0.0561	0.3908	0.6268	---	59.1	4.893	2	0.0866
	7	114385158	rs2396727	C	G	4.319e-12	-0.0277	0.004	0.5987	0.0589	0.4817	0.6779	---	67.5	6.152	2	0.04614
	11	112972894	rs2186709	A	G	4.32e-12	0.0276	0.004	0.4263	0.0283	0.4125	0.5128	+++	54	4.349	2	0.1137
	3	49764379	rs375613916	T	C	4.406e-12	0.0269	0.0039	0.5007	0.0423	0.3662	0.5527	+++	62.3	5.308	2	0.07037
	3	49771630	rs6446295	T	G	4.462e-12	0.0269	0.0039	0.5009	0.0423	0.3663	0.5531	+++	64.4	5.61	2	0.06049
	3	49844916	rs2247036	T	C	4.494e-12	0.027	0.0039	0.5105	0.0606	0.369	0.6201	+++	66.9	6.04	2	0.0488
	3	49753111	rs7372725	A	C	4.535e-12	-0.0269	0.0039	0.4878	0.0561	0.3907	0.6268	---	62.3	5.3	2	0.07065
	3	49706959	rs3749241	A	G	4.599e-12	0.0268	0.0039	0.5028	0.0428	0.368	0.5569	+++	64.2	5.594	2	0.061
	3	49752231	rs7429353	A	T	4.604e-12	-0.0269	0.0039	0.4879	0.0561	0.3908	0.6268	---	62.7	5.359	2	0.06859
	3	49762839	rs60205400	T	C	4.658e-12	0.027	0.0039	0.5139	0.0612	0.3735	0.6255	+++	60.3	5.038	2	0.08053
	8	129720493	rs7815298	T	C	4.668e-12	0.032	0.0046	0.6783	0.1912	0.3354	0.8007	+++	55.5	4.497	2	0.1055
	3	49860397	rs2681780	T	C	4.775e-12	0.0271	0.0039	0.5224	0.0646	0.3866	0.6464	+++	71.9	7.113	2	0.02854
	3	49782177	rs113029787	CT	C	4.854e-12	-0.0269	0.0039	0.5013	0.042	0.4501	0.6354	---	67.4	6.144	2	0.04633
	3	49751536	rs7372966	T	C	4.868e-12	0.0269	0.0039	0.5121	0.0561	0.3731	0.6092	+++	61.9	5.249	2	0.07249
	3	49714939	rs11130218	T	C	5.028e-12	-0.0269	0.0039	0.4848	0.0613	0.3727	0.6251	---	59.6	4.951	2	0.08413
	3	49696796	rs9873183	A	G	5.058e-12	-0.0269	0.0039	0.4845	0.0624	0.3692	0.6254	---	55.9	4.532	2	0.1037
	3	49712755	rs3749240	A	T	5.078e-12	-0.0268	0.0039	0.4973	0.0428	0.4432	0.632	---	63.8	5.528	2	0.06304
	3	49781669	rs11130221	C	G	5.143e-12	-0.0268	0.0039	0.499	0.0424	0.4468	0.6337	---	63.9	5.537	2	0.06276
	3	49873722	rs55692411	A	G	5.147e-12	0.0272	0.0039	0.4138	0.0319	0.3178	0.4302	+-+	87.4	15.859	2	0.0003599
	3	49754590	rs9872864	A	G	5.175e-12	0.0269	0.0039	0.5152	0.0613	0.3749	0.6272	+++	60.4	5.05	2	0.08006
	3	49773528	rs6766836	A	G	5.183e-12	-0.0269	0.0039	0.486	0.0612	0.3744	0.6265	---	62.3	5.305	2	0.07046
	3	49743411	rs9876508	A	G	5.194e-12	-0.0268	0.0039	0.4977	0.0424	0.4452	0.6324	---	63.3	5.456	2	0.06533
	3	49725905	rs1049256	T	C	5.196e-12	0.0268	0.0039	0.5022	0.0424	0.3676	0.5547	+++	63.8	5.521	2	0.06327
	8	129718998	rs10956490	A	C	5.207e-12	0.032	0.0046	0.6783	0.1912	0.3354	0.8007	+++	56.9	4.641	2	0.09822
	6	34853617	rs9469911	A	G	5.225e-12	-0.0354	0.0051	0.8116	0.0623	0.7087	0.8787	---	0	0.168	2	0.9193
	3	49762296	rs9865480	T	C	5.293e-12	-0.0269	0.0039	0.486	0.0612	0.3743	0.6265	---	61.2	5.152	2	0.07608
	8	129719156	rs4733726	T	C	5.331e-12	-0.0319	0.0046	0.3217	0.1912	0.1993	0.6646	---	57.1	4.659	2	0.09733
	3	49754725	rs9855505	T	G	5.343e-12	0.0268	0.0039	0.5023	0.0424	0.3676	0.5547	+++	63.4	5.469	2	0.06494
	15	67067545	rs4776338	T	C	5.362e-12	0.027	0.0039	0.5397	0.0362	0.5296	0.6717	+++	60.6	5.081	2	0.07883
	3	49753249	rs7372730	C	G	5.582e-12	0.0267	0.0039	0.5022	0.0424	0.3676	0.5549	+++	63.5	5.486	2	0.06438
	7	114608796	rs12705966	A	G	5.646e-12	0.0313	0.0045	0.6913	0.0661	0.6687	0.9417	+++	73.8	7.62	2	0.02215
	3	49709386	rs12381242	T	C	5.711e-12	-0.0269	0.0039	0.4846	0.0613	0.3724	0.625	---	61.6	5.213	2	0.0738
	3	49747344	rs7374277	T	C	5.783e-12	0.0267	0.0039	0.5022	0.0424	0.3676	0.5549	+++	63.4	5.461	2	0.06518
	3	49728515	rs10632976	CATTT	C	5.793e-12	-0.0268	0.0039	0.4887	0.0499	0.4098	0.6249	---	48.3	3.867	2	0.1446
	3	49708244	rs4855841	A	G	5.835e-12	-0.0268	0.0039	0.4845	0.0613	0.3724	0.625	---	59.8	4.981	2	0.08287
	3	49762042	rs9882639	A	C	5.922e-12	-0.0268	0.0039	0.486	0.0612	0.3744	0.6265	---	60.9	5.117	2	0.07741
	3	49766686	rs6809431	A	G	5.983e-12	-0.0269	0.0039	0.4863	0.0611	0.3747	0.6266	---	60.8	5.099	2	0.07811
	3	49735214	rs7618501	A	G	6.199e-12	0.0267	0.0039	0.5026	0.0424	0.3677	0.5547	+++	64	5.55	2	0.06235
	7	114619219	rs34526725	G	GA	6.266e-12	-0.0312	0.0045	0.3082	0.0657	0.0573	0.3306	---	74.1	7.736	2	0.0209
	3	49725229	rs7634902	T	G	6.343e-12	-0.0267	0.0039	0.4977	0.0424	0.4453	0.6324	---	63.2	5.429	2	0.06623
	3	49745778	rs9853458	A	C	6.401e-12	0.0267	0.0039	0.5022	0.0424	0.3676	0.5548	+++	63.7	5.514	2	0.06348
	11	112968145	rs720023	A	T	6.546e-12	-0.0272	0.004	0.5798	0.0393	0.4978	0.6033	---	77.4	8.868	2	0.01187
	11	112963431	rs7111153	T	C	6.552e-12	-0.0272	0.004	0.5816	0.0353	0.496	0.6021	---	73.3	7.493	2	0.0236
	7	114647061	rs2045292	A	T	6.557e-12	-0.0309	0.0045	0.3067	0.0688	0.0819	0.3326	---	66.2	5.918	2	0.05188
	7	114332113	rs2694932	T	C	6.596e-12	-0.0276	0.004	0.5351	0.1077	0.2887	0.5844	---	0	0.121	2	0.9413
	3	49735275	rs7618519	A	T	6.616e-12	0.0266	0.0039	0.5026	0.0424	0.3677	0.5548	+++	64.3	5.597	2	0.06092
	15	67067400	rs4776337	A	G	6.734e-12	-0.0269	0.0039	0.4601	0.0362	0.3282	0.4703	---	61.9	5.256	2	0.07222
	7	114381251	rs10259672	T	C	6.784e-12	0.0275	0.004	0.3842	0.0278	0.3137	0.4301	+++	59.3	4.909	2	0.08592
	3	49734942	rs7649348	A	G	6.866e-12	-0.0266	0.0039	0.4974	0.0424	0.4452	0.6323	---	64.6	5.646	2	0.05942
	8	129719130	rs4733725	T	C	6.893e-12	-0.0318	0.0046	0.3214	0.1915	0.1986	0.6644	---	57.9	4.746	2	0.09322
	11	112967616	rs2155281	A	G	7.41e-12	0.0271	0.004	0.4202	0.0393	0.3967	0.5022	+++	77.5	8.896	2	0.0117
	11	13326696	rs61882381	T	G	7.415e-12	-0.0317	0.0046	0.2383	0.0344	0.1502	0.2628	---	0	0.025	2	0.9877
	3	49806290	rs3819325	T	C	8.516e-12	-0.0267	0.0039	0.4944	0.0605	0.3829	0.6291	---	48	3.843	2	0.1464
	8	129718034	rs11984666	A	C	8.565e-12	-0.0317	0.0046	0.3214	0.1916	0.1985	0.6644	---	57.1	4.667	2	0.09697
	6	34857885	rs16894959	T	C	8.699e-12	-0.0354	0.0052	0.8223	0.0472	0.7423	0.8826	---	0	0.161	2	0.9227
	7	114381945	rs3997266	A	G	8.944e-12	-0.0274	0.004	0.6151	0.0286	0.5672	0.6861	---	61.2	5.161	2	0.07573
	7	114381141	rs6972929	A	G	9.036e-12	0.0273	0.004	0.3847	0.0286	0.3139	0.4326	+++	62.9	5.393	2	0.06744
	11	112967018	rs10750016	A	T	9.139e-12	0.027	0.004	0.4211	0.0405	0.3968	0.5027	+++	78.3	9.211	2	0.009996
	3	49843701	rs2246832	A	T	9.28e-12	-0.0266	0.0039	0.4869	0.0614	0.3747	0.6275	---	69.5	6.552	2	0.03777
	7	114389196	rs17137004	A	G	9.441e-12	-0.0273	0.004	0.6121	0.0353	0.5475	0.6851	---	67.9	6.24	2	0.04415
	3	49762779	rs61119101	CT	C	9.567e-12	-0.0265	0.0039	0.5022	0.0425	0.4487	0.6363	---	63.5	5.485	2	0.06442
	7	114378401	rs66647990	T	C	1.026e-11	0.0273	0.004	0.3841	0.0277	0.3137	0.4298	+++	60.5	5.069	2	0.07932
	7	114364033	rs1527149	C	G	1.038e-11	0.0277	0.0041	0.6268	0.0643	0.5946	0.7742	+++	0	1.609	2	0.4473
	7	114584108	rs1229760	A	G	1.046e-11	-0.0292	0.0043	0.3153	0.0602	0.1734	0.344	---	83.1	11.859	2	0.00266
	7	114374519	rs10249531	T	C	1.048e-11	-0.0273	0.004	0.6153	0.0284	0.568	0.6866	---	59.9	4.993	2	0.08239
	10	72038163	rs12248027	T	C	1.056e-11	-0.0288	0.0042	0.3848	0.1315	0.3167	0.6548	---	84.4	12.805	2	0.001657
	7	114381472	rs10233347	A	G	1.071e-11	-0.0272	0.004	0.6152	0.0286	0.5672	0.686	---	61.6	5.213	2	0.07381
	10	72078506	rs1245559	A	G	1.091e-11	0.0267	0.0039	0.541	0.0317	0.5242	0.6077	+++	78.7	9.408	2	0.00906
	3	49831409	rs7645061	T	C	1.119e-11	0.0264	0.0039	0.5078	0.0505	0.3688	0.5871	+++	60.2	5.025	2	0.08108
	3	49831725	rs695238	A	C	1.131e-11	-0.0264	0.0039	0.4917	0.0504	0.4127	0.6306	---	58.3	4.799	2	0.09076
	11	13326830	rs4578371	T	G	1.132e-11	-0.0314	0.0046	0.2386	0.0342	0.1511	0.2629	---	0	0.066	2	0.9675
	3	49828959	rs1128535	T	C	1.218e-11	0.0264	0.0039	0.5082	0.0504	0.3694	0.5872	+++	58.5	4.823	2	0.08969
	7	114377012	rs28431297	A	G	1.266e-11	0.0272	0.004	0.384	0.0279	0.3121	0.4296	+++	60.7	5.09	2	0.07848
	7	114341009	rs2694936	A	T	1.34e-11	-0.0269	0.004	0.5563	0.0709	0.407	0.591	---	0	0.3	2	0.8607
	7	114330413	rs2140617	A	C	1.407e-11	-0.0272	0.004	0.5353	0.1071	0.2904	0.5844	---	0	0.087	2	0.9572
	6	34772013	rs9462016	A	C	1.543e-11	0.034	0.005	0.1976	0.0672	0.1286	0.309	+++	0	0.077	2	0.9621
	6	34722162	rs4443503	T	G	1.571e-11	0.0304	0.0045	0.2593	0.0559	0.204	0.3613	+++	0	0.571	2	0.7516
	7	114578527	rs1229762	T	C	1.617e-11	0.0289	0.0043	0.6847	0.0604	0.6559	0.8272	+++	84.1	12.597	2	0.001839
	11	13283716	rs34862781	A	G	1.621e-11	0.0268	0.004	0.5209	0.1008	0.2979	0.573	+++	9.7	2.214	2	0.3305
	7	114364066	rs5886702	T	TA	1.803e-11	-0.0274	0.0041	0.3729	0.0649	0.2233	0.4052	---	0	1.678	2	0.4322
	6	34779632	rs28567450	A	T	1.809e-11	0.0339	0.005	0.1974	0.0667	0.1283	0.308	+++	0	0.136	2	0.9345
	3	49869678	rs6446187	A	C	1.883e-11	0.0263	0.0039	0.5222	0.0628	0.3864	0.6409	+++	70.3	6.742	2	0.03435
	6	34757038	rs9469860	T	C	1.909e-11	0.0338	0.005	0.198	0.067	0.1293	0.3092	+++	0	0.124	2	0.9399
	6	34772155	rs9469864	A	G	1.911e-11	0.0339	0.005	0.1973	0.0666	0.1284	0.308	+++	0	0.104	2	0.9492
	6	34771213	rs6457790	T	C	1.951e-11	0.0339	0.005	0.1973	0.0667	0.1284	0.308	+++	0	0.11	2	0.9464
	7	114583668	rs1229761	A	C	1.978e-11	0.0286	0.0043	0.6897	0.0609	0.6608	0.8335	+++	83.4	12.05	2	0.002417
	6	34747564	rs9462007	T	C	2.185e-11	0.0338	0.005	0.1988	0.069	0.1286	0.3132	+++	0	0.176	2	0.9159
	7	114333043	rs2694933	A	G	2.192e-11	0.0266	0.004	0.4435	0.0681	0.41	0.5868	+++	0	0.169	2	0.9191
	10	72073831	rs1245570	A	G	2.193e-11	0.0264	0.0039	0.5373	0.0836	0.4988	0.7359	+++	56.8	4.626	2	0.09895
	4	102307673	rs13105581	T	C	2.276e-11	0.0451	0.0067	0.0994	0.025	0.0735	0.1414	+++	0	0.62	2	0.7335
	11	113014805	rs10891490	T	C	2.282e-11	0.0267	0.004	0.4743	0.0756	0.4302	0.6061	+++	64.2	5.586	2	0.06125
	11	112989857	rs7106434	T	C	2.293e-11	0.0268	0.004	0.4779	0.0804	0.4314	0.624	+++	63.2	5.434	2	0.06608
	11	13328584	rs1982350	A	G	2.306e-11	-0.0269	0.004	0.4012	0.0462	0.3748	0.4925	---	38.1	3.231	2	0.1988
	6	34741124	rs2764203	A	G	2.381e-11	-0.0337	0.005	0.8027	0.0668	0.6918	0.8717	---	0	0.088	2	0.9571
	6	34744233	rs2764205	C	G	2.418e-11	0.0337	0.005	0.1973	0.0667	0.1283	0.3081	+++	0	0.102	2	0.9503
	6	44478351	rs6929734	T	G	2.471e-11	0.0275	0.0041	0.58	0.0942	0.5377	0.8274	+++	11	2.248	2	0.325
	3	49901687	rs3774759	T	G	2.48e-11	0.0267	0.004	0.4004	0.0656	0.2682	0.4355	+-+	82.2	11.25	2	0.003606
	4	102080492	rs1813006	T	G	2.512e-11	0.0572	0.0086	0.0635	0.0124	0.0116	0.0674	+++	0	0.592	2	0.7439
	10	104694074	rs11596214	A	G	2.689e-11	-0.0276	0.0041	0.3743	0.0761	0.1684	0.4063	---	61.7	5.223	2	0.07342
	3	49900072	rs7615206	T	C	2.729e-11	-0.0267	0.004	0.5995	0.0656	0.5644	0.7317	-+-	81.9	11.06	2	0.003965
	6	34768106	rs3736896	T	C	2.757e-11	-0.0304	0.0046	0.7596	0.0433	0.6793	0.8028	---	0	1.005	2	0.6051
	7	114564074	rs7797335	A	T	2.771e-11	0.0286	0.0043	0.6824	0.0613	0.6533	0.8276	+++	81.8	10.993	2	0.004102
	6	34743690	rs2764204	A	G	2.875e-11	0.0336	0.005	0.1973	0.0668	0.1282	0.3082	+++	0	0.093	2	0.9546
	3	49815640	rs6775384	A	G	2.883e-11	0.0258	0.0039	0.4992	0.0415	0.3643	0.5471	+++	76.3	8.436	2	0.01473
	3	49889180	rs7627864	C	G	2.895e-11	-0.0266	0.004	0.5996	0.0656	0.5645	0.7318	-+-	82.1	11.175	2	0.003745
	11	13293658	rs34796300	T	C	2.937e-11	-0.0275	0.0041	0.4851	0.1241	0.4379	0.8813	---	0	0.997	2	0.6076
	11	13324046	rs9633835	A	G	2.978e-11	-0.0267	0.004	0.3803	0.0175	0.3701	0.4217	---	0	1.765	2	0.4137
	7	114334692	rs2694935	T	C	2.994e-11	0.0264	0.004	0.4433	0.068	0.4099	0.5863	+++	0	0.26	2	0.8783
	10	104694914	rs11599236	T	C	3.034e-11	0.0275	0.0041	0.6213	0.0774	0.5886	0.8305	+++	67.2	6.103	2	0.0473
	11	112964302	rs7937151	T	G	3.082e-11	-0.0263	0.004	0.5704	0.0528	0.4798	0.6023	---	77.2	8.758	2	0.01254
	7	114337659	rs2030910	T	G	3.095e-11	0.0264	0.004	0.4433	0.0679	0.4099	0.5862	+++	0	0.238	2	0.8877
	11	113041326	rs7105462	A	G	3.106e-11	-0.0266	0.004	0.5248	0.0781	0.3858	0.5702	---	60.3	5.043	2	0.08035
	6	44484869	rs12664617	T	C	3.144e-11	-0.0297	0.0045	0.2742	0.0371	0.1857	0.2936	---	0	0.62	2	0.7334
	3	49911638	rs868891	A	G	3.206e-11	-0.0265	0.004	0.5984	0.0657	0.5632	0.7308	-+-	80.9	10.445	2	0.005393
	3	49794828	rs6802890	A	G	3.236e-11	-0.0258	0.0039	0.5005	0.0409	0.4543	0.6347	---	76.6	8.558	2	0.01386
	6	34791725	rs111498384	CTGAG	C	3.266e-11	-0.0335	0.005	0.803	0.0664	0.6929	0.8717	---	0	0.119	2	0.9422
	3	49832198	rs13085679	A	G	3.278e-11	0.0259	0.0039	0.5148	0.0612	0.3729	0.6259	+++	66.9	6.047	2	0.04864
	3	49876964	rs11712056	T	C	3.341e-11	-0.0259	0.0039	0.5627	0.0281	0.5492	0.6533	-+-	84.4	12.831	2	0.001636
	15	67050927	rs7181798	T	C	3.472e-11	0.0261	0.0039	0.5061	0.0407	0.4716	0.6466	+++	69.2	6.489	2	0.03899
	10	104700702	rs9787523	T	C	3.706e-11	0.0274	0.0041	0.6204	0.0776	0.5876	0.8303	+++	66.3	5.939	2	0.05132
	7	114132750	rs12532000	A	G	3.75e-11	0.0301	0.0045	0.7018	0.0648	0.6798	0.9455	+++	4.1	2.085	2	0.3526
	6	34815940	rs6936177	C	G	3.89e-11	-0.0333	0.005	0.8021	0.0677	0.6901	0.8712	---	0	0.226	2	0.893
	3	49919195	rs11709573	T	C	3.916e-11	0.0264	0.004	0.4006	0.0654	0.269	0.4357	+-+	82.9	11.673	2	0.002919
	11	13329826	rs58901760	CGG	C	4.005e-11	0.0302	0.0046	0.755	0.0295	0.7287	0.8263	+++	0	0.017	2	0.9916
	10	72009749	rs4148943	T	C	4.113e-11	0.0255	0.0039	0.4659	0.0249	0.4136	0.4805	+-+	94.2	34.627	2	3.026e-08
	7	114337941	rs2253478	A	G	4.161e-11	0.0262	0.004	0.4299	0.0423	0.4092	0.5174	+++	0	0.706	2	0.7025
	6	34826059	rs9462025	T	C	4.267e-11	-0.0333	0.005	0.8021	0.0678	0.69	0.8712	---	0	0.235	2	0.889
	11	13329200	rs7924734	A	G	4.423e-11	0.0302	0.0046	0.755	0.0295	0.7283	0.8262	+++	0	0.011	2	0.9945
	3	49900794	rs3774758	C	G	4.425e-11	-0.0259	0.0039	0.4673	0.072	0.323	0.6088	---	62.9	5.386	2	0.06768
	7	114344008	rs35565353	T	TC	4.607e-11	-0.0261	0.004	0.5596	0.0623	0.4292	0.5904	---	0	0.933	2	0.6271
	11	13327930	rs11826177	T	C	4.619e-11	-0.0264	0.004	0.3988	0.0414	0.375	0.4799	---	38.7	3.265	2	0.1955
	3	49921723	rs34034116	A	C	4.679e-11	0.0263	0.004	0.3996	0.0652	0.2683	0.4345	+-+	81.6	10.869	2	0.004364
	6	34796205	rs9469890	T	C	4.68e-11	0.0332	0.005	0.1976	0.0672	0.1288	0.309	+++	0	0.201	2	0.9043
	3	49805192	rs2234391	A	G	4.683e-11	-0.0255	0.0039	0.5064	0.0368	0.4855	0.6382	---	79.9	9.953	2	0.006898
	6	34840117	rs11756392	T	G	4.706e-11	0.0332	0.005	0.198	0.0677	0.1288	0.31	+++	0	0.236	2	0.8888
	6	34801988	rs4472337	T	C	4.734e-11	0.0324	0.0049	0.2172	0.0832	0.1351	0.3538	+++	0	0.245	2	0.8846
	6	34809624	rs9469895	T	G	4.775e-11	0.0332	0.005	0.1978	0.0674	0.1288	0.3094	+++	0	0.204	2	0.903
	11	13330858	rs11022769	A	C	4.817e-11	0.0299	0.0045	0.7522	0.0229	0.726	0.8043	+++	0	0.075	2	0.9632
	10	104708095	rs3896224	A	G	4.868e-11	0.027	0.0041	0.618	0.0718	0.5859	0.7997	+++	68.5	6.343	2	0.04193
	11	13327932	rs11823635	C	G	4.964e-11	-0.0264	0.004	0.3988	0.0414	0.375	0.4798	---	38.8	3.269	2	0.1951
	11	112981239	rs2298527	C	G	5.053e-11	-0.0263	0.004	0.5234	0.0777	0.3849	0.5686	---	70	6.671	2	0.0356
	8	129726726	rs7826493	A	G	5.135e-11	0.0308	0.0047	0.6744	0.2068	0.2808	0.8003	+++	48.3	3.871	2	0.1444
	6	34846322	rs9654581	T	G	5.207e-11	-0.033	0.005	0.7968	0.0751	0.6741	0.8689	---	0	0.176	2	0.9159
	14	46832654	rs36030569	A	G	5.291e-11	0.0256	0.0039	0.5336	0.0455	0.517	0.7012	+++	78	9.105	2	0.01054
	11	112968810	rs7948789	A	G	5.373e-11	-0.026	0.004	0.5691	0.055	0.4731	0.6023	---	80.6	10.3	2	0.005798
	6	34729337	rs2764209	A	T	5.415e-11	0.0288	0.0044	0.3098	0.1102	0.2446	0.5112	+++	48.3	3.867	2	0.1447
	6	44479267	rs7770034	A	G	5.53e-11	-0.027	0.0041	0.4215	0.0951	0.1709	0.4641	---	5.3	2.112	2	0.3478
	7	114357569	rs2690833	T	C	5.54e-11	-0.026	0.004	0.5599	0.0621	0.4301	0.5905	---	0	0.956	2	0.6201
	10	72067534	rs1530804	A	G	5.64e-11	-0.0296	0.0045	0.3035	0.0606	0.0822	0.3262	---	29.5	2.835	2	0.2423
	6	44479182	rs7770012	A	C	5.673e-11	0.0269	0.0041	0.5759	0.0958	0.5329	0.8281	+++	0	1.593	2	0.451
	8	129726211	rs4733732	T	C	5.687e-11	-0.0307	0.0047	0.3255	0.2068	0.1997	0.7192	---	48.4	3.877	2	0.144
	7	114347834	rs2690825	A	G	5.701e-11	-0.026	0.004	0.5597	0.0623	0.4294	0.5905	---	0	1.002	2	0.6061
	4	140030263	rs3733385	T	C	5.702e-11	0.0293	0.0045	0.6844	0.0711	0.6594	0.9365	+-+	61.1	5.138	2	0.07663
	3	49887507	rs1062633	T	C	5.745e-11	-0.0257	0.0039	0.4659	0.0727	0.3197	0.6083	---	68.1	6.264	2	0.04364
	3	49795355	rs73079003	A	G	5.841e-11	-0.0428	0.0065	0.1133	0.0234	0.0202	0.1206	-+-	59.8	4.98	2	0.08291
	7	114571857	rs2189012	A	G	5.874e-11	0.0282	0.0043	0.6846	0.0634	0.6555	0.843	+-+	86.3	14.55	2	0.0006925
	3	49902070	rs3733134	T	C	6.338e-11	0.0257	0.0039	0.4198	0.0325	0.3181	0.4361	+-+	86.7	15.027	2	0.0005457
	6	34724808	rs6906500	A	G	6.344e-11	0.0289	0.0044	0.2834	0.0827	0.2207	0.4327	+++	0	0.519	2	0.7716
	7	114467539	rs10225528	C	G	6.406e-11	-0.0312	0.0048	0.2502	0.0525	0.046	0.2676	---	0	1.988	2	0.3702
	11	13296417	rs10766073	A	G	6.588e-11	-0.0295	0.0045	0.2574	0.043	0.1394	0.279	---	64.4	5.615	2	0.06036
	11	113038674	rs7947502	T	C	6.646e-11	-0.0261	0.004	0.5261	0.0753	0.3951	0.5702	---	64.2	5.591	2	0.06108
	11	112959940	rs10789929	T	C	6.653e-11	0.0259	0.004	0.4291	0.0538	0.3966	0.5217	+++	77	8.685	2	0.013
	6	34723947	rs7739335	T	C	6.68e-11	-0.0289	0.0044	0.7166	0.0828	0.5673	0.7794	---	0	0.525	2	0.7692
	7	114346383	rs1527145	A	G	6.881e-11	-0.0259	0.004	0.5598	0.0621	0.4299	0.5904	---	0	1.233	2	0.5398
	6	34739205	rs2764199	C	G	6.95e-11	0.0287	0.0044	0.2867	0.0918	0.2205	0.4523	+++	0	0.44	2	0.8026
	6	34859308	rs9469913	A	T	7.149e-11	-0.0315	0.0048	0.7658	0.0995	0.6038	0.8563	---	0	0.02	2	0.99
	5	153716358	rs10035289	A	G	7.191e-11	0.0257	0.004	0.4418	0.0589	0.3324	0.4747	+++	0	0.968	2	0.6164
	6	34730369	rs2814954	A	T	7.193e-11	-0.0288	0.0044	0.7202	0.0817	0.5725	0.7825	---	0	0.629	2	0.7301
	11	13330847	rs11022768	A	G	7.261e-11	-0.0297	0.0046	0.245	0.0227	0.1936	0.2718	---	0	0.165	2	0.9207
	7	114135710	rs13246732	T	C	7.295e-11	-0.0295	0.0045	0.2982	0.0647	0.0544	0.3202	---	3	2.062	2	0.3567
	14	46833911	rs12885458	T	G	7.45e-11	0.0254	0.0039	0.5333	0.0455	0.5167	0.701	+++	78.4	9.272	2	0.009697
	6	34838496	rs112225393	CA	C	7.524e-11	0.0329	0.005	0.1976	0.0676	0.1285	0.3094	+++	0	0.329	2	0.8482
	7	114346275	rs1527144	A	G	7.642e-11	0.0258	0.004	0.4396	0.061	0.4095	0.5673	+++	0	1.283	2	0.5265
	10	72012578	rs731027	T	C	7.676e-11	-0.0252	0.0039	0.5335	0.0243	0.5193	0.5859	-+-	94.6	37.261	2	8.109e-09
	3	49826050	rs73079014	T	C	7.77e-11	-0.0426	0.0065	0.1135	0.0235	0.0206	0.1209	-+-	65.3	5.762	2	0.05609
	3	49840645	rs2271960	T	C	7.848e-11	-0.0252	0.0039	0.5084	0.0369	0.4856	0.6403	-+-	79.5	9.772	2	0.00755
	6	34726183	rs7763832	C	G	7.945e-11	0.029	0.0045	0.2682	0.0606	0.2112	0.379	+++	0	0.452	2	0.7976
	7	114343723	rs2694937	T	G	7.985e-11	-0.0258	0.004	0.56	0.0619	0.4304	0.5905	---	0	1.25	2	0.5353
	3	49911295	rs2352984	T	C	8.158e-11	-0.0256	0.0039	0.5798	0.0325	0.5636	0.6817	-+-	86.7	15.086	2	0.0005299
	6	34827325	rs11759235	A	G	8.239e-11	-0.0326	0.005	0.7955	0.0766	0.6703	0.8685	---	0	0.318	2	0.8531
	7	114571392	rs10269986	A	G	8.487e-11	-0.0254	0.0039	0.4721	0.0472	0.3861	0.5629	---	88.6	17.606	2	0.0001503
	10	72013004	rs730720	T	C	8.622e-11	0.0251	0.0039	0.4664	0.0243	0.4141	0.4806	+-+	94.6	37.33	2	7.834e-09
	3	49924347	rs6774354	A	G	8.626e-11	0.0255	0.0039	0.42	0.0326	0.3181	0.4363	+-+	86.7	15.069	2	0.0005343
	3	49842966	rs34484573	A	G	8.651e-11	-0.0423	0.0065	0.1146	0.0236	0.0205	0.122	-+-	59.3	4.92	2	0.08546
	6	34729016	rs114543162	A	G	8.759e-11	0.0287	0.0044	0.2801	0.0825	0.2175	0.4292	+++	0	0.695	2	0.7065
	6	34826311	rs7762485	T	C	8.925e-11	0.0315	0.0049	0.2233	0.0839	0.1388	0.3619	+++	0	0.142	2	0.9317
	7	114486377	rs2079070	C	G	9.199e-11	-0.0311	0.0048	0.2545	0.052	0.0526	0.2718	---	5.2	2.11	2	0.3481
	4	139975307	rs35654250	T	C	9.205e-11	-0.0298	0.0046	0.29	0.0664	0.0576	0.313	-+-	80.1	10.074	2	0.006492
	3	49898669	rs2230590	T	C	9.328e-11	-0.0254	0.0039	0.467	0.0703	0.3279	0.6087	---	69.4	6.54	2	0.03801
	6	34817302	rs73419621	A	G	9.355e-11	0.0315	0.0049	0.2233	0.0839	0.1389	0.362	+++	0	0.155	2	0.9254
	6	44478937	rs2281690	A	G	9.453e-11	0.0266	0.0041	0.576	0.0957	0.5331	0.828	+++	0	1.815	2	0.4035
	4	139972133	rs56218782	T	C	9.701e-11	0.0298	0.0046	0.7103	0.0661	0.6874	0.9426	+-+	79.7	9.86	2	0.007228
	6	34760958	rs112826162	A	G	1.013e-10	0.0314	0.0049	0.2247	0.0859	0.1389	0.3666	+++	0	0.413	2	0.8134
	6	34751397	rs9462012	A	G	1.028e-10	-0.0315	0.0049	0.7777	0.083	0.6401	0.862	---	0	0.375	2	0.8291
	15	67056385	rs34722686	A	G	1.037e-10	0.0254	0.0039	0.5381	0.0361	0.5264	0.6694	+++	73.9	7.669	2	0.02161
	6	34823688	rs9469897	A	G	1.04e-10	0.0314	0.0049	0.2233	0.084	0.1389	0.362	+++	0	0.142	2	0.9315
	6	34760476	rs9462014	T	C	1.05e-10	-0.0314	0.0049	0.7753	0.0858	0.6333	0.8611	---	0	0.372	2	0.8304
	14	46840676	rs12879453	A	G	1.051e-10	0.0264	0.0041	0.5667	0.108	0.5164	0.8261	+-+	75.7	8.246	2	0.01619
	3	49913883	rs9848497	T	C	1.058e-10	-0.0254	0.0039	0.4679	0.0705	0.328	0.6094	---	70.2	6.722	2	0.0347
	14	46841780	rs11844549	T	C	1.076e-10	0.026	0.004	0.5673	0.0961	0.5186	0.769	+++	69.3	6.512	2	0.03854
	11	13329634	rs7941761	T	C	1.082e-10	-0.0299	0.0046	0.2422	0.0374	0.1445	0.2681	---	0	0.247	2	0.8838
	14	46829302	rs35697587	A	G	1.089e-10	-0.0252	0.0039	0.4669	0.0455	0.299	0.4834	---	77	8.689	2	0.01298
	7	114589084	rs1229758	A	G	1.1e-10	0.0253	0.0039	0.5281	0.047	0.4374	0.6142	+++	89.1	18.416	2	0.0001002
	6	34634877	rs149868248	G	GA	1.104e-10	-0.034	0.0053	0.8337	0.0323	0.778	0.8871	---	0	1.124	2	0.5701
	10	91918066	rs7909492	A	G	1.129e-10	-0.028	0.0043	0.3324	0.0697	0.0913	0.394	---	0	0.895	2	0.6393
	3	49853180	rs2352974	T	C	1.131e-10	0.025	0.0039	0.4921	0.042	0.3604	0.5459	+++	75.8	8.258	2	0.0161
	6	34768357	rs6939345	T	C	1.131e-10	0.0287	0.0045	0.2644	0.0589	0.207	0.3726	+++	0	0.639	2	0.7266
	3	49878585	rs9821433	T	C	1.136e-10	-0.0253	0.0039	0.4557	0.0633	0.3317	0.5849	---	66.5	5.97	2	0.05054
	3	49820709	rs10865958	A	G	1.187e-10	-0.025	0.0039	0.4993	0.0414	0.4526	0.6349	---	75.9	8.309	2	0.01569
	14	46837215	rs4900715	A	G	1.188e-10	-0.0252	0.0039	0.4667	0.0452	0.2987	0.4822	---	77.7	8.971	2	0.01127
	4	139959168	rs813979	T	C	1.211e-10	0.0269	0.0042	0.6409	0.0975	0.4547	0.7862	+++	63.1	5.419	2	0.06655
	6	34740998	rs2764200	A	G	1.214e-10	0.0284	0.0044	0.2799	0.0809	0.2175	0.4262	+++	0	0.618	2	0.7341
	6	34826967	rs60643641	A	T	1.233e-10	0.0313	0.0049	0.2212	0.0811	0.1381	0.3558	+++	0	0.137	2	0.934
	6	34779673	rs56693020	A	C	1.238e-10	0.0313	0.0049	0.2226	0.0832	0.1381	0.3604	+++	0	0.41	2	0.8144
	9	125442480	rs7023669	C	G	1.24e-10	-0.0305	0.0047	0.2528	0.0525	0.0546	0.2707	---	0	1.34	2	0.5117
	4	139982001	rs35319653	T	C	1.246e-10	-0.029	0.0045	0.308	0.0705	0.061	0.3326	-+-	79.6	9.811	2	0.007406
	3	49921715	rs35275715	A	G	1.255e-10	-0.0253	0.0039	0.5808	0.0321	0.5648	0.6818	-+-	86.9	15.23	2	0.0004931
	9	125892044	rs7024396	T	C	1.27e-10	0.0268	0.0042	0.5877	0.1424	0.2627	0.6547	+++	0	1.547	2	0.4615
	6	34741119	rs2764202	T	G	1.279e-10	0.0284	0.0044	0.2799	0.0809	0.2174	0.4262	+++	0	0.638	2	0.7268
	4	139961596	rs769673	A	G	1.293e-10	-0.0268	0.0042	0.3547	0.0893	0.2119	0.5231	---	69.4	6.526	2	0.03827
	3	49878073	rs9862795	A	T	1.297e-10	-0.0252	0.0039	0.4588	0.0581	0.3497	0.5866	---	68	6.259	2	0.04375
	6	34806672	rs9296130	C	G	1.301e-10	-0.0313	0.0049	0.7788	0.081	0.6443	0.8618	---	0	0.21	2	0.9003
	4	139958955	rs769675	T	C	1.321e-10	0.0268	0.0042	0.6409	0.0976	0.4546	0.7861	+++	63.9	5.533	2	0.06288
	5	120819473	rs7716293	A	G	1.321e-10	-0.0273	0.0042	0.7002	0.0307	0.6859	0.7713	--+	67.2	6.09	2	0.0476
	6	34805950	rs2395607	T	C	1.322e-10	0.0313	0.0049	0.2212	0.081	0.1382	0.3557	+++	0	0.203	2	0.9037
	6	34811288	rs73419607	A	G	1.339e-10	-0.0313	0.0049	0.7788	0.081	0.6443	0.8618	---	0	0.212	2	0.8993
	9	137348274	rs58941960	T	C	1.345e-10	0.0364	0.0057	0.1582	0.0463	0.0681	0.2642	+++	25	2.666	2	0.2637
	6	44479861	rs9357446	A	G	1.356e-10	0.0261	0.0041	0.5697	0.1009	0.5242	0.8347	+++	0	1.997	2	0.3684
	10	104686121	rs2151970	T	C	1.358e-10	-0.0259	0.004	0.4412	0.0979	0.1959	0.4867	---	42.3	3.469	2	0.1765
	6	34759410	rs59142559	T	C	1.364e-10	0.0312	0.0049	0.2227	0.083	0.1385	0.3604	+++	0	0.419	2	0.8109
	6	34623543	rs2744964	C	G	1.368e-10	0.0337	0.0052	0.1681	0.0339	0.1136	0.2266	+++	0	0.963	2	0.6178
	4	139971718	rs1397440	T	C	1.37e-10	-0.0281	0.0044	0.2942	0.0508	0.1809	0.3195	--+	78.7	9.411	2	0.009047
	4	139985236	rs12505942	T	C	1.387e-10	0.0289	0.0045	0.6916	0.0705	0.6669	0.939	+-+	79.3	9.659	2	0.007992
	6	34825556	rs9469900	T	C	1.403e-10	0.0312	0.0049	0.2212	0.0811	0.1381	0.3557	+++	0	0.187	2	0.9107
	11	13276253	rs11022743	A	G	1.418e-10	-0.0289	0.0045	0.2551	0.04	0.1496	0.281	--+	70.1	6.686	2	0.03533
	11	13291696	rs11022754	A	G	1.43e-10	-0.029	0.0045	0.252	0.0395	0.1477	0.279	--+	68.7	6.383	2	0.04111
	15	67046576	rs6494627	A	G	1.433e-10	0.0254	0.004	0.4911	0.0495	0.4074	0.616	+++	63.5	5.483	2	0.06447
	11	13298347	rs7949336	A	G	1.435e-10	0.0293	0.0046	0.7534	0.0434	0.7069	0.8707	+++	34.3	3.046	2	0.218
	6	34754505	rs7755822	T	G	1.44e-10	0.0312	0.0049	0.2225	0.0831	0.1381	0.3602	+++	0	0.366	2	0.8326
	7	114394005	rs373142837	T	TGAGAGA	1.447e-10	0.026	0.0041	0.374	0.0299	0.2986	0.4237	+++	67	6.067	2	0.04816
	9	125954597	rs7873205	A	G	1.453e-10	0.027	0.0042	0.6021	0.1519	0.2562	0.6744	+++	0	1.265	2	0.5311
	12	122920419	rs7953894	A	C	1.453e-10	0.0254	0.004	0.5243	0.0737	0.4872	0.6887	+++	0	0.228	2	0.8924
	10	104686158	rs2151971	T	C	1.459e-10	-0.0257	0.004	0.4442	0.0959	0.2094	0.4896	---	47.4	3.799	2	0.1496
	4	139987601	rs13136239	A	G	1.471e-10	-0.0289	0.0045	0.3087	0.0707	0.0611	0.3335	-+-	78.7	9.41	2	0.009051
	3	49883138	rs9843653	T	C	1.498e-10	-0.0249	0.0039	0.4977	0.0369	0.4736	0.628	-+-	81.7	10.934	2	0.004225
	3	49712272	rs73077157	A	C	1.537e-10	0.0414	0.0065	0.8839	0.024	0.8763	0.9791	+-+	64	5.559	2	0.06206
	10	104686751	rs12766925	T	G	1.55e-10	-0.0259	0.004	0.4413	0.0978	0.196	0.4867	---	40.9	3.386	2	0.1839
	11	13289307	rs11022753	T	C	1.55e-10	0.029	0.0045	0.7479	0.0395	0.7208	0.8523	++-	70.1	6.679	2	0.03546
	6	34623430	rs2814983	A	G	1.564e-10	-0.0336	0.0052	0.8326	0.0328	0.7759	0.8866	---	0	1.045	2	0.593
	11	13270730	rs35015902	C	G	1.564e-10	0.0259	0.004	0.5434	0.116	0.2789	0.6	+++	44.8	3.622	2	0.1635
	6	34744169	rs2814965	T	C	1.572e-10	0.0283	0.0044	0.2747	0.0747	0.2131	0.4104	+++	0	0.581	2	0.7479
	6	34837765	rs60321318	G	GT	1.617e-10	-0.0312	0.0049	0.7793	0.0809	0.6453	0.8621	---	0	0.17	2	0.9185
	6	34851337	rs9469910	C	G	1.619e-10	-0.0311	0.0049	0.7787	0.0812	0.6443	0.862	---	0	0.158	2	0.9241
	6	34738424	rs2814960	T	C	1.634e-10	0.0311	0.0049	0.2224	0.0828	0.1378	0.3596	+++	0	0.339	2	0.8442
	11	13270280	rs4757137	T	G	1.637e-10	-0.0288	0.0045	0.2548	0.0406	0.1473	0.2808	--+	69.8	6.622	2	0.03648
	8	129731480	rs6470771	A	C	1.67e-10	0.0307	0.0048	0.7197	0.1592	0.4694	0.8347	+++	26.4	2.719	2	0.2568
	6	34847426	rs9462029	A	G	1.695e-10	-0.031	0.0049	0.7741	0.0879	0.6295	0.8598	---	0	0.035	2	0.9824
	6	34795484	rs113310749	A	G	1.709e-10	0.0311	0.0049	0.2209	0.0807	0.1379	0.3548	+++	0	0.268	2	0.8747
	11	13285058	rs4146388	T	C	1.714e-10	-0.0289	0.0045	0.252	0.0395	0.1476	0.279	--+	71.9	7.118	2	0.02847
	6	34749696	rs6911549	T	G	1.719e-10	-0.0311	0.0049	0.7774	0.0832	0.6394	0.8619	---	0	0.343	2	0.8423
	10	104659606	rs10884029	T	C	1.748e-10	-0.0259	0.0041	0.4452	0.0988	0.1987	0.4913	---	61.6	5.205	2	0.0741
	7	114383427	rs10244257	T	C	1.752e-10	-0.0252	0.0039	0.5132	0.0783	0.3447	0.6196	---	79.1	9.556	2	0.008413
	11	13277203	rs2279284	T	C	1.757e-10	-0.0288	0.0045	0.2549	0.0401	0.1488	0.281	--+	70.8	6.85	2	0.03255
	11	13317725	rs10832022	A	G	1.766e-10	0.0297	0.0047	0.7621	0.0399	0.7357	0.8711	+++	0	1.615	2	0.4459
	6	34635869	rs2492863	A	G	1.805e-10	0.0335	0.0053	0.1669	0.0324	0.1133	0.2229	+++	0	1.153	2	0.5619
	9	125501138	rs10986778	C	G	1.806e-10	-0.0301	0.0047	0.2514	0.0534	0.0648	0.2705	---	0	1.215	2	0.5447
	18	53089588	rs10716007	CA	C	1.813e-10	-0.0254	0.004	0.5783	0.0595	0.5453	0.692	---	48.4	3.879	2	0.1438
	5	120816787	rs7711644	T	C	1.852e-10	-0.027	0.0042	0.6998	0.0311	0.6854	0.7721	--+	67.4	6.138	2	0.04647
	6	34740084	rs2814962	T	C	1.861e-10	0.031	0.0049	0.2226	0.083	0.138	0.3602	+++	0	0.302	2	0.8597
	6	34634908	rs2814986	T	C	1.912e-10	-0.0335	0.0053	0.8331	0.0324	0.7772	0.8867	---	0	1.115	2	0.5727
	6	34740108	rs59474093	G	GT	1.926e-10	0.0281	0.0044	0.2856	0.0905	0.2202	0.4488	+++	0	0.75	2	0.6872
	15	67045488	rs6494624	T	G	1.953e-10	0.0252	0.004	0.4916	0.0484	0.4113	0.6163	+++	65.4	5.782	2	0.05553
	9	137349516	rs79140116	T	C	1.983e-10	0.0359	0.0056	0.1565	0.0426	0.0671	0.2522	+++	0	1.985	2	0.3707
	4	102113234	rs13101632	A	G	1.984e-10	0.0454	0.0071	0.0975	0.0194	0.0175	0.1036	+++	0	0.74	2	0.6909
	6	34584959	rs2814943	A	G	1.985e-10	0.0335	0.0053	0.1668	0.033	0.1132	0.2238	+++	0	1.214	2	0.5449
	6	34784816	rs9688715	C	G	1.996e-10	0.0309	0.0049	0.2234	0.0842	0.1386	0.3627	+++	0	0.365	2	0.8331
	10	92214514	rs10786031	A	G	2.002e-10	-0.0271	0.0043	0.3646	0.0799	0.1003	0.3946	---	0	1.629	2	0.4429
	3	49593788	rs7632342	T	G	2.004e-10	-0.0283	0.0045	0.2607	0.0249	0.1866	0.2734	---	49	3.923	2	0.1406
	8	129705509	rs10956488	A	G	2.018e-10	0.032	0.005	0.6909	0.2262	0.315	0.8478	+++	73.1	7.424	2	0.02443
	6	34603145	rs2092344	C	G	2.035e-10	0.0335	0.0053	0.1668	0.033	0.1131	0.2238	+++	0	1.31	2	0.5193
	9	125816437	rs7870250	A	C	2.065e-10	0.0275	0.0043	0.6576	0.0746	0.6276	0.8818	+++	5.4	2.113	2	0.3476
	6	34862977	rs1883638	T	C	2.08e-10	0.0309	0.0049	0.2251	0.0874	0.1397	0.3688	+++	0	0.066	2	0.9674
	9	125958010	rs10819089	A	G	2.081e-10	0.0267	0.0042	0.6024	0.15	0.2655	0.6746	+++	0	1.548	2	0.4611
	6	34608656	rs2814977	A	G	2.098e-10	0.0335	0.0053	0.1667	0.033	0.1131	0.2237	+++	0	1.338	2	0.5123
	11	13271701	rs10832012	A	C	2.111e-10	0.0286	0.0045	0.7451	0.04	0.7191	0.8504	++-	70	6.671	2	0.03559
	10	92240093	rs3824734	A	G	2.129e-10	-0.0268	0.0042	0.3607	0.0806	0.1037	0.3918	---	0	1.636	2	0.4414
	10	104711943	rs4076474	A	G	2.152e-10	-0.0284	0.0045	0.2566	0.0173	0.2191	0.2656	---	65.7	5.837	2	0.05402
	11	13319163	rs10766076	A	T	2.153e-10	-0.0295	0.0047	0.2378	0.0399	0.1288	0.264	---	0	1.719	2	0.4233
	6	34595283	rs2744977	A	G	2.228e-10	-0.0335	0.0053	0.8331	0.033	0.776	0.8869	---	0	1.361	2	0.5063
	11	13275014	rs11022742	T	C	2.242e-10	0.0286	0.0045	0.745	0.0402	0.719	0.8512	++-	70.7	6.83	2	0.03287
	6	34863984	rs9462031	T	G	2.252e-10	0.0308	0.0049	0.2243	0.0861	0.1396	0.3662	+++	0	0.045	2	0.9777
	7	114367215	rs2140619	A	G	2.286e-10	0.0256	0.004	0.6092	0.0656	0.5433	0.7673	+++	0	0.184	2	0.9121
	6	34650092	rs111613200	T	TA	2.321e-10	0.0333	0.0053	0.1669	0.0324	0.1133	0.2229	+++	0	1.174	2	0.5561
	10	104792087	rs10884045	T	C	2.328e-10	-0.0302	0.0048	0.237	0.0472	0.079	0.2531	---	53	4.251	2	0.1194
	10	92257909	rs4933229	T	C	2.343e-10	-0.0269	0.0043	0.3647	0.0799	0.1002	0.3947	---	0	1.77	2	0.4127
	4	139998227	rs56172573	T	C	2.358e-10	0.0278	0.0044	0.6626	0.0771	0.6352	0.9324	+-+	81.6	10.842	2	0.004423
	10	92236671	rs1971471	A	C	2.378e-10	-0.0269	0.0042	0.364	0.0803	0.1082	0.395	---	0	1.598	2	0.4498
	10	104687920	rs1334608	T	C	2.423e-10	-0.0256	0.0041	0.4381	0.0976	0.1897	0.4827	---	39.9	3.328	2	0.1894
	3	49902154	rs3733135	A	G	2.425e-10	0.0248	0.0039	0.5269	0.0611	0.3869	0.6389	+++	76.6	8.561	2	0.01384
	4	140006658	rs13145728	C	G	2.437e-10	-0.0278	0.0044	0.3364	0.0769	0.0673	0.3638	-+-	81.2	10.613	2	0.00496
	6	34589469	rs2744937	T	C	2.451e-10	0.0334	0.0053	0.1665	0.0327	0.1127	0.223	+++	0	1.308	2	0.5199
	10	104677475	rs867626	T	C	2.457e-10	-0.0256	0.004	0.4392	0.0966	0.1977	0.4842	---	52.9	4.246	2	0.1197
	10	92237938	rs7091853	C	G	2.473e-10	0.0269	0.0043	0.6349	0.0801	0.6048	0.8999	+++	0	1.678	2	0.4321
	9	125927461	rs10987043	A	T	2.498e-10	0.0267	0.0042	0.6015	0.1497	0.2657	0.6737	+++	0	1.519	2	0.468
	4	139979097	rs72712556	A	G	2.508e-10	-0.029	0.0046	0.2923	0.0669	0.058	0.3156	-+-	79.9	9.963	2	0.006862
	6	34653537	rs2814996	T	C	2.518e-10	-0.0332	0.0053	0.8331	0.0325	0.777	0.8866	---	0	1.142	2	0.5651
	7	114369182	rs2694941	A	T	2.537e-10	-0.0256	0.004	0.3903	0.0658	0.2312	0.4556	---	0	0.185	2	0.9116
	6	34651181	rs2744955	C	G	2.569e-10	-0.0332	0.0053	0.8331	0.0325	0.777	0.8867	---	0	1.139	2	0.5657
	10	92232719	rs10786033	T	C	2.574e-10	0.0269	0.0043	0.6349	0.0801	0.6048	0.8999	+++	0	1.706	2	0.4262
	10	92257230	rs4933228	A	T	2.605e-10	0.0268	0.0042	0.6362	0.0802	0.6052	0.892	+++	0	1.76	2	0.4147
	6	34651116	rs2814993	A	G	2.623e-10	0.0332	0.0052	0.1671	0.0327	0.1135	0.2235	+++	0	1.153	2	0.5618
	6	34613859	rs2744971	T	G	2.625e-10	-0.0333	0.0053	0.8331	0.033	0.7761	0.8868	---	0	1.229	2	0.5409
	6	34653693	rs2744954	A	G	2.693e-10	-0.0332	0.0053	0.8331	0.0325	0.777	0.8866	---	0	1.068	2	0.5864
	4	139992168	rs13109433	A	G	2.695e-10	0.0275	0.0044	0.6604	0.0775	0.6328	0.9322	+-+	82	11.124	2	0.003841
	10	92261636	rs7908721	A	G	2.719e-10	0.0268	0.0042	0.6361	0.0802	0.6052	0.892	+++	0	1.976	2	0.3724
	9	125946974	rs12353435	A	G	2.721e-10	-0.0266	0.0042	0.3984	0.1498	0.3261	0.7345	---	0	1.465	2	0.4808
	4	139995855	rs13143388	T	C	2.724e-10	0.0277	0.0044	0.6625	0.0771	0.635	0.9325	+-+	81.7	10.955	2	0.004181
	3	49831022	rs7648987	A	G	2.727e-10	-0.0245	0.0039	0.5057	0.0371	0.4852	0.639	-+-	79.5	9.754	2	0.007621
	14	46842785	rs12885033	A	C	2.733e-10	-0.0254	0.004	0.4308	0.0954	0.2298	0.4791	---	68	6.245	2	0.04405
	6	34612974	rs11752260	T	C	2.766e-10	0.0333	0.0053	0.1666	0.0329	0.1129	0.2234	+++	0	1.181	2	0.554
	10	92241058	rs3781229	A	T	2.793e-10	0.0268	0.0042	0.6358	0.0804	0.6048	0.8919	+++	0	1.677	2	0.4323
	4	140007403	rs6846081	A	C	2.821e-10	-0.0277	0.0044	0.3364	0.0769	0.0674	0.3638	-+-	81.1	10.602	2	0.004988
	6	34686767	rs56930444	A	G	2.825e-10	0.0332	0.0053	0.1671	0.0324	0.1134	0.223	+++	0	0.955	2	0.6203
	15	67057477	rs3101491	T	C	2.836e-10	0.0248	0.0039	0.5407	0.0365	0.5284	0.6726	+-+	80.8	10.426	2	0.005445
	5	120816792	rs7711647	T	C	2.877e-10	-0.0272	0.0043	0.7059	0.0482	0.6858	0.8312	--+	62.3	5.31	2	0.07031
	4	140004249	rs6823515	C	G	2.879e-10	-0.0277	0.0044	0.3373	0.077	0.0675	0.3647	-+-	81.8	11.014	2	0.004058
	10	104771945	rs10884043	A	G	2.886e-10	0.0294	0.0047	0.7554	0.0483	0.7381	0.9085	+++	55.8	4.526	2	0.104
	3	49878611	rs9838987	A	G	2.905e-10	-0.0247	0.0039	0.457	0.0609	0.3396	0.5854	---	70.9	6.884	2	0.03199
	11	13262564	rs998089	T	C	2.917e-10	-0.0278	0.0044	0.2627	0.0192	0.2209	0.2894	--+	78.1	9.125	2	0.01043
	10	104673492	rs11192154	C	G	2.937e-10	0.0255	0.004	0.5602	0.0966	0.5154	0.8023	+++	49.8	3.983	2	0.1365
	6	34690032	rs2744947	A	T	2.943e-10	-0.0331	0.0053	0.8329	0.0323	0.777	0.8867	---	0	1.004	2	0.6053
	6	34790356	rs1555773	C	G	2.957e-10	-0.0307	0.0049	0.7783	0.0817	0.6428	0.862	---	0	0.373	2	0.83
	4	140010932	rs67600240	A	G	2.97e-10	-0.0277	0.0044	0.3371	0.0771	0.0675	0.3646	-+-	80.6	10.297	2	0.005807
	4	102191313	rs6855246	A	G	3.018e-10	-0.0385	0.0061	0.8387	0.0946	0.7133	0.9103	---	82.2	11.263	2	0.003583
	2	207154540	rs2269071	T	C	3.023e-10	-0.0274	0.0044	0.7143	0.0442	0.6916	0.806	---	0	0.833	2	0.6594
	18	52854983	rs11659401	C	G	3.027e-10	0.0267	0.0042	0.3833	0.09	0.107	0.4189	+++	8.5	2.186	2	0.3353
	10	91971860	rs2676822	A	G	3.059e-10	0.0272	0.0043	0.6679	0.0696	0.6054	0.9097	+++	0	1.095	2	0.5784
	6	34843022	rs9469907	T	C	3.125e-10	-0.0314	0.005	0.7928	0.0792	0.664	0.8653	---	0	0.86	2	0.6504
	10	91933548	rs11186755	A	G	3.127e-10	-0.0272	0.0043	0.3315	0.0696	0.0909	0.3942	---	0	1.064	2	0.5876
	4	139965352	rs6536603	A	G	3.128e-10	-0.0264	0.0042	0.3328	0.0448	0.2029	0.4028	---	80.4	10.219	2	0.006038
	4	140014110	rs17373738	C	G	3.139e-10	0.0276	0.0044	0.6625	0.077	0.6351	0.9325	+-+	80.4	10.201	2	0.006093
	10	104718608	rs12256390	T	G	3.16e-10	-0.0281	0.0045	0.2567	0.0174	0.2189	0.2657	---	66.6	5.986	2	0.05014
	10	92374032	rs2488799	A	G	3.213e-10	-0.0267	0.0043	0.3612	0.0802	0.0966	0.3913	---	4.4	2.092	2	0.3513
	18	53044357	rs7506328	A	T	3.224e-10	-0.0256	0.0041	0.6214	0.0656	0.5872	0.7554	---	26.1	2.706	2	0.2584
	4	140015562	rs12645862	T	C	3.229e-10	0.0276	0.0044	0.6624	0.0771	0.635	0.9325	+-+	80.4	10.181	2	0.006154
	10	91971838	rs11299264	A	AT	3.243e-10	-0.0272	0.0043	0.3313	0.0692	0.0959	0.3949	---	0	0.94	2	0.625
	18	53045584	rs11661483	A	G	3.251e-10	-0.0256	0.0041	0.6216	0.0656	0.5874	0.7556	---	22.7	2.588	2	0.2742
	18	53044033	rs7506245	A	G	3.258e-10	-0.0256	0.0041	0.6214	0.0657	0.5872	0.7554	---	26.2	2.711	2	0.2579
	4	2986548	rs2471323	A	G	3.323e-10	-0.0263	0.0042	0.3109	0.0192	0.2737	0.3218	---	0	0.556	2	0.7573
	6	34785971	rs112735232	T	C	3.325e-10	0.0306	0.0049	0.2221	0.0823	0.1381	0.3585	+++	0	0.42	2	0.8107
	10	104659211	rs4537697	A	G	3.336e-10	-0.0254	0.0041	0.4407	0.0971	0.1977	0.4858	---	57.8	4.745	2	0.09326
	4	139958775	rs2604918	T	G	3.411e-10	-0.0266	0.0042	0.3822	0.1514	0.2313	0.7077	---	68.5	6.359	2	0.04161
	12	57814381	rs1021469	A	G	3.418e-10	-0.0272	0.0043	0.2916	0.0458	0.1754	0.3115	---	0	0.93	2	0.6283
	18	53044061	rs7506451	A	T	3.435e-10	0.0255	0.0041	0.3785	0.0656	0.2447	0.4127	+++	24	2.63	2	0.2685
	10	91925677	rs12771773	A	G	3.439e-10	0.0271	0.0043	0.6685	0.0696	0.6059	0.9085	+++	0	1.087	2	0.5806
	14	46833016	rs4900714	T	G	3.488e-10	0.0256	0.0041	0.5697	0.1057	0.5197	0.8177	+-+	79.9	9.965	2	0.006857
	6	34671070	rs2815005	A	G	3.51e-10	0.033	0.0053	0.167	0.0324	0.1138	0.2231	+++	0	1.094	2	0.5788
	6	34685636	rs2814948	A	G	3.534e-10	0.033	0.0053	0.167	0.0324	0.1134	0.223	+++	0	0.979	2	0.6128
	6	34695821	rs3800457	T	C	3.535e-10	-0.033	0.0053	0.828	0.0342	0.7692	0.8824	---	0	1.04	2	0.5944
	10	91961886	rs12413858	A	G	3.551e-10	-0.0271	0.0043	0.3322	0.0697	0.0909	0.3945	---	0	0.94	2	0.6251
	10	91959330	rs12774665	T	G	3.587e-10	-0.0271	0.0043	0.3318	0.0696	0.0903	0.3942	---	0	1.139	2	0.5658
	10	92265851	rs10882042	C	G	3.592e-10	0.0267	0.0043	0.6354	0.0799	0.6054	0.8999	+++	0	1.856	2	0.3954
	10	91971720	rs2792018	T	C	3.599e-10	-0.0271	0.0043	0.3321	0.0697	0.0908	0.3946	---	0	0.997	2	0.6075
	19	51278201	rs148108087	A	G	3.625e-10	-0.0639	0.0102	0.0482	0.0102	0.0088	0.051	---	0	0.46	2	0.7944
	18	53062713	rs4129439	T	C	3.649e-10	-0.0255	0.0041	0.6219	0.0661	0.5875	0.7577	---	17.4	2.421	2	0.298
	4	139965809	rs13109980	A	G	3.666e-10	-0.0277	0.0044	0.2882	0.0592	0.158	0.316	-+-	82.4	11.332	2	0.003461
	6	34675975	rs2744942	T	C	3.683e-10	-0.0329	0.0053	0.833	0.0325	0.7768	0.8866	---	0	1.01	2	0.6036
	10	104658199	rs4532962	T	G	3.72e-10	0.0254	0.0041	0.5538	0.099	0.5077	0.8011	+++	59.7	4.966	2	0.08351
	10	91957027	rs4933706	A	G	3.736e-10	0.0271	0.0043	0.6678	0.0696	0.6056	0.9096	+++	0	1.118	2	0.5716
	10	92033652	rs1711858	A	G	3.806e-10	0.0271	0.0043	0.6714	0.0692	0.6056	0.9041	+++	0	0.737	2	0.6919
	3	50006221	rs9812936	T	C	3.817e-10	-0.025	0.004	0.5895	0.068	0.553	0.7261	-+-	78.6	9.34	2	0.00937
	10	91967824	rs12774295	A	C	3.829e-10	-0.027	0.0043	0.3321	0.0697	0.0908	0.3946	---	0	1.004	2	0.6053
	6	34691277	rs2744972	T	C	3.852e-10	0.033	0.0053	0.1706	0.0322	0.117	0.226	+++	0	0.983	2	0.6118
	4	139964367	rs6841661	A	C	3.882e-10	0.0263	0.0042	0.6671	0.045	0.5964	0.7969	+++	81.7	10.902	2	0.004292
	10	91994786	rs833384	T	G	3.895e-10	0.0271	0.0043	0.6679	0.0696	0.6057	0.9096	+++	0	1.011	2	0.6033
	3	49993425	rs2624832	T	C	3.921e-10	0.025	0.004	0.4116	0.0693	0.2724	0.4488	+-+	78.9	9.478	2	0.008747
	4	139966339	rs1355334	A	T	3.925e-10	0.0262	0.0042	0.6676	0.0441	0.5993	0.7971	+++	79.8	9.913	2	0.007038
	10	91951077	rs12779538	T	C	3.927e-10	-0.027	0.0043	0.3322	0.0697	0.0908	0.3945	---	0	1.017	2	0.6013
	5	153732101	rs7731539	C	G	4.005e-10	0.0246	0.0039	0.5282	0.0738	0.37	0.5654	+++	31.1	2.903	2	0.2342
	6	34677489	rs2492859	A	G	4.028e-10	-0.0329	0.0053	0.833	0.0325	0.7768	0.8866	---	0	0.99	2	0.6097
	10	92036042	rs1711846	A	G	4.037e-10	0.0271	0.0043	0.6714	0.0692	0.6054	0.9044	+++	0	0.678	2	0.7126
	10	91935136	rs11592774	A	T	4.063e-10	0.027	0.0043	0.6684	0.0696	0.6057	0.9086	+++	0	1.033	2	0.5967
	6	34683157	rs10609471	CGT	C	4.088e-10	-0.033	0.0053	0.8359	0.0281	0.7874	0.8871	---	0	1.3	2	0.522
	2	207159516	rs2284927	A	T	4.103e-10	0.0282	0.0045	0.2834	0.0632	0.0842	0.3078	+++	0	0.442	2	0.8015
	10	104670878	rs35714791	CT	C	4.11e-10	0.0253	0.0041	0.5611	0.0966	0.5162	0.8026	+++	54.7	4.414	2	0.11
	6	93970316	rs1352379	A	G	4.116e-10	0.0256	0.0041	0.5977	0.0842	0.5513	0.8412	+++	0	1.54	2	0.463
	6	34712793	rs4713824	T	C	4.118e-10	0.0332	0.0053	0.1656	0.0245	0.1146	0.2073	+++	0	1.211	2	0.5459
	4	139962464	rs769671	T	C	4.121e-10	-0.0261	0.0042	0.3534	0.0886	0.2105	0.5201	---	74	7.699	2	0.02129
	3	49959491	rs13079006	T	G	4.184e-10	0.0249	0.004	0.4116	0.0693	0.2725	0.4488	+-+	78.8	9.431	2	0.008956
	10	104718188	rs12256150	A	G	4.193e-10	-0.0285	0.0046	0.2491	0.0373	0.1548	0.2653	---	68.1	6.26	2	0.04372
	6	34656128	rs112540634	T	C	4.214e-10	0.0344	0.0055	0.1458	0.0128	0.0945	0.1561	+++	0	0.687	2	0.7094
	7	114420608	rs10228350	A	T	4.215e-10	-0.0263	0.0042	0.6329	0.0818	0.5969	0.8523	-+-	79.9	9.938	2	0.006949
	3	49971431	rs7648174	T	C	4.222e-10	0.0249	0.004	0.4116	0.0693	0.2725	0.4488	+-+	78.7	9.399	2	0.009099
	3	50033420	rs6446195	A	G	4.222e-10	0.0249	0.004	0.4138	0.0694	0.2744	0.4511	+-+	77.8	9.003	2	0.01109
	3	49961653	rs62262114	A	G	4.225e-10	0.0249	0.004	0.4116	0.0693	0.2725	0.4488	+-+	78.9	9.474	2	0.008766
	10	91949611	rs141996612	A	AATTTTAGCTTTTTAG	4.247e-10	-0.027	0.0043	0.3316	0.0695	0.0912	0.3939	---	0	0.807	2	0.6679
	18	52980636	rs11663596	T	C	4.286e-10	-0.027	0.0043	0.6396	0.0822	0.6095	0.9201	---	0	1.577	2	0.4546
	3	49983004	rs2681776	A	G	4.302e-10	0.0249	0.004	0.4116	0.0693	0.2725	0.4488	+-+	78.9	9.466	2	0.008801
	10	91942686	rs3814639	A	G	4.303e-10	-0.027	0.0043	0.3321	0.0696	0.0908	0.3945	---	0	1.042	2	0.5938
	10	91936818	rs12415793	A	G	4.309e-10	-0.027	0.0043	0.3315	0.0696	0.0909	0.3942	---	0	1.09	2	0.5798
	10	91953648	rs12571564	T	G	4.325e-10	0.027	0.0043	0.6678	0.0696	0.6055	0.9091	+++	0	1.035	2	0.5959
	10	91978208	rs2676817	A	T	4.389e-10	0.027	0.0043	0.6679	0.0696	0.6057	0.9092	+++	0	0.952	2	0.6214
	18	53009738	rs62097939	A	G	4.404e-10	-0.0247	0.004	0.4962	0.0927	0.4501	0.7056	---	0	1.144	2	0.5644
	9	125573188	rs12686660	A	C	4.416e-10	-0.0298	0.0048	0.2502	0.0516	0.0511	0.2675	---	0	1.254	2	0.5341
	10	91947543	rs1137825	C	G	4.425e-10	0.0269	0.0043	0.6676	0.0697	0.6053	0.9094	+++	0	1.241	2	0.5375
	2	207156217	rs7603172	A	G	4.466e-10	0.028	0.0045	0.2829	0.0631	0.0928	0.308	+++	0	0.331	2	0.8476
	10	92149153	rs2767654	A	G	4.472e-10	0.0265	0.0043	0.6337	0.0803	0.6035	0.8991	+++	0	1.478	2	0.4775
	10	92034771	rs855563	T	C	4.49e-10	0.0271	0.0043	0.671	0.069	0.6062	0.9103	+++	0	0.621	2	0.7332
	10	92140120	rs1229577	A	G	4.501e-10	0.0263	0.0042	0.6355	0.0803	0.6033	0.8784	+++	0	1.795	2	0.4077
	2	207158021	rs77190743	G	GA	4.505e-10	0.0279	0.0045	0.2826	0.0624	0.1016	0.3081	+++	0	0.25	2	0.8824
	2	207153810	rs60818447	T	C	4.525e-10	0.0283	0.0045	0.283	0.0633	0.0848	0.3075	+++	0	0.408	2	0.8155
	4	140015960	rs12646543	T	C	4.532e-10	0.0273	0.0044	0.6636	0.0779	0.635	0.9243	+-+	80.7	10.371	2	0.005596
	3	49427729	rs73088161	T	C	4.553e-10	-0.039	0.0063	0.126	0.0262	0.0223	0.1342	-+-	55.5	4.497	2	0.1056
	10	91954050	rs12763600	A	G	4.576e-10	0.0269	0.0043	0.6678	0.0697	0.6056	0.9091	+++	0	0.991	2	0.6093
	10	91937229	rs11598436	A	G	4.588e-10	-0.027	0.0043	0.3316	0.0696	0.0909	0.3942	---	0	1.103	2	0.5762
	3	50034719	rs9844201	A	C	4.598e-10	0.0249	0.004	0.4139	0.0694	0.2745	0.4512	+-+	78.1	9.138	2	0.01037
	2	207155071	rs2284929	T	G	4.603e-10	0.0282	0.0045	0.283	0.0633	0.0846	0.3075	+++	0	0.416	2	0.812
	4	139962100	rs769672	C	G	4.603e-10	-0.026	0.0042	0.3529	0.0867	0.2102	0.5157	---	74.8	7.939	2	0.01888
	6	93967459	rs1488309	A	G	4.643e-10	0.0255	0.0041	0.5978	0.0842	0.5514	0.8412	+++	0	1.512	2	0.4696
	10	91944426	rs12780724	T	C	4.645e-10	-0.0269	0.0043	0.3321	0.0696	0.0908	0.3944	---	0	1.008	2	0.604
	6	93969292	rs1386911	T	C	4.662e-10	0.0255	0.0041	0.5978	0.0842	0.5515	0.8413	+++	0	1.481	2	0.4768
	10	91942216	rs12569736	A	T	4.675e-10	-0.0269	0.0043	0.3323	0.0697	0.0908	0.3948	---	0	1.084	2	0.5817
	10	91975613	rs2676820	C	G	4.68e-10	0.0269	0.0043	0.6678	0.0697	0.6056	0.9091	+++	0	1.016	2	0.6018
	4	139957489	rs769656	T	C	4.73e-10	0.0264	0.0042	0.6177	0.1516	0.2917	0.7686	+++	70.2	6.702	2	0.03505
	5	120833988	rs62381112	C	G	4.736e-10	0.0269	0.0043	0.2897	0.0405	0.1893	0.3069	+++	50.4	4.036	2	0.1329
	10	133141247	rs7083196	T	C	4.747e-10	-0.0251	0.004	0.6082	0.0586	0.5818	0.7472	---	0	0.148	2	0.9288
	4	139963569	rs3106209	A	C	4.751e-10	-0.0262	0.0042	0.3321	0.044	0.2027	0.4003	---	82.8	11.619	2	0.002999
	6	34715858	rs6938239	A	G	4.76e-10	-0.033	0.0053	0.8349	0.0244	0.7931	0.8859	---	0	1.071	2	0.5855
	3	50043674	rs9682295	T	C	4.765e-10	0.0248	0.004	0.4139	0.0694	0.2745	0.4511	+-+	78.8	9.432	2	0.00895
	6	34651160	rs2744956	T	C	4.815e-10	-0.0333	0.0053	0.8434	0.0181	0.8144	0.8916	---	0	0.902	2	0.6369
	10	104712174	rs12243463	T	C	4.824e-10	-0.0284	0.0046	0.2495	0.0372	0.1556	0.2657	---	66.1	5.9	2	0.05235
	10	91976550	rs2676819	A	G	4.863e-10	0.0269	0.0043	0.6678	0.0696	0.6056	0.9091	+++	0	1.027	2	0.5985
	4	140022120	rs56369810	A	G	4.893e-10	-0.0273	0.0044	0.3247	0.0763	0.0883	0.3541	-+-	76.4	8.492	2	0.01432
	4	140022121	rs55669488	A	T	4.909e-10	-0.0273	0.0044	0.3247	0.0763	0.0883	0.3542	-+-	76.5	8.493	2	0.01431
	3	50037208	rs4688754	T	G	5.011e-10	-0.0248	0.004	0.5862	0.0695	0.5489	0.7257	-+-	78.6	9.333	2	0.009405
	3	50025004	rs2624845	A	C	5.06e-10	-0.0248	0.004	0.5858	0.0694	0.5485	0.7252	-+-	78.2	9.158	2	0.01026
	10	92310985	rs2798254	T	C	5.084e-10	0.0264	0.0042	0.6384	0.0802	0.6083	0.9034	+++	9.2	2.203	2	0.3323
	10	91999760	rs2797639	T	C	5.13e-10	0.0269	0.0043	0.668	0.0696	0.6056	0.9092	+++	0	0.867	2	0.6481
	3	50060679	rs2624815	A	G	5.238e-10	0.0248	0.004	0.4141	0.0691	0.2756	0.4512	+-+	79	9.516	2	0.008585
	9	125969996	rs12336219	T	C	5.264e-10	0.0262	0.0042	0.6055	0.1511	0.2675	0.6784	+++	0	1.314	2	0.5184
	10	91948992	rs4933705	A	G	5.266e-10	-0.0268	0.0043	0.3324	0.0697	0.0908	0.3948	---	0	1.059	2	0.5888
	18	53029561	rs62097947	A	T	5.297e-10	-0.0254	0.0041	0.6232	0.0651	0.5891	0.7558	---	27.1	2.744	2	0.2537
	11	13259009	rs4756763	A	G	5.333e-10	0.0245	0.004	0.5256	0.0954	0.3176	0.5751	+++	0	1.126	2	0.5694
	10	104686903	rs35255246	A	G	5.356e-10	-0.025	0.004	0.4385	0.0911	0.2205	0.4825	---	56.9	4.645	2	0.09804
	4	139960810	rs769674	A	T	5.423e-10	0.0259	0.0042	0.6456	0.0892	0.4772	0.7885	+++	74.4	7.822	2	0.02002
	4	140023690	rs1402671	A	C	5.535e-10	0.0276	0.0045	0.6806	0.0721	0.6551	0.9348	+-+	70.7	6.818	2	0.03308
	22	30017350	rs41165	T	C	5.556e-10	-0.025	0.004	0.6183	0.057	0.5917	0.7541	---	7.5	2.163	2	0.3391
	3	50035554	rs12488521	T	C	5.585e-10	0.0248	0.004	0.4136	0.0693	0.2744	0.4508	+-+	78.3	9.22	2	0.009952
	2	207158363	rs3838565	G	GT	5.61e-10	0.0277	0.0045	0.2823	0.0616	0.1093	0.3081	+++	0	0.325	2	0.8502
	3	49958620	rs13077403	A	G	5.635e-10	0.0248	0.004	0.4107	0.0691	0.2718	0.4478	+-+	79.8	9.911	2	0.007046
	3	87125332	rs62257764	T	G	5.65e-10	-0.0247	0.004	0.5065	0.1084	0.2492	0.5582	---	0	0.703	2	0.7035
	10	92036050	rs1776210	A	G	5.667e-10	0.0269	0.0043	0.6709	0.0691	0.6059	0.9103	+++	0	0.541	2	0.7629
	18	53003222	rs5824984	CT	C	5.681e-10	0.0245	0.004	0.5037	0.0926	0.2944	0.5497	+++	0	0.79	2	0.6737
	10	92015616	rs833372	A	G	5.686e-10	0.0268	0.0043	0.668	0.0696	0.6056	0.9092	+++	0	0.849	2	0.6539
	10	91978893	rs2676814	A	T	5.689e-10	-0.0268	0.0043	0.3322	0.0697	0.0908	0.3951	---	0	0.784	2	0.6757
	10	92008040	rs1711842	A	G	5.709e-10	-0.0268	0.0043	0.332	0.0696	0.0908	0.3943	---	0	0.834	2	0.6589
	10	104690820	rs35809488	G	GACCCTGATAGCA	5.72e-10	-0.0251	0.004	0.4918	0.1094	0.221	0.5421	---	58.9	4.861	2	0.08797
	3	50016504	rs34433151	G	GT	5.726e-10	-0.0243	0.0039	0.4681	0.0493	0.3986	0.6137	---	39.7	3.318	2	0.1903
	10	92303157	rs11186915	T	C	5.746e-10	0.0256	0.0041	0.6374	0.0715	0.6042	0.8171	+++	0	1.739	2	0.4192
	4	140025785	rs17314832	T	C	5.767e-10	-0.0276	0.0045	0.3194	0.0721	0.0637	0.3448	-+-	75.4	8.13	2	0.01716
	10	92308608	rs10748577	C	G	5.774e-10	0.0258	0.0042	0.638	0.0762	0.6045	0.8433	+++	0	1.587	2	0.4522
	3	50055776	rs6762477	A	G	5.776e-10	-0.0247	0.004	0.5862	0.0694	0.5489	0.7255	-+-	79.5	9.77	2	0.00756
	2	207155906	rs6435364	A	G	5.78e-10	0.0279	0.0045	0.2827	0.063	0.0928	0.3078	+++	0	0.325	2	0.8498
	10	92011435	rs2676802	A	T	5.886e-10	-0.0268	0.0043	0.3321	0.0696	0.091	0.3944	---	0	0.875	2	0.6455
	11	13310261	rs55769038	A	G	5.918e-10	0.0254	0.0041	0.5281	0.1295	0.167	0.5818	+++	0	0.542	2	0.7626
	3	87124581	rs7639047	T	C	5.937e-10	-0.0247	0.004	0.5065	0.1085	0.2491	0.5582	---	0	0.71	2	0.7011
	10	92304671	rs2771248	A	G	5.952e-10	0.0263	0.0042	0.6383	0.0802	0.6082	0.9034	+++	7.5	2.163	2	0.3391
	10	92320220	rs77133668	A	AT	5.954e-10	0.0258	0.0042	0.637	0.0756	0.6037	0.8394	+++	0	1.646	2	0.4391
	10	92280687	rs7914436	A	C	5.957e-10	0.0263	0.0043	0.6337	0.0804	0.6035	0.8993	+++	0	1.808	2	0.4049
	3	49934081	rs7613875	A	C	5.978e-10	0.0243	0.0039	0.5539	0.066	0.4107	0.6806	+++	60	4.998	2	0.08215
	10	92332107	rs4999831	A	G	6.004e-10	-0.0258	0.0042	0.3618	0.0762	0.1561	0.3951	---	0	1.894	2	0.388
	3	49987573	rs13082703	T	C	6.02e-10	-0.0247	0.004	0.5883	0.0694	0.5511	0.7275	-+-	78.8	9.429	2	0.008963
	10	92336944	rs9943333	A	G	6.082e-10	-0.0258	0.0042	0.3617	0.0762	0.1561	0.3951	---	0	1.774	2	0.4119
	11	13259780	rs4757136	A	T	6.091e-10	0.0245	0.004	0.5257	0.0954	0.3175	0.5751	+++	0	1.144	2	0.5645
	10	92038963	rs2676808	A	G	6.126e-10	-0.0268	0.0043	0.3289	0.069	0.0899	0.3938	---	0	0.598	2	0.7417
	9	125948835	rs1999199	A	T	6.176e-10	-0.0262	0.0042	0.3941	0.154	0.3203	0.7429	---	0	0.945	2	0.6236
	2	207175046	rs57946081	T	TA	6.185e-10	0.0277	0.0045	0.2832	0.0626	0.1035	0.309	+++	0	0.466	2	0.792
	11	13258856	rs4757135	A	G	6.212e-10	-0.0244	0.0039	0.4724	0.0957	0.4228	0.6811	---	0	1.144	2	0.5644
	3	50071359	rs3774734	A	C	6.252e-10	-0.0247	0.004	0.5862	0.0694	0.5489	0.7255	-+-	79.1	9.571	2	0.008351
	10	92319661	rs145183388	G	GT	6.28e-10	0.0257	0.0042	0.6351	0.0746	0.6018	0.8316	+++	16.8	2.404	2	0.3006
	3	87125280	rs62257763	A	C	6.281e-10	-0.0247	0.004	0.5065	0.1085	0.2491	0.5582	---	0	0.676	2	0.7133
	9	125958445	rs10819090	T	C	6.304e-10	-0.0261	0.0042	0.394	0.154	0.3203	0.7428	---	0	1.051	2	0.5913
	10	92314597	rs7094433	A	G	6.397e-10	-0.0258	0.0042	0.3624	0.0764	0.1566	0.3959	---	0	1.523	2	0.467
	10	133143932	rs12241001	T	C	6.42e-10	0.029	0.0047	0.2308	0.0403	0.1247	0.2806	+++	0	0.692	2	0.7075
	10	92191837	rs4933227	T	C	6.423e-10	-0.0262	0.0042	0.3649	0.0806	0.1083	0.396	---	0	1.465	2	0.4807
	11	13309679	rs4757144	A	G	6.435e-10	0.0257	0.0042	0.5333	0.1292	0.1236	0.5817	+++	0	0.817	2	0.6646
	6	34652376	rs2814994	A	T	6.461e-10	0.0328	0.0053	0.1603	0.0234	0.1106	0.2001	+++	0	1.081	2	0.5826
	4	140022015	rs56166763	C	G	6.472e-10	-0.0271	0.0044	0.3245	0.0763	0.0883	0.354	-+-	76.4	8.485	2	0.01437
	10	104734703	rs10884039	T	G	6.473e-10	-0.0282	0.0046	0.2491	0.0373	0.1547	0.2653	---	66.9	6.046	2	0.04866
	10	92332962	rs2488793	T	C	6.507e-10	-0.0261	0.0042	0.3607	0.0805	0.1047	0.3918	---	10	2.223	2	0.3291
	10	92299067	rs2254667	C	G	6.514e-10	0.0262	0.0042	0.6385	0.0802	0.6084	0.9035	+++	0.5	2.009	2	0.3662
	11	17013617	rs10832722	T	C	6.523e-10	-0.0282	0.0046	0.2906	0.0564	0.06	0.3061	---	0	0.927	2	0.6291
	11	17012497	rs35248152	A	G	6.562e-10	0.0282	0.0046	0.7091	0.0566	0.6935	0.9395	+++	0	0.731	2	0.6938
	16	49556921	rs76634758	T	C	6.57e-10	-0.0533	0.0086	0.9331	0.0278	0.8746	0.9863	---	0	0.232	2	0.8906
	4	2979427	rs67653639	C	G	6.594e-10	-0.0258	0.0042	0.3107	0.0189	0.2745	0.3215	---	0	0.449	2	0.7988
	18	53088362	rs11663393	A	G	6.619e-10	0.0244	0.0039	0.4347	0.0626	0.3193	0.4695	+++	53.5	4.305	2	0.1162
	10	92350113	rs10786037	A	G	6.634e-10	-0.0255	0.0041	0.3619	0.0705	0.1872	0.395	---	0	1.879	2	0.3908
	10	92320744	rs71025394	T	TAAA	6.641e-10	-0.0262	0.0042	0.3616	0.0801	0.098	0.3917	---	11	2.248	2	0.325
	4	2996255	rs2515938	T	C	6.652e-10	-0.0258	0.0042	0.3124	0.0163	0.2828	0.3218	---	0	0.298	2	0.8615
	10	92022788	rs833367	A	G	6.728e-10	0.0267	0.0043	0.668	0.0696	0.6057	0.9096	+++	0	0.899	2	0.6379
	10	92034291	rs5786985	CATT	C	6.737e-10	0.0268	0.0043	0.6713	0.069	0.6066	0.91	+++	0	0.634	2	0.7283
	10	92164906	rs7078559	T	C	6.801e-10	0.0262	0.0042	0.6349	0.0806	0.6038	0.8914	+++	0	1.623	2	0.4441
	4	139956505	rs769657	A	G	6.888e-10	0.0261	0.0042	0.6179	0.1507	0.295	0.7691	+++	72.5	7.284	2	0.02619
	3	49403135	rs111271782	A	G	6.89e-10	-0.0383	0.0062	0.1284	0.0268	0.0227	0.1368	-+-	54.9	4.434	2	0.1089
	10	92184143	rs10882028	T	C	6.894e-10	0.0262	0.0042	0.635	0.0805	0.6039	0.8914	+++	0	1.55	2	0.4607
	11	13298986	rs7938308	T	C	6.925e-10	-0.0262	0.0042	0.3125	0.0704	0.2701	0.4431	---	53.2	4.271	2	0.1182
	3	50031599	rs112313157	A	G	6.94e-10	-0.03	0.0049	0.7618	0.0495	0.7453	0.9549	-+-	69.4	6.539	2	0.03803
	10	92322303	rs2265195	T	G	6.963e-10	-0.0261	0.0042	0.3609	0.0803	0.1064	0.392	---	16.3	2.389	2	0.3029
	10	92170522	rs7087501	T	C	7.032e-10	-0.0261	0.0042	0.3647	0.0804	0.1085	0.3957	---	0	1.474	2	0.4785
	10	92308346	rs2771253	A	G	7.109e-10	-0.0261	0.0042	0.3606	0.0806	0.1046	0.3917	---	3.1	2.065	2	0.3561
	10	92346166	rs10748580	T	C	7.122e-10	-0.0257	0.0042	0.3616	0.0762	0.1562	0.395	---	0	1.644	2	0.4396
	11	113447023	rs17601612	C	G	7.128e-10	-0.0264	0.0043	0.3453	0.0746	0.1283	0.3757	-+-	83.1	11.815	2	0.002719
	10	92362555	rs9419734	A	T	7.173e-10	0.0261	0.0042	0.6388	0.0804	0.6081	0.8992	+++	8.7	2.19	2	0.3346
	4	139988087	rs35808740	T	G	7.219e-10	0.0268	0.0044	0.666	0.0783	0.6357	0.9091	+-+	84.7	13.077	2	0.001447
	10	92331310	rs913649	A	G	7.302e-10	0.0261	0.0042	0.6392	0.0805	0.6082	0.8953	+++	10.8	2.241	2	0.3261
	10	92167768	rs4642988	T	C	7.514e-10	-0.0262	0.0043	0.3659	0.0802	0.1008	0.3961	---	0	1.597	2	0.45
	11	13255376	rs9783306	A	C	7.568e-10	0.0244	0.004	0.5236	0.1016	0.2963	0.575	+++	0	1.146	2	0.5639
	5	120824324	rs6885643	T	C	7.569e-10	-0.0261	0.0042	0.7014	0.025	0.6897	0.7581	--+	68.2	6.281	2	0.04326
	16	49556891	rs77493532	A	G	7.578e-10	0.0534	0.0087	0.0657	0.0263	0.0138	0.1214	+++	0	0.185	2	0.9118
	10	92374710	rs11186954	T	C	7.619e-10	-0.0256	0.0042	0.3612	0.0746	0.1648	0.3946	---	0	1.865	2	0.3935
	3	50012525	rs7645466	T	G	7.69e-10	-0.0241	0.0039	0.5669	0.0359	0.5483	0.6744	-+-	84.4	12.82	2	0.001645
	10	92366712	rs2265198	T	C	7.759e-10	-0.026	0.0042	0.3606	0.0806	0.1047	0.3918	---	0.2	2.004	2	0.3672
	11	13271635	rs11022738	T	C	7.843e-10	0.0262	0.0043	0.7043	0.0444	0.62	0.7301	+++	74.2	7.749	2	0.02076
	4	139988639	rs12504594	A	C	7.852e-10	-0.0268	0.0044	0.3338	0.0783	0.0912	0.3641	-+-	84.8	13.147	2	0.001397
	10	92353951	rs2771256	T	G	7.917e-10	-0.0261	0.0042	0.3616	0.0803	0.0967	0.3919	---	1.4	2.028	2	0.3627
	3	49400167	rs111533129	C	G	8.032e-10	-0.0382	0.0062	0.1283	0.0268	0.0225	0.1367	-+-	54	4.346	2	0.1139
	6	34749801	rs61431557	T	C	8.048e-10	0.0341	0.0056	0.1428	0.0129	0.0924	0.148	+++	0	0.76	2	0.684
	3	50005908	rs12634780	A	T	8.051e-10	0.0241	0.0039	0.43	0.0346	0.3244	0.4477	+-+	84.8	13.139	2	0.001402
	10	104726065	rs12783177	A	G	8.105e-10	-0.0277	0.0045	0.2533	0.0256	0.1944	0.2656	---	68.4	6.327	2	0.04228
	3	49971133	rs6446189	A	G	8.157e-10	-0.0242	0.0039	0.4572	0.0695	0.3223	0.6048	---	60.8	5.106	2	0.07783
	10	104772458	rs7903219	A	G	8.171e-10	-0.0271	0.0044	0.2641	0.0131	0.2575	0.2907	---	65.6	5.81	2	0.05475
	1	46253233	rs10789488	A	G	8.219e-10	0.0264	0.0043	0.6779	0.1092	0.4798	0.7446	+++	0	0.168	2	0.9194
	4	140024115	rs34873658	CTAT	C	8.273e-10	0.0271	0.0044	0.6837	0.0739	0.6553	0.9135	+-+	77.7	8.985	2	0.01119
	4	139988277	rs35612722	A	G	8.29e-10	-0.0267	0.0044	0.3341	0.0783	0.0909	0.3643	-+-	84.7	13.092	2	0.001436
	9	125953783	rs11369530	T	TA	8.318e-10	-0.0261	0.0042	0.3879	0.1541	0.3014	0.7311	---	0	1.56	2	0.4583
	4	139941517	rs6536588	T	C	8.337e-10	-0.025	0.0041	0.4028	0.1097	0.2449	0.6233	--+	66.7	5.997	2	0.04985
	9	125830853	rs7848507	T	G	8.403e-10	0.025	0.0041	0.6313	0.0136	0.6249	0.6604	+++	30.6	2.883	2	0.2365
	12	122466553	rs11058282	A	G	8.427e-10	-0.0283	0.0046	0.2548	0.0531	0.1202	0.3466	---	48	3.848	2	0.146
	3	49394971	rs73088122	T	C	8.436e-10	-0.0346	0.0056	0.1366	0.0122	0.0854	0.1431	---	29.5	2.836	2	0.2422
	18	53047566	rs62097950	T	C	8.525e-10	0.025	0.0041	0.3782	0.0658	0.2436	0.4125	+++	27.7	2.768	2	0.2506
	14	46844338	rs2933211	A	G	8.606e-10	0.0242	0.0039	0.4947	0.0791	0.3455	0.6738	+-+	82	11.101	2	0.003886
	10	92363742	rs2265197	A	G	8.658e-10	-0.0259	0.0042	0.3607	0.0806	0.1047	0.3919	---	2.1	2.044	2	0.3599
	11	13297040	rs10766075	T	C	8.722e-10	-0.027	0.0044	0.265	0.0217	0.2234	0.3103	---	52.9	4.249	2	0.1195
	11	13257262	rs7117317	A	G	8.732e-10	-0.0242	0.004	0.4735	0.0933	0.4248	0.676	---	0	1.217	2	0.5441
	9	125955451	rs10987058	A	C	8.752e-10	0.0259	0.0042	0.6061	0.152	0.2664	0.6798	+++	0	1.241	2	0.5377
	10	72074150	rs896073	A	C	8.756e-10	0.0261	0.0043	0.3624	0.079	0.0942	0.3911	+++	0	0.641	2	0.7257
	4	3228683	rs149109767	A	AGAG	8.769e-10	0.0487	0.008	0.0745	0.0139	0.0165	0.0904	+++	0	0.268	2	0.8744
	10	104762909	rs12264935	T	C	8.846e-10	-0.0271	0.0044	0.2598	0.003	0.2503	0.2612	--+	67.8	6.205	2	0.04495
	10	92350120	rs2255718	T	G	8.86e-10	-0.0259	0.0042	0.3607	0.0806	0.1048	0.3918	---	1.2	2.023	2	0.3636
	10	104761182	rs4918125	T	C	8.914e-10	0.027	0.0044	0.7352	0.0028	0.732	0.7441	++-	72.7	7.32	2	0.02574
	1	46235610	rs12129542	A	G	9.004e-10	0.0269	0.0044	0.7217	0.0464	0.6407	0.7514	+++	0	0.553	2	0.7586
	9	125936910	rs10987049	C	G	9.03e-10	0.0259	0.0042	0.6051	0.1518	0.266	0.6788	+++	0	1.191	2	0.5512
	5	153800309	rs2963997	C	G	9.072e-10	0.0243	0.004	0.4386	0.0705	0.2931	0.4765	+++	0	1.349	2	0.5094
	6	44473044	rs9349288	T	C	9.092e-10	0.0256	0.0042	0.5413	0.1091	0.4974	0.8767	+++	3	2.063	2	0.3565
	4	102000547	rs13127398	A	T	9.103e-10	0.0503	0.0082	0.0685	0.0135	0.0124	0.0727	+++	0	0.398	2	0.8197
	3	50002041	rs7628058	A	G	9.135e-10	0.0241	0.0039	0.5426	0.0689	0.3951	0.6759	+++	62	5.266	2	0.07186
	3	50179801	rs9831967	T	C	9.187e-10	-0.0244	0.004	0.5036	0.1033	0.2607	0.61	-+-	72.6	7.306	2	0.02591
	11	17006843	rs11024110	A	T	9.235e-10	-0.0279	0.0046	0.2906	0.0565	0.0602	0.3062	---	0	0.847	2	0.6548
	12	122589622	rs61954974	T	C	9.302e-10	-0.0279	0.0046	0.2591	0.0528	0.1241	0.3472	---	43.6	3.548	2	0.1697
	10	91948699	rs11331302	T	TA	9.303e-10	-0.0265	0.0043	0.3193	0.0644	0.1344	0.3865	---	0	0.6	2	0.741
	1	46235614	rs12126942	T	C	9.315e-10	-0.0269	0.0044	0.2782	0.0464	0.2485	0.3594	---	0	0.544	2	0.7617
	9	125956392	rs10987059	A	G	9.328e-10	-0.026	0.0042	0.3863	0.1547	0.2994	0.7304	---	0	1.79	2	0.4086
	3	50039301	rs2526749	A	G	9.341e-10	0.024	0.0039	0.4332	0.0359	0.3256	0.4518	+-+	84.6	12.978	2	0.00152
	11	112956992	rs4937872	A	G	9.372e-10	-0.0242	0.004	0.5555	0.0476	0.4286	0.5819	---	66.7	6.005	2	0.04966
	11	112956325	rs2186710	C	G	9.373e-10	-0.0242	0.004	0.5554	0.0476	0.4286	0.5818	---	67.3	6.12	2	0.04688
	4	140012350	rs13150296	A	G	9.384e-10	-0.0266	0.0044	0.3345	0.0785	0.0912	0.3649	-+-	85	13.307	2	0.001289
	3	49994700	rs34312088	T	C	9.408e-10	0.0244	0.004	0.4131	0.0662	0.2834	0.449	+-+	82.9	11.702	2	0.002877
	11	13257602	rs35601753	T	C	9.416e-10	-0.0242	0.004	0.4735	0.0933	0.4248	0.6759	---	0	1.264	2	0.5316
	10	104725744	rs10786817	T	C	9.445e-10	-0.0278	0.0045	0.2505	0.0348	0.1643	0.2658	---	73.1	7.438	2	0.02426
	4	140024812	rs1912528	T	C	9.452e-10	-0.027	0.0044	0.3164	0.0739	0.0871	0.3449	-+-	78.3	9.201	2	0.01005
	5	120820002	rs7717354	C	G	9.463e-10	-0.0251	0.0041	0.6694	0.0012	0.6687	0.6718	--+	63.6	5.491	2	0.06422
	3	50015401	rs6446191	T	C	9.476e-10	0.024	0.0039	0.4332	0.0359	0.3256	0.4517	+-+	84.5	12.941	2	0.001548
	3	50040788	rs7430334	T	C	9.541e-10	0.024	0.0039	0.4332	0.0359	0.3256	0.4518	+-+	84.8	13.118	2	0.001418
	4	140012992	rs17373621	A	G	9.541e-10	-0.0266	0.0044	0.3346	0.0786	0.0912	0.365	-+-	84.8	13.159	2	0.001389
	14	46840293	rs1235	T	G	9.571e-10	0.024	0.0039	0.5002	0.0689	0.3827	0.6787	+-+	85.9	14.174	2	0.0008359
	9	125936485	rs1411354	A	G	9.593e-10	-0.0259	0.0042	0.3938	0.1522	0.3201	0.7334	---	0	1.119	2	0.5715
	3	50015678	rs6446192	T	C	9.647e-10	0.024	0.0039	0.4332	0.0359	0.3256	0.4518	+-+	84.3	12.758	2	0.001697
	3	49985493	rs9853222	T	C	9.668e-10	-0.0241	0.0039	0.4574	0.069	0.324	0.6052	---	62.3	5.309	2	0.07034
	3	50032019	rs9866695	T	G	9.67e-10	-0.0241	0.0039	0.4552	0.0688	0.3222	0.6029	---	60.5	5.067	2	0.07939
	3	50034244	rs7634441	A	G	9.691e-10	-0.024	0.0039	0.5666	0.036	0.548	0.6744	-+-	84.9	13.265	2	0.001317
	3	50037340	rs4688753	A	G	9.702e-10	0.024	0.0039	0.4332	0.0359	0.3256	0.4518	+-+	84.6	13.027	2	0.001483
	3	49880253	rs62262061	A	G	9.721e-10	0.0318	0.0052	0.2002	0.0405	0.0381	0.2134	+++	51.4	4.119	2	0.1275
	3	50032846	rs2526750	A	G	9.73e-10	0.024	0.0039	0.4332	0.0359	0.3256	0.4518	+-+	84.5	12.867	2	0.001606
	3	49940636	rs6772095	T	C	9.762e-10	0.024	0.0039	0.5426	0.0691	0.3946	0.6761	+++	60.9	5.11	2	0.07768
	6	34635526	rs2492862	T	C	9.785e-10	-0.0279	0.0046	0.7629	0.0258	0.7156	0.8073	---	20.4	2.514	2	0.2845
	3	49934398	rs7627910	T	C	9.822e-10	-0.0243	0.004	0.5767	0.0688	0.5394	0.7142	-+-	83.4	12.027	2	0.002446
	3	50029865	rs6446194	A	T	9.856e-10	-0.024	0.0039	0.5667	0.0359	0.5482	0.6744	-+-	84.3	12.778	2	0.00168
	4	139963039	rs769669	A	C	9.881e-10	-0.0257	0.0042	0.3256	0.0436	0.1965	0.393	---	82.9	11.684	2	0.002903
	2	207175279	rs111432129	A	G	9.973e-10	-0.0273	0.0045	0.7167	0.0625	0.6909	0.8963	---	0	0.471	2	0.7904
	5	153720985	rs6881133	T	C	1.001e-09	0.0238	0.0039	0.4637	0.0445	0.3718	0.4893	+++	14.1	2.327	2	0.3123
	6	34621855	rs2744965	T	C	1.003e-09	0.0327	0.0054	0.1559	0.0171	0.1079	0.1826	+++	0	1.254	2	0.5341
	4	101975434	rs13109404	T	G	1.009e-09	-0.0502	0.0082	0.9316	0.0135	0.9274	0.9876	---	0	0.365	2	0.833
	9	125948653	rs13293109	A	G	1.009e-09	-0.0258	0.0042	0.3938	0.1519	0.3201	0.7332	---	0	1.184	2	0.5532
	3	49948685	rs72942333	T	C	1.013e-09	-0.024	0.0039	0.4575	0.0691	0.324	0.6056	---	61.2	5.156	2	0.07593
	3	50033330	rs7621352	A	C	1.014e-09	0.024	0.0039	0.5448	0.0688	0.3971	0.6777	+++	60.3	5.039	2	0.08049
	10	91921924	rs60404327	CTT	C	1.017e-09	0.026	0.0043	0.6702	0.0661	0.5982	0.8522	+++	0	0.986	2	0.6107
	3	49973138	rs2624819	T	G	1.027e-09	0.0239	0.0039	0.4314	0.0347	0.329	0.4495	+-+	84.6	12.98	2	0.001519
	3	49950632	rs11706185	A	G	1.028e-09	0.0239	0.0039	0.4309	0.0358	0.3232	0.4494	+-+	84.9	13.233	2	0.001338
	3	49953734	rs11709503	T	G	1.029e-09	0.0243	0.004	0.413	0.0662	0.2835	0.449	+-+	82.9	11.726	2	0.002843
	12	122589620	rs61954972	T	G	1.035e-09	-0.0278	0.0046	0.259	0.0527	0.1241	0.3472	---	44.1	3.58	2	0.167
	7	114560479	rs4355713	A	G	1.037e-09	0.0242	0.004	0.5051	0.0833	0.323	0.5976	+-+	89	18.19	2	0.0001122
	3	50026991	rs4688755	A	G	1.044e-09	-0.0239	0.0039	0.4618	0.0569	0.3653	0.6071	---	62.8	5.381	2	0.06783
	12	122592231	rs7972728	A	C	1.045e-09	0.0278	0.0046	0.7409	0.0527	0.6529	0.8757	+++	42.7	3.489	2	0.1747
	12	122589621	rs61954973	T	C	1.047e-09	-0.0278	0.0046	0.259	0.0527	0.1241	0.3472	---	44.2	3.583	2	0.1667
	12	122590343	rs1392236	C	G	1.053e-09	-0.0278	0.0046	0.2591	0.0527	0.124	0.3471	---	42	3.45	2	0.1782
	3	49997890	rs4688757	T	C	1.065e-09	-0.024	0.0039	0.4572	0.0691	0.3235	0.6049	---	63.8	5.519	2	0.06333
	3	50039102	rs11359914	G	GA	1.072e-09	-0.0239	0.0039	0.5667	0.0359	0.5481	0.6743	-+-	84.7	13.084	2	0.001441
	6	34636408	rs3839632	A	AT	1.073e-09	-0.0316	0.0052	0.8257	0.0359	0.7635	0.8798	---	0	1.274	2	0.529
	10	104729124	rs1387831	C	G	1.074e-09	-0.0267	0.0044	0.274	0.016	0.2614	0.3059	---	69	6.458	2	0.03959
	3	49994575	rs17657664	T	G	1.078e-09	-0.0243	0.004	0.587	0.0662	0.551	0.7167	-+-	82.9	11.693	2	0.002889
	18	53060184	rs149177087	CTGT	C	1.082e-09	-0.0248	0.0041	0.6246	0.0655	0.5906	0.759	---	32.9	2.981	2	0.2252
	3	50008613	rs2353586	T	G	1.087e-09	-0.024	0.0039	0.4552	0.069	0.3217	0.6029	---	62.6	5.351	2	0.06889
	6	34633254	rs137991403	A	AAC	1.098e-09	0.0278	0.0046	0.2371	0.0259	0.1927	0.2845	+++	18.8	2.463	2	0.2918
	9	125964891	rs3793622	T	C	1.098e-09	0.0257	0.0042	0.6064	0.152	0.2665	0.68	+++	0	1.281	2	0.5271
	6	34677545	rs2064253	T	G	1.101e-09	0.0278	0.0046	0.2365	0.0248	0.1924	0.2818	+++	0	1.734	2	0.4202
	10	92071889	rs833385	C	G	1.102e-09	0.0261	0.0043	0.647	0.0778	0.6179	0.9054	+++	0	1.165	2	0.5586
	18	53033616	rs11663694	T	C	1.102e-09	-0.0249	0.0041	0.6216	0.065	0.5876	0.7531	---	40.4	3.354	2	0.187
	9	125949963	rs7024493	A	G	1.105e-09	-0.0259	0.0042	0.3863	0.1546	0.2994	0.7301	---	0	1.66	2	0.4359
	10	92154379	rs5786988	CA	C	1.116e-09	0.0259	0.0043	0.6334	0.0803	0.6032	0.8987	+++	0	1.457	2	0.4825
	18	53018428	rs7505453	A	T	1.118e-09	0.0241	0.004	0.503	0.0935	0.2915	0.5494	+++	0	1.148	2	0.5633
	5	120820425	rs7721615	A	G	1.126e-09	-0.025	0.0041	0.6666	0.0045	0.657	0.6687	--+	65.9	5.858	2	0.05346
	12	122534347	rs10734924	T	G	1.127e-09	-0.0278	0.0046	0.2596	0.0538	0.1211	0.3504	---	51	4.083	2	0.1298
	11	13215476	rs3901919	A	C	1.136e-09	0.0254	0.0042	0.4309	0.1006	0.0979	0.4691	+++	0	1.926	2	0.3817
	11	13214334	rs12419833	A	T	1.142e-09	-0.0254	0.0042	0.5685	0.1008	0.5302	0.9018	---	0	1.771	2	0.4126
	9	125954852	rs2041943	T	G	1.155e-09	-0.0258	0.0042	0.3863	0.1547	0.2993	0.7305	---	0	1.75	2	0.4168
	11	13213523	rs11600442	A	G	1.157e-09	0.0254	0.0042	0.4315	0.1008	0.0982	0.4697	+++	0	1.776	2	0.4115
	18	53108726	rs4296324	C	G	1.157e-09	-0.0243	0.004	0.5922	0.0639	0.5575	0.713	---	22.4	2.577	2	0.2757
	10	104771514	rs11192187	T	C	1.161e-09	-0.0268	0.0044	0.2618	0.003	0.253	0.2657	---	68.6	6.36	2	0.0416
	11	13248374	rs11825504	A	T	1.166e-09	-0.0242	0.004	0.4755	0.1027	0.4237	0.706	---	0	1.708	2	0.4258
	10	92121111	rs7919699	A	C	1.18e-09	-0.0254	0.0042	0.3539	0.0711	0.1692	0.386	---	0	1.171	2	0.557
	4	139962951	rs769670	T	C	1.188e-09	-0.0256	0.0042	0.3253	0.0433	0.1967	0.3918	---	83.1	11.844	2	0.00268
	11	13251355	rs4757134	T	C	1.191e-09	0.0242	0.004	0.5235	0.1023	0.2937	0.5752	+++	0	1.605	2	0.4483
	6	34580429	rs2744939	A	T	1.192e-09	0.0325	0.0053	0.1637	0.0339	0.1106	0.2219	+++	0	1.212	2	0.5454
	3	49539584	rs73074830	A	C	1.193e-09	0.0378	0.0062	0.8723	0.0266	0.8639	0.9775	+-+	71.9	7.127	2	0.02835
	6	34634048	rs4618513	C	G	1.194e-09	-0.0277	0.0046	0.7629	0.0259	0.7155	0.8072	---	16.9	2.405	2	0.3004
	6	34624954	rs2744963	A	G	1.195e-09	0.0277	0.0046	0.2369	0.0259	0.1915	0.2843	+++	12.8	2.294	2	0.3177
	3	50085630	rs10049080	A	G	1.201e-09	0.0243	0.004	0.405	0.0654	0.2743	0.4402	+-+	79.7	9.839	2	0.007302
	11	13249088	rs11022723	A	G	1.202e-09	0.0242	0.004	0.5245	0.1027	0.294	0.5763	+++	0	1.717	2	0.4238
	2	60291215	rs1468739	T	C	1.203e-09	-0.0262	0.0043	0.3787	0.0812	0.0863	0.4076	---	0	0.026	2	0.9871
	14	46836283	rs10139619	A	G	1.207e-09	0.0238	0.0039	0.5055	0.0676	0.3921	0.6842	+-+	85.7	14.005	2	0.0009098
	1	46265181	rs4660917	A	T	1.214e-09	0.0261	0.0043	0.6781	0.1091	0.4801	0.7448	+++	0	0.129	2	0.9375
	6	44473703	rs4714791	T	G	1.214e-09	-0.0243	0.004	0.446	0.0665	0.3132	0.4824	---	0	0.946	2	0.6232
	10	92045217	rs833378	T	C	1.214e-09	-0.0264	0.0043	0.3277	0.0686	0.0896	0.3903	---	0	0.739	2	0.691
	11	13253373	rs141130696	CCA	C	1.217e-09	-0.0241	0.004	0.4768	0.1023	0.4251	0.7065	---	0	1.656	2	0.437
	4	140016474	rs12509820	A	G	1.218e-09	-0.0264	0.0043	0.3339	0.0784	0.0995	0.365	-+-	85.2	13.515	2	0.001162
	5	153796513	rs2963999	T	G	1.219e-09	-0.024	0.0039	0.5499	0.0683	0.5124	0.6855	---	21.3	2.541	2	0.2807
	4	140025674	rs17314804	T	C	1.231e-09	-0.0268	0.0044	0.3165	0.0739	0.0869	0.345	-+-	78.8	9.417	2	0.009017
	11	13248991	rs11022722	T	C	1.233e-09	0.0242	0.004	0.5245	0.1027	0.294	0.5763	+++	0	1.738	2	0.4193
	11	17330136	rs757081	C	G	1.242e-09	0.0269	0.0044	0.6878	0.0603	0.6715	0.9386	+++	0	1.59	2	0.4517
	3	50150357	rs2526397	T	G	1.246e-09	0.0251	0.0041	0.3375	0.0413	0.2433	0.3599	+-+	81.6	10.863	2	0.004376
	9	125973901	rs7849781	A	G	1.248e-09	0.0268	0.0044	0.7105	0.0542	0.6861	0.8509	+++	9.3	2.205	2	0.332
	3	50062755	rs6793528	A	C	1.249e-09	-0.0238	0.0039	0.5666	0.0357	0.5482	0.6743	-+-	85.4	13.661	2	0.00108
	9	125953417	rs12351249	T	C	1.249e-09	-0.0258	0.0042	0.3863	0.1547	0.2994	0.7305	---	0	1.77	2	0.4127
	11	13248461	rs35681858	T	C	1.25e-09	0.0242	0.004	0.5245	0.1027	0.294	0.5763	+++	0	1.794	2	0.4078
	9	125953697	rs7868801	T	C	1.251e-09	0.0258	0.0042	0.6137	0.1547	0.2695	0.7007	+++	0	1.763	2	0.4142
	14	46839288	rs2933203	T	C	1.253e-09	-0.0238	0.0039	0.4688	0.0444	0.302	0.4823	---	74	7.697	2	0.02131
	5	153723738	rs6876314	A	G	1.259e-09	0.0237	0.0039	0.527	0.0641	0.4187	0.565	+++	0	1.743	2	0.4184
	3	49411133	rs7623687	A	C	1.263e-09	0.0343	0.0056	0.8634	0.0122	0.8569	0.9146	+++	29.1	2.821	2	0.244
	3	50069786	rs2624822	T	C	1.267e-09	0.0238	0.0039	0.4332	0.036	0.3255	0.4518	+-+	85	13.339	2	0.001269
	3	49988955	rs5848910	G	GA	1.273e-09	0.0242	0.004	0.413	0.0662	0.2833	0.449	+-+	83	11.756	2	0.0028
	10	104754522	rs7901568	A	T	1.274e-09	0.0267	0.0044	0.7347	0.0026	0.7324	0.7432	++-	72.5	7.278	2	0.02627
	4	140012150	rs13151315	C	G	1.288e-09	0.0264	0.0044	0.6652	0.0786	0.6348	0.9087	+-+	85.1	13.414	2	0.001222
	10	92089246	rs1229579	C	G	1.288e-09	-0.026	0.0043	0.3566	0.0774	0.0994	0.3855	---	0	1.195	2	0.5502
	6	34626663	rs2744962	A	G	1.289e-09	0.0276	0.0045	0.2379	0.0263	0.1931	0.2863	+++	13.3	2.306	2	0.3157
	6	34618154	rs2744966	A	G	1.291e-09	-0.0276	0.0045	0.7604	0.0294	0.7062	0.8067	---	22.1	2.567	2	0.277
	11	13251231	rs4756762	A	G	1.292e-09	0.0241	0.004	0.5235	0.1024	0.2937	0.5752	+++	0	1.637	2	0.4411
	11	13248399	rs34588274	T	C	1.297e-09	0.0241	0.004	0.5245	0.1027	0.294	0.5763	+++	0	1.772	2	0.4123
	10	92364346	rs7071233	A	C	1.299e-09	-0.0251	0.0041	0.362	0.0711	0.1837	0.3951	---	0	1.608	2	0.4476
	6	44477309	rs9296436	A	G	1.301e-09	-0.025	0.0041	0.428	0.097	0.1722	0.4714	---	0	1.66	2	0.4361
	6	34614160	rs2744970	T	C	1.304e-09	0.0278	0.0046	0.2365	0.0262	0.1917	0.2845	+++	12.7	2.29	2	0.3182
	11	13248954	rs11022721	A	C	1.304e-09	-0.0241	0.004	0.4755	0.1027	0.4236	0.706	---	0	1.721	2	0.4229
	5	153806677	rs1461224	T	G	1.319e-09	-0.024	0.0039	0.5511	0.0684	0.5136	0.6869	---	11.7	2.264	2	0.3223
	11	13219559	rs12417994	T	C	1.319e-09	0.0254	0.0042	0.4311	0.1003	0.0951	0.4689	+++	0	1.989	2	0.37
	9	137354802	rs11562624	A	G	1.323e-09	-0.0249	0.0041	0.6262	0.0555	0.5222	0.6607	--+	86.6	14.921	2	0.0005753
	10	92128295	rs855702	A	G	1.326e-09	0.0259	0.0043	0.6424	0.0778	0.6133	0.9004	+++	0	1.197	2	0.5496
	9	125953878	rs10707176	T	TG	1.327e-09	0.0256	0.0042	0.606	0.1519	0.2664	0.6797	+++	0	1.191	2	0.5513
	11	13246991	rs1351520	A	G	1.327e-09	-0.0241	0.004	0.4754	0.1029	0.4236	0.7067	---	0	1.627	2	0.4433
	10	133144089	rs12243911	A	G	1.328e-09	-0.0284	0.0047	0.7687	0.0405	0.7193	0.8757	---	0	0.603	2	0.7398
	10	123962818	rs61862011	T	C	1.33e-09	-0.0287	0.0047	0.2187	0.0309	0.1417	0.2326	---	0	0.649	2	0.7228
	6	44476894	rs9395026	A	T	1.334e-09	0.0249	0.0041	0.5718	0.0967	0.5283	0.826	+++	0	1.684	2	0.4309
	10	92123389	rs11279982	G	GCAAGGAC	1.336e-09	0.0259	0.0043	0.6404	0.0785	0.6109	0.9002	+++	0	1.31	2	0.5194
	10	92127197	rs855703	T	C	1.345e-09	0.0257	0.0042	0.644	0.0778	0.6129	0.8798	+++	0	1.606	2	0.4481
	18	47346213	rs4986211	T	C	1.348e-09	0.0263	0.0043	0.2785	0.0108	0.2557	0.2847	+++	0	0.689	2	0.7086
	10	72068990	rs1678627	T	C	1.35e-09	0.0251	0.0041	0.3597	0.0685	0.1856	0.3911	+++	0	1.329	2	0.5146
	12	122579365	rs7316149	A	G	1.35e-09	0.0276	0.0046	0.7408	0.0527	0.6528	0.8759	+++	44.5	3.602	2	0.1651
	4	102005766	rs34592089	A	G	1.357e-09	0.0532	0.0088	0.0592	0.0117	0.0108	0.0628	+++	0	0.901	2	0.6372
	7	114570759	rs17137124	T	C	1.357e-09	-0.0238	0.0039	0.4875	0.0856	0.3969	0.6749	-+-	88.9	18.066	2	0.0001194
	4	139949205	rs769660	T	C	1.375e-09	0.0248	0.0041	0.5907	0.1256	0.3257	0.7497	++-	62.4	5.315	2	0.07011
	11	13250221	rs1481879	T	C	1.377e-09	0.0241	0.004	0.5236	0.1023	0.2937	0.5752	+++	0	1.657	2	0.4366
	10	92121306	rs855707	T	C	1.38e-09	-0.0257	0.0042	0.3548	0.0774	0.1201	0.3858	---	0	1.453	2	0.4837
	5	153783484	rs2926854	A	T	1.384e-09	-0.024	0.004	0.5625	0.0738	0.5232	0.7168	---	0	1.662	2	0.4356
	6	34580519	rs2814985	T	C	1.384e-09	0.0324	0.0054	0.1633	0.0336	0.1096	0.2209	+++	0	1.298	2	0.5225
	3	50087786	rs9681286	T	C	1.398e-09	0.0242	0.004	0.4041	0.0656	0.2729	0.4394	+-+	80.3	10.155	2	0.006237
	9	125971041	rs13292724	A	G	1.402e-09	0.0256	0.0042	0.6134	0.1507	0.2825	0.7017	+++	0	1.727	2	0.4217
	12	122594488	rs4319547	A	G	1.404e-09	-0.0276	0.0046	0.2587	0.0527	0.124	0.3468	---	43.5	3.54	2	0.1704
	6	44476966	rs9296435	T	C	1.406e-09	-0.0249	0.0041	0.4282	0.0966	0.1742	0.4716	---	0	1.696	2	0.4283
	3	49988097	rs12485600	A	G	1.408e-09	-0.0238	0.0039	0.4573	0.069	0.3239	0.605	---	64.4	5.62	2	0.0602
	3	49958579	rs6780522	A	C	1.409e-09	0.0238	0.0039	0.5423	0.069	0.3944	0.6757	+++	62.1	5.277	2	0.07148
	3	49995795	rs17657688	T	C	1.415e-09	-0.0238	0.0039	0.5696	0.0364	0.5505	0.6768	-+-	85.8	14.064	2	0.0008833
	2	207159244	rs2284928	T	C	1.416e-09	-0.0252	0.0042	0.6439	0.1002	0.4467	0.7423	---	29.1	2.82	2	0.2441
	11	13247989	rs1481881	T	C	1.416e-09	-0.0241	0.004	0.4756	0.1026	0.4238	0.706	---	0	1.714	2	0.4245
	6	34617174	rs2744968	A	C	1.423e-09	-0.0275	0.0045	0.7605	0.0293	0.7064	0.8067	---	22.9	2.595	2	0.2733
	3	49988596	rs34080578	A	C	1.426e-09	-0.0238	0.0039	0.4573	0.0691	0.3235	0.6049	---	63.8	5.522	2	0.06323
	6	34643223	rs60917185	T	C	1.429e-09	0.0276	0.0046	0.237	0.0259	0.1925	0.2845	+++	18.7	2.46	2	0.2923
	3	50033846	rs7624030	A	C	1.432e-09	0.0241	0.004	0.4151	0.0662	0.2852	0.451	+-+	83.3	11.984	2	0.002499
	4	140017956	rs36072649	A	T	1.437e-09	-0.0264	0.0044	0.3342	0.0784	0.0903	0.3645	-+-	85	13.374	2	0.001247
	5	120866652	rs35319755	T	C	1.445e-09	0.0273	0.0045	0.2549	0.0393	0.1521	0.2774	++-	61.2	5.152	2	0.07607
	6	34614503	rs2744969	A	T	1.447e-09	0.0278	0.0046	0.2352	0.0251	0.1906	0.281	+++	25.3	2.677	2	0.2622
	1	46232818	rs6692775	T	G	1.449e-09	-0.0268	0.0044	0.2856	0.0836	0.2317	0.4311	---	0	0.55	2	0.7595
	18	47346122	rs4986187	T	G	1.452e-09	0.0262	0.0043	0.2785	0.0109	0.2556	0.2847	+++	0	0.769	2	0.6807
	4	2956459	rs3021146	A	G	1.453e-09	0.0249	0.0041	0.6723	0.0155	0.6438	0.7032	+++	0	0.528	2	0.7678
	8	129747333	rs6470778	T	C	1.457e-09	-0.0292	0.0048	0.3036	0.1947	0.1663	0.6203	---	39.1	3.285	2	0.1935
	3	49344465	rs6774721	A	G	1.46e-09	-0.0344	0.0057	0.1352	0.0122	0.0846	0.1429	---	29.5	2.836	2	0.2422
	11	13246947	rs1351521	T	C	1.463e-09	0.0241	0.004	0.5245	0.1029	0.2932	0.5764	+++	0	1.7	2	0.4275
	11	13219713	rs12419516	T	C	1.465e-09	-0.0253	0.0042	0.5683	0.1	0.5311	0.9081	---	3.4	2.071	2	0.355
	2	60294176	rs6545798	A	T	1.469e-09	-0.0261	0.0043	0.378	0.0811	0.0861	0.4069	---	0	0.056	2	0.9722
	11	13210254	rs4757126	T	C	1.476e-09	-0.0251	0.0042	0.5654	0.1008	0.5277	0.9074	---	0	1.641	2	0.4403
	3	50045481	rs2526747	C	G	1.477e-09	0.0242	0.004	0.4041	0.0655	0.273	0.4393	+-+	80	9.986	2	0.006784
	18	47346145	rs4986188	T	C	1.478e-09	0.0262	0.0043	0.2785	0.0108	0.2557	0.2847	+++	0	0.757	2	0.6848
	10	104736848	rs7903858	A	G	1.479e-09	-0.0276	0.0046	0.2499	0.0372	0.1559	0.2661	---	69.4	6.546	2	0.03789
	2	207160330	rs9288381	T	C	1.484e-09	-0.0269	0.0044	0.7178	0.0604	0.6915	0.8792	---	0	1.235	2	0.5394
	6	34706539	rs7752237	T	G	1.485e-09	-0.0277	0.0046	0.7598	0.0248	0.7147	0.8039	---	7.8	2.17	2	0.3379
	3	49886991	rs11713193	A	G	1.495e-09	0.0235	0.0039	0.5025	0.0367	0.3708	0.5137	+-+	82.2	11.248	2	0.003609
	11	13250624	rs1481876	A	G	1.502e-09	-0.024	0.004	0.4764	0.1024	0.4247	0.7063	---	0	1.638	2	0.4409
	10	92121216	rs7919840	A	G	1.508e-09	-0.0252	0.0042	0.354	0.0699	0.1756	0.3861	---	0	1.253	2	0.5345
	12	122340147	rs2173582	A	G	1.516e-09	-0.0278	0.0046	0.2467	0.0398	0.1473	0.3009	---	66.4	5.951	2	0.05102
	4	140018295	rs35829097	G	GT	1.52e-09	-0.0263	0.0044	0.3343	0.0784	0.0904	0.3645	-+-	85.2	13.506	2	0.001167
	6	34708353	rs4713823	T	G	1.527e-09	-0.0276	0.0046	0.7595	0.0247	0.7144	0.8036	---	11.3	2.254	2	0.324
	11	13249373	rs6486110	C	G	1.531e-09	-0.024	0.004	0.4765	0.1023	0.4248	0.7063	---	0	1.709	2	0.4255
	11	13323098	rs12805304	A	T	1.538e-09	-0.0277	0.0046	0.2404	0.025	0.1807	0.2509	-+-	71.1	6.917	2	0.03148
	6	34644602	rs2814990	T	C	1.544e-09	0.0275	0.0046	0.237	0.0258	0.1925	0.2843	+++	23.4	2.61	2	0.2712
	10	92131675	rs855699	C	G	1.549e-09	0.0256	0.0042	0.645	0.0774	0.6141	0.8801	+++	0	1.54	2	0.4631
	12	122378013	rs55834409	C	G	1.551e-09	0.0276	0.0046	0.7576	0.0358	0.6997	0.8402	+++	0	1.635	2	0.4415
	11	13247250	rs4757133	A	G	1.554e-09	0.024	0.004	0.5245	0.1028	0.2935	0.5763	+++	0	1.803	2	0.4059
	6	34655214	rs2814997	T	C	1.559e-09	0.0275	0.0046	0.2371	0.026	0.1927	0.2847	+++	19.9	2.498	2	0.2868
	11	13248175	rs11825452	A	C	1.56e-09	-0.024	0.004	0.4754	0.1027	0.4236	0.706	---	0	1.752	2	0.4164
	11	13246839	rs1351522	T	C	1.562e-09	-0.024	0.004	0.4756	0.1028	0.4238	0.7069	---	0	1.605	2	0.4483
	11	112959839	rs10891481	A	G	1.566e-09	-0.0245	0.0041	0.6304	0.0431	0.6082	0.7257	---	0	1.364	2	0.5057
	8	129747520	rs61503621	A	G	1.567e-09	0.0291	0.0048	0.6963	0.1945	0.3797	0.8333	+++	39.4	3.301	2	0.1919
	6	34601943	rs2814973	T	C	1.568e-09	0.0327	0.0054	0.1527	0.0159	0.099	0.1738	+++	0	1.274	2	0.5289
	3	50206368	rs35219849	T	C	1.572e-09	0.0254	0.0042	0.3167	0.0427	0.2341	0.3395	+++	65.2	5.748	2	0.05647
	5	153725078	rs9687829	T	C	1.572e-09	-0.0236	0.0039	0.4731	0.064	0.4351	0.5812	---	0	1.787	2	0.4093
	6	34654899	rs2252551	A	G	1.572e-09	-0.0275	0.0046	0.7629	0.026	0.7153	0.8073	---	20	2.501	2	0.2864
	6	34666486	rs2815000	A	G	1.572e-09	0.0275	0.0046	0.237	0.0258	0.1928	0.2843	+++	13.1	2.301	2	0.3165
	4	2992380	rs2471338	T	G	1.578e-09	0.0249	0.0041	0.6749	0.012	0.6548	0.704	+++	0	0.493	2	0.7814
	6	34657434	rs2814998	T	C	1.58e-09	0.0275	0.0046	0.2371	0.026	0.1927	0.2847	+++	19.2	2.475	2	0.2901
	3	49487785	rs111327216	T	C	1.581e-09	-0.038	0.0063	0.124	0.0256	0.022	0.1321	-+-	65.3	5.771	2	0.05584
	10	92079928	rs1711849	T	C	1.586e-09	-0.0258	0.0043	0.352	0.0775	0.0944	0.381	---	0	1.236	2	0.5391
	10	92175646	rs6583804	A	G	1.588e-09	-0.0256	0.0042	0.3703	0.0821	0.1097	0.4021	---	11.7	2.265	2	0.3223
	4	139953606	rs809955	A	G	1.594e-09	-0.0246	0.0041	0.3745	0.0622	0.2312	0.4849	---	76	8.326	2	0.01556
	6	151881486	rs9340850	G	GT	1.625e-09	-0.0248	0.0041	0.5732	0.1299	0.3015	0.6445	---	0	0.154	2	0.9259
	10	92353746	rs397732922	A	AATTCT	1.628e-09	-0.0252	0.0042	0.3659	0.0768	0.1605	0.3998	---	0	1.731	2	0.4208
	5	153723737	rs6876451	T	C	1.632e-09	-0.0236	0.0039	0.4729	0.064	0.4349	0.5813	---	0	1.864	2	0.3937
	15	67078051	rs12901071	A	G	1.633e-09	0.0272	0.0045	0.6918	0.0721	0.6658	0.9309	+-+	88	16.675	2	0.0002394
	12	57812715	rs67840872	T	TCTTA	1.635e-09	-0.0278	0.0046	0.2597	0.0517	0.0789	0.2753	---	26.9	2.737	2	0.2545
	11	13323568	rs11022765	A	C	1.646e-09	-0.0276	0.0046	0.2403	0.0249	0.1808	0.2509	-+-	72.4	7.256	2	0.02657
	9	125971647	rs2416984	T	C	1.647e-09	-0.0255	0.0042	0.3871	0.1506	0.2988	0.7179	---	0.7	2.015	2	0.3651
	2	207161233	rs7568824	A	C	1.652e-09	0.0267	0.0044	0.284	0.0617	0.1145	0.3102	+++	0	0.972	2	0.615
	12	122631224	rs7966094	A	G	1.663e-09	-0.0274	0.0046	0.2594	0.0532	0.1243	0.3498	---	47.6	3.815	2	0.1484
	15	67046442	rs6494626	T	C	1.676e-09	0.0239	0.004	0.4957	0.043	0.4325	0.6188	+-+	78.8	9.429	2	0.008965
	10	92131980	rs855698	A	G	1.68e-09	-0.0256	0.0042	0.3549	0.0774	0.1199	0.3858	---	0	1.564	2	0.4574
	9	125942910	rs11791242	T	C	1.681e-09	-0.0256	0.0042	0.387	0.1532	0.3004	0.7255	---	0	1.873	2	0.3921
	6	34667176	rs2744948	A	G	1.69e-09	-0.0275	0.0046	0.7629	0.026	0.7152	0.8072	---	18	2.44	2	0.2953
	18	53038667	rs142667158	CTAAG	C	1.692e-09	-0.0246	0.0041	0.6254	0.0649	0.5915	0.7578	---	29.1	2.82	2	0.2442
	9	125949530	rs13298715	A	G	1.694e-09	-0.0254	0.0042	0.3943	0.1517	0.3208	0.7333	---	0	1.086	2	0.581
	6	34584333	rs2744938	A	G	1.695e-09	-0.0304	0.005	0.8014	0.0681	0.6889	0.8682	---	0	1.717	2	0.4238
	4	139984441	rs70943463	CCT	C	1.7e-09	-0.0259	0.0043	0.305	0.058	0.1845	0.3335	-++	84.5	12.883	2	0.001594
	5	153729625	rs7720354	T	G	1.727e-09	-0.0235	0.0039	0.4731	0.064	0.4352	0.5814	---	0	1.769	2	0.4129
	10	92111309	rs701846	A	G	1.731e-09	0.0255	0.0042	0.6451	0.0774	0.6142	0.8801	+++	0	1.529	2	0.4657
	12	122600289	rs2062506	A	G	1.731e-09	-0.0274	0.0046	0.2598	0.0533	0.1241	0.35	---	44.3	3.59	2	0.1661
	4	140016962	rs1510719	T	C	1.735e-09	0.0262	0.0044	0.6653	0.0785	0.6349	0.9087	+-+	85	13.307	2	0.001289
	18	53071284	rs4506980	A	G	1.74e-09	0.0245	0.0041	0.3759	0.0678	0.2339	0.4109	+++	33.4	3.003	2	0.2228
	18	53003289	rs7504478	T	C	1.747e-09	0.0237	0.0039	0.506	0.0945	0.2917	0.5528	+++	0	1.037	2	0.5953
	12	122338108	rs4039670	A	G	1.752e-09	-0.0277	0.0046	0.2459	0.0397	0.147	0.3008	---	65.6	5.816	2	0.05458
	12	122389737	rs7973869	C	G	1.756e-09	0.0273	0.0045	0.7482	0.0278	0.6903	0.8024	+++	0	1.476	2	0.4782
	3	50206515	rs35137368	A	G	1.758e-09	0.0253	0.0042	0.3167	0.0427	0.2341	0.3395	+++	65.1	5.725	2	0.05712
	11	113457959	rs7948028	A	C	1.764e-09	0.0257	0.0043	0.6617	0.0725	0.6324	0.8737	+-+	80.4	10.196	2	0.006108
	6	44477438	rs9296438	A	G	1.775e-09	-0.0248	0.0041	0.4281	0.0971	0.1722	0.4717	---	0	1.712	2	0.4248
	5	153726577	rs12659290	T	G	1.777e-09	-0.0235	0.0039	0.4731	0.064	0.4351	0.5814	---	0	1.806	2	0.4053
	3	49904003	rs2280406	A	G	1.779e-09	0.0234	0.0039	0.4993	0.0376	0.3677	0.527	+-+	81.1	10.586	2	0.005026
	9	125942733	rs11789188	A	G	1.781e-09	0.0255	0.0042	0.613	0.1532	0.2745	0.6996	+++	0	1.866	2	0.3933
	5	153726148	rs35880054	C	G	1.788e-09	0.0235	0.0039	0.5269	0.064	0.4186	0.5648	+++	0	1.801	2	0.4063
	5	153749155	rs4128572	A	G	1.797e-09	0.0236	0.0039	0.4487	0.0511	0.3587	0.4778	+++	8.8	2.193	2	0.334
	6	44477709	rs9367197	T	C	1.807e-09	-0.0248	0.0041	0.4284	0.0974	0.1701	0.4719	---	0	1.56	2	0.4584
	8	129747753	rs4733738	A	G	1.811e-09	-0.0291	0.0048	0.3009	0.1939	0.1662	0.6184	---	28	2.777	2	0.2495
	6	34700917	rs9380451	T	C	1.817e-09	-0.0275	0.0046	0.7597	0.0246	0.7148	0.8037	---	2.3	2.047	2	0.3593
	6	44477359	rs9296437	A	G	1.82e-09	-0.0247	0.0041	0.4282	0.0971	0.1723	0.4718	---	0	1.676	2	0.4326
	11	13255896	rs55957464	A	G	1.829e-09	-0.0238	0.004	0.4753	0.0985	0.425	0.6935	---	0	1.569	2	0.4564
	18	53071367	rs4510098	T	G	1.834e-09	0.0245	0.0041	0.376	0.0678	0.2339	0.4109	+++	33.1	2.991	2	0.2241
	10	104719223	rs11192167	T	C	1.839e-09	-0.0273	0.0045	0.2525	0.0354	0.1647	0.2682	---	73.5	7.539	2	0.02307
	5	153726897	rs9686410	A	T	1.841e-09	-0.0235	0.0039	0.4731	0.064	0.4352	0.5814	---	0	1.775	2	0.4116
	11	13263734	rs2403661	T	G	1.85e-09	-0.0254	0.0042	0.3066	0.0165	0.2964	0.3339	--+	81.1	10.587	2	0.005024
	5	120818638	rs7701853	A	G	1.852e-09	-0.0248	0.0041	0.672	0.0066	0.6687	0.6861	--+	64.3	5.605	2	0.06067
	2	60293216	rs9808396	A	T	1.858e-09	-0.0259	0.0043	0.3787	0.0812	0.0863	0.4076	---	0	0.022	2	0.9892
	3	49951722	rs7635002	T	G	1.862e-09	-0.0236	0.0039	0.4575	0.069	0.324	0.6048	---	63.4	5.462	2	0.06514
	10	72069096	rs1678628	A	G	1.871e-09	0.0249	0.0041	0.3591	0.0684	0.1854	0.3904	+++	0	1.314	2	0.5184
	5	153797493	rs2963998	T	C	1.882e-09	-0.0239	0.004	0.5631	0.0746	0.5236	0.7204	---	0	1.67	2	0.4338
	3	50115923	rs1138536	T	C	1.886e-09	0.024	0.004	0.4027	0.0656	0.2716	0.438	+-+	80.8	10.41	2	0.00549
	5	153726637	rs190301182	A	G	1.892e-09	0.0235	0.0039	0.5269	0.064	0.4186	0.5648	+++	0	1.786	2	0.4095
	5	153729326	rs7736016	T	C	1.894e-09	0.0235	0.0039	0.527	0.0639	0.4188	0.5649	+++	0	1.888	2	0.3891
	5	153723864	rs6876631	A	C	1.901e-09	-0.0235	0.0039	0.4731	0.064	0.4351	0.5816	---	0	1.786	2	0.4094
	4	2980732	rs3021136	T	G	1.902e-09	-0.0248	0.0041	0.3244	0.0122	0.2955	0.345	---	0	0.501	2	0.7785
	5	153766858	rs11749611	A	G	1.903e-09	-0.0234	0.0039	0.5549	0.0532	0.5246	0.6504	---	15.7	2.372	2	0.3054
	9	26214755	rs56153265	A	G	1.913e-09	-0.025	0.0042	0.3529	0.0679	0.2006	0.3865	---	3.2	2.066	2	0.3559
	3	49583934	rs143311886	T	C	1.92e-09	-0.0374	0.0062	0.127	0.0265	0.0225	0.1353	-+-	72.7	7.334	2	0.02555
	5	153834320	rs2964006	T	G	1.935e-09	0.0239	0.004	0.4351	0.0747	0.2778	0.4746	+++	0	1.596	2	0.4503
	6	34704865	rs9296126	A	G	1.935e-09	0.0275	0.0046	0.2404	0.0246	0.1963	0.2852	+++	8.2	2.179	2	0.3364
	5	153729125	rs13166807	A	G	1.948e-09	0.0235	0.0039	0.5271	0.064	0.4192	0.5651	+++	0	1.708	2	0.4258
	7	114605694	rs10230558	A	T	1.953e-09	0.024	0.004	0.5079	0.0856	0.3199	0.5983	+-+	88.4	17.274	2	0.0001775
	5	153720323	rs11743471	T	C	1.962e-09	-0.0235	0.0039	0.4773	0.0714	0.4355	0.6045	---	0	1.646	2	0.4391
	9	125721348	rs7849174	T	C	1.962e-09	-0.0243	0.0041	0.3596	0.0226	0.3099	0.3704	---	0	1.689	2	0.4298
	12	57768956	rs703842	A	G	1.962e-09	0.0248	0.0041	0.6786	0.0018	0.6766	0.6844	+++	18.2	2.445	2	0.2945
	6	34609974	rs2744975	T	C	1.968e-09	0.0275	0.0046	0.2366	0.0264	0.1919	0.285	+++	23.7	2.623	2	0.2695
	5	153724338	rs7717314	A	G	1.978e-09	0.0235	0.0039	0.5272	0.0634	0.4201	0.5648	+++	0	1.76	2	0.4149
	6	34668032	rs2815003	A	C	1.978e-09	-0.0274	0.0046	0.7628	0.026	0.7152	0.8073	---	16	2.381	2	0.304
	4	2995884	rs2471336	T	C	1.984e-09	0.0248	0.0041	0.6756	0.012	0.6554	0.7045	+++	0	0.511	2	0.7746
	12	122380960	rs11836188	T	C	1.984e-09	0.0274	0.0046	0.7575	0.0359	0.6995	0.8406	+++	0	1.584	2	0.453
	6	34688685	rs2744953	T	C	1.987e-09	0.0274	0.0046	0.2371	0.026	0.1926	0.2849	+++	22.7	2.588	2	0.2741
	11	16997770	rs12575487	T	C	1.99e-09	-0.0285	0.0047	0.2586	0.0493	0.0538	0.2711	---	0	0.305	2	0.8585
	3	50077082	rs7061	T	C	1.994e-09	-0.024	0.004	0.596	0.0656	0.5607	0.7272	-+-	80.7	10.344	2	0.005672
	5	153724394	rs7717329	A	G	1.997e-09	0.0235	0.0039	0.5268	0.064	0.4184	0.5647	+++	0	1.752	2	0.4165
	11	13251069	rs4756761	T	C	2.003e-09	-0.0249	0.0042	0.4733	0.1264	0.4265	0.8854	---	0	0.781	2	0.6767
	5	153728109	rs186697771	A	C	2.006e-09	-0.0235	0.0039	0.4728	0.0638	0.435	0.5806	---	0	1.736	2	0.4197
	5	153738376	rs6897016	T	C	2.029e-09	-0.0235	0.0039	0.478	0.0728	0.4354	0.6093	---	0	1.935	2	0.3801
	1	46291620	rs6673740	T	C	2.031e-09	0.0257	0.0043	0.6772	0.1094	0.4786	0.744	+++	0	0.075	2	0.963
	3	50107518	rs1061474	T	C	2.063e-09	0.0239	0.004	0.4029	0.0656	0.2717	0.4382	+-+	81.3	10.69	2	0.004772
	12	122449454	rs10773167	T	C	2.064e-09	0.0279	0.0047	0.7581	0.0447	0.7008	0.8791	+++	43.3	3.526	2	0.1715
	10	104725008	rs7081311	A	G	2.069e-09	-0.0261	0.0043	0.2804	0.0262	0.2656	0.3319	---	75.5	8.178	2	0.01676
	5	153805134	rs11290446	A	AT	2.078e-09	-0.0238	0.004	0.5644	0.0747	0.5248	0.722	---	0	1.661	2	0.4359
	9	125891468	rs4304424	A	G	2.084e-09	0.0257	0.0043	0.6867	0.0515	0.6613	0.8049	+++	61.3	5.169	2	0.07542
	6	34585020	rs2814944	A	G	2.087e-09	0.0301	0.005	0.1995	0.0684	0.131	0.3124	+++	0	1.817	2	0.4031
	11	13216688	rs12788850	A	G	2.093e-09	0.025	0.0042	0.4349	0.1014	0.0961	0.4731	+++	0	1.326	2	0.5153
	6	34714034	rs7772600	T	C	2.101e-09	0.0275	0.0046	0.2374	0.0199	0.195	0.2725	+++	19.4	2.482	2	0.289
	4	139943301	rs6852749	T	C	2.11e-09	-0.0244	0.0041	0.4028	0.1092	0.245	0.6223	---	65.1	5.737	2	0.05679
	11	13224675	rs12808129	T	G	2.11e-09	-0.0251	0.0042	0.5692	0.0999	0.5319	0.9083	---	0	1.37	2	0.504
	6	34601476	rs138154425	T	TA	2.118e-09	0.0274	0.0046	0.2394	0.0253	0.1948	0.2855	+++	34.5	3.053	2	0.2173
	5	153723561	rs10071300	C	G	2.149e-09	-0.0234	0.0039	0.4732	0.064	0.4352	0.5816	---	0	1.788	2	0.409
	5	153725005	rs9687836	A	G	2.171e-09	-0.0234	0.0039	0.4732	0.0642	0.4351	0.5814	---	0	1.891	2	0.3886
	5	153765624	rs4254956	C	G	2.177e-09	-0.0234	0.0039	0.5525	0.0531	0.5223	0.648	---	22.7	2.588	2	0.2741
	3	50118035	rs2624826	T	G	2.185e-09	0.0239	0.004	0.4039	0.0655	0.2728	0.4391	+-+	80.4	10.201	2	0.006093
	9	125963925	rs11315014	CT	C	2.202e-09	-0.0254	0.0042	0.3858	0.1535	0.2982	0.7253	---	0	1.972	2	0.3731
	4	140018943	rs10641969	T	TCAA	2.208e-09	0.026	0.0043	0.6667	0.0783	0.6357	0.9014	+-+	84.4	12.805	2	0.001657
	6	34659660	rs2744952	T	C	2.217e-09	-0.0273	0.0046	0.7632	0.0259	0.7157	0.8074	---	16.1	2.384	2	0.3036
	10	123962970	rs61862012	T	G	2.226e-09	0.0276	0.0046	0.7741	0.0158	0.7658	0.8082	+++	0	0.77	2	0.6803
	5	153757142	rs7445290	T	G	2.228e-09	0.0234	0.0039	0.4474	0.053	0.3519	0.4776	+++	21.3	2.543	2	0.2804
	10	104766361	rs10082360	T	C	2.235e-09	-0.0273	0.0046	0.2457	0.036	0.1543	0.2613	--+	69.3	6.519	2	0.03841
	12	122380482	rs1803290	T	C	2.237e-09	0.0274	0.0046	0.7576	0.036	0.6996	0.841	+++	0	1.606	2	0.4481
	12	122390413	rs11616082	A	G	2.243e-09	-0.0271	0.0045	0.251	0.0276	0.1973	0.3084	---	0	1.465	2	0.4807
	18	52874076	rs11665486	T	C	2.247e-09	0.0251	0.0042	0.3751	0.0865	0.1393	0.4124	+++	0	1.031	2	0.5974
	12	122480161	rs10846978	T	C	2.254e-09	-0.0276	0.0046	0.253	0.0529	0.1186	0.3451	---	37	3.174	2	0.2046
	11	13266391	rs10832011	A	G	2.255e-09	0.0252	0.0042	0.6918	0.0186	0.6593	0.7032	++-	80	10.011	2	0.0067
	5	153777965	rs2926852	T	C	2.263e-09	0.0236	0.004	0.4395	0.0696	0.2983	0.4772	+++	9.4	2.208	2	0.3315
	5	153832482	rs2926861	T	G	2.278e-09	-0.0238	0.004	0.5648	0.0747	0.5252	0.722	---	0	1.511	2	0.4697
	3	49958085	rs6792892	T	C	2.279e-09	-0.0235	0.0039	0.4583	0.0695	0.3242	0.608	---	63.2	5.431	2	0.06619
	5	153723419	rs7712284	A	G	2.294e-09	0.0234	0.0039	0.5267	0.064	0.4184	0.5646	+++	0	1.593	2	0.4509
	12	122506931	rs9988963	C	G	2.299e-09	-0.0273	0.0046	0.26	0.0537	0.121	0.3498	---	40.3	3.349	2	0.1874
	11	13222389	rs12800336	A	G	2.3e-09	0.025	0.0042	0.4312	0.0999	0.092	0.4685	+++	0	1.805	2	0.4055
	5	120824452	rs6864919	A	G	2.301e-09	0.0246	0.0041	0.3312	0.0073	0.3274	0.3463	++-	63.9	5.539	2	0.06269
	5	153756506	rs6893441	A	G	2.301e-09	-0.0234	0.0039	0.5524	0.0531	0.5222	0.648	---	20.2	2.505	2	0.2858
	5	153764656	rs3813470	A	G	2.305e-09	0.0234	0.0039	0.4475	0.0531	0.352	0.4778	+++	22.7	2.587	2	0.2744
	11	16998958	rs35318696	CT	C	2.312e-09	0.0284	0.0047	0.7414	0.0493	0.7289	0.9466	+++	0	0.325	2	0.8501
	11	113493969	rs17602038	T	C	2.322e-09	0.0252	0.0042	0.6591	0.073	0.6298	0.8744	+-+	78.1	9.122	2	0.01045
	9	26210448	rs10967234	T	G	2.331e-09	-0.0249	0.0042	0.3525	0.068	0.2013	0.3863	---	0	1.903	2	0.3861
	10	92105786	rs855710	A	C	2.335e-09	-0.0255	0.0043	0.3562	0.0774	0.099	0.385	---	0	1.305	2	0.5208
	5	153728120	rs111288085	T	C	2.342e-09	0.0234	0.0039	0.5269	0.0639	0.4188	0.5648	+++	0	1.813	2	0.404
	12	122459433	rs7398014	T	C	2.344e-09	-0.0277	0.0046	0.2487	0.0527	0.114	0.3416	---	54.4	4.39	2	0.1113
	18	53090805	rs4291980	T	G	2.345e-09	-0.0238	0.004	0.5911	0.0625	0.5571	0.7077	---	13.2	2.303	2	0.3161
	5	153831181	rs3021428	A	C	2.365e-09	0.0238	0.004	0.4352	0.0747	0.2777	0.4747	+++	0	1.61	2	0.447
	5	153772232	rs2926847	T	C	2.368e-09	0.0234	0.0039	0.4474	0.0529	0.3523	0.4776	+++	23.9	2.629	2	0.2686
	5	153727085	rs9686415	T	C	2.375e-09	0.0233	0.0039	0.5272	0.0638	0.4188	0.565	+++	0	1.741	2	0.4187
	12	122346526	rs1553179	A	G	2.377e-09	-0.0275	0.0046	0.2466	0.0398	0.1472	0.3009	---	62.9	5.395	2	0.06739
	9	26214928	rs56174900	A	G	2.378e-09	-0.0249	0.0042	0.3512	0.0675	0.1997	0.3847	---	4.3	2.09	2	0.3517
	3	49984859	rs4688690	A	G	2.379e-09	0.0234	0.0039	0.5377	0.06	0.3914	0.6435	+++	71.3	6.964	2	0.03075
	18	53013982	rs58427689	T	C	2.39e-09	0.0237	0.004	0.4985	0.091	0.2928	0.5438	+++	0	1.721	2	0.4229
	5	153778641	rs2964024	T	C	2.398e-09	0.0236	0.004	0.4392	0.0694	0.2984	0.4768	+++	2.7	2.055	2	0.3579
	3	50000507	rs6767381	A	G	2.402e-09	-0.0234	0.0039	0.4622	0.06	0.3564	0.6083	---	71.3	6.973	2	0.0306
	11	13251758	rs11022726	A	G	2.418e-09	0.0239	0.004	0.5202	0.1145	0.2472	0.5749	+++	0	1.865	2	0.3935
	3	50027434	rs2526751	T	C	2.425e-09	0.0234	0.0039	0.5399	0.0599	0.3936	0.6454	+++	70.6	6.804	2	0.0333
	5	153777110	rs2926849	T	C	2.428e-09	0.0234	0.0039	0.4475	0.0529	0.3525	0.4777	+++	30	2.856	2	0.2398
	12	122450300	rs11058204	A	C	2.433e-09	-0.0278	0.0047	0.2417	0.0447	0.1207	0.2989	---	39.5	3.307	2	0.1914
	15	67073128	rs10623688	CCAAA	C	2.445e-09	-0.0239	0.004	0.4051	0.0508	0.2733	0.4325	---	72.9	7.38	2	0.02497
	2	207168625	rs9630998	T	G	2.459e-09	0.0266	0.0045	0.2826	0.0614	0.114	0.3087	+++	0	1.109	2	0.5743
	3	49922955	rs62262093	T	C	2.46e-09	-0.0232	0.0039	0.4936	0.0376	0.4719	0.627	-+-	81.7	10.948	2	0.004193
	5	153757225	rs7445323	T	G	2.462e-09	0.0234	0.0039	0.4475	0.053	0.3521	0.4777	+++	23	2.598	2	0.2729
	5	153765275	rs12717883	A	G	2.464e-09	0.0234	0.0039	0.4475	0.0531	0.3519	0.4777	+++	24.6	2.652	2	0.2655
	4	28398497	rs1024120	T	C	2.467e-09	-0.0253	0.0042	0.6903	0.0396	0.6695	0.786	---	5.3	2.112	2	0.3479
	11	13324379	rs34445652	CT	C	2.467e-09	-0.0239	0.004	0.4284	0.0852	0.3838	0.6072	---	74.3	7.783	2	0.02041
	6	34700665	rs9368829	A	G	2.478e-09	0.0273	0.0046	0.2403	0.0247	0.1964	0.2852	+++	1.2	2.025	2	0.3633
	12	57784806	rs10431505	A	G	2.48e-09	0.0251	0.0042	0.6947	0.0314	0.6796	0.7667	+++	16.6	2.397	2	0.3016
	5	153755846	rs11748890	A	C	2.483e-09	-0.0234	0.0039	0.5524	0.0531	0.5222	0.648	---	19.6	2.489	2	0.2881
	3	49999690	rs3774733	C	G	2.49e-09	-0.0234	0.0039	0.4622	0.06	0.3565	0.6084	---	71.5	7.028	2	0.02977
	5	153755813	rs11742288	A	G	2.491e-09	0.0234	0.0039	0.4475	0.0531	0.3519	0.4777	+++	21.7	2.556	2	0.2786
	11	13304148	rs4757142	A	G	2.492e-09	0.0242	0.0041	0.5376	0.1224	0.2503	0.597	+++	0	0.088	2	0.9569
	11	13253444	rs11603808	T	C	2.5e-09	0.0247	0.0041	0.5265	0.1262	0.1145	0.5732	+++	0	0.784	2	0.6759
	11	13248390	rs11825506	A	G	2.503e-09	-0.0237	0.004	0.4744	0.0992	0.4237	0.6944	---	16	2.381	2	0.3041
	8	9689453	rs7817655	T	C	2.514e-09	-0.0263	0.0044	0.7298	0.0236	0.6909	0.7884	---	0	1.725	2	0.4221
	6	34690586	rs2814950	A	C	2.519e-09	-0.0273	0.0046	0.7591	0.0257	0.7123	0.8037	---	9.6	2.212	2	0.3308
	3	50081823	rs71326915	A	T	2.523e-09	0.0294	0.0049	0.2284	0.0467	0.0432	0.2438	+-+	68.4	6.324	2	0.04234
	9	125878423	rs7849076	T	C	2.53e-09	0.0256	0.0043	0.6855	0.0518	0.6599	0.8041	+++	57.9	4.753	2	0.09288
	2	207171294	rs13386800	T	C	2.538e-09	0.0265	0.0045	0.284	0.0618	0.1146	0.3104	+++	0	1.321	2	0.5165
	3	50150163	rs2526398	C	G	2.541e-09	0.0246	0.0041	0.3379	0.0413	0.244	0.3603	+-+	81	10.553	2	0.005111
	10	104725007	rs7098995	T	C	2.545e-09	0.0259	0.0043	0.7194	0.0262	0.668	0.7342	+++	75.5	8.159	2	0.01692
	11	112960059	rs11214436	T	G	2.554e-09	0.0243	0.0041	0.3685	0.0456	0.2663	0.3917	+++	0	1.706	2	0.4262
	3	49960849	rs2883057	T	C	2.558e-09	0.0233	0.0039	0.5377	0.0601	0.3912	0.6437	+++	71.6	7.034	2	0.02969
	9	125899056	rs10114213	A	G	2.573e-09	0.0256	0.0043	0.687	0.0512	0.6617	0.8046	+++	58.2	4.781	2	0.09158
	5	120810188	rs7730659	A	G	2.574e-09	0.025	0.0042	0.3171	0.0382	0.2266	0.3346	++-	50.9	4.07	2	0.1307
	12	122564071	rs10744275	A	G	2.578e-09	-0.0273	0.0046	0.2584	0.0538	0.1151	0.3459	---	53.3	4.283	2	0.1175
	6	34193168	rs6457765	A	G	2.579e-09	0.0302	0.0051	0.2457	0.1387	0.1359	0.4434	+++	21.1	2.535	2	0.2815
	12	122556438	rs10847179	T	C	2.595e-09	-0.0273	0.0046	0.2588	0.0539	0.1152	0.3463	---	45	3.636	2	0.1623
	3	50008631	rs2353587	A	G	2.609e-09	-0.0233	0.0039	0.4601	0.0601	0.3541	0.6063	---	72.4	7.259	2	0.02653
	17	67832255	rs2080090	A	T	2.611e-09	0.0296	0.005	0.1964	0.0361	0.1095	0.2588	+++	0	0.186	2	0.9111
	6	34696430	rs3800456	T	G	2.616e-09	0.0272	0.0046	0.2408	0.0256	0.1962	0.2876	+++	14.6	2.342	2	0.31
	11	13251609	rs11022725	A	C	2.627e-09	-0.0239	0.004	0.4797	0.1145	0.4251	0.7527	---	0	1.856	2	0.3954
	4	140026941	rs12513045	T	C	2.633e-09	0.0264	0.0044	0.6808	0.0731	0.6543	0.9294	+-+	78.2	9.179	2	0.01016
	8	129737129	rs189933136	T	C	2.635e-09	0.0288	0.0048	0.6953	0.2008	0.3626	0.8333	+++	16.5	2.394	2	0.3021
	5	153768288	rs4576205	T	C	2.647e-09	-0.0233	0.0039	0.5524	0.0529	0.5222	0.6474	---	22.3	2.576	2	0.2759
	3	50059886	rs2245365	A	C	2.655e-09	-0.0233	0.0039	0.4601	0.0599	0.3547	0.6065	---	70.6	6.803	2	0.03333
	5	120807768	rs9687387	A	T	2.656e-09	0.0258	0.0043	0.2995	0.0547	0.1492	0.3216	++-	56.1	4.556	2	0.1025
	4	2983176	rs2471351	T	C	2.66e-09	0.0246	0.0041	0.6772	0.0097	0.6641	0.7058	+++	0	0.556	2	0.7573
	5	153723391	rs7712550	A	G	2.661e-09	-0.0232	0.0039	0.4676	0.0551	0.4349	0.5788	---	12.6	2.289	2	0.3184
	2	60249917	rs359247	A	T	2.668e-09	-0.0255	0.0043	0.3298	0.0667	0.1466	0.3585	---	0	0.698	2	0.7055
	5	120809845	rs7729632	A	G	2.668e-09	-0.0249	0.0042	0.68	0.0421	0.6609	0.781	--+	54	4.351	2	0.1136
	4	139946360	rs797090	A	G	2.675e-09	0.0241	0.004	0.5938	0.112	0.3679	0.7531	+++	69.7	6.611	2	0.03668
	11	112959803	rs10891480	T	G	2.676e-09	-0.0242	0.0041	0.6315	0.0456	0.6083	0.7335	---	0	1.641	2	0.4402
	7	114371048	rs1916985	A	C	2.68e-09	0.0236	0.004	0.5927	0.0579	0.5284	0.7246	+++	0	0.375	2	0.8292
	12	122612476	rs2173628	A	G	2.688e-09	0.0272	0.0046	0.7407	0.0539	0.6509	0.8812	+++	50.7	4.056	2	0.1316
	5	120781640	rs62379853	A	C	2.69e-09	-0.0261	0.0044	0.7132	0.054	0.6923	0.8675	--+	62.8	5.38	2	0.06787
	9	125866292	rs10115938	A	G	2.718e-09	0.0251	0.0042	0.6575	0.0603	0.6277	0.796	+++	53	4.258	2	0.1189
	3	50143703	rs2526384	T	C	2.719e-09	0.0247	0.0042	0.326	0.0392	0.2374	0.3472	+-+	82.7	11.539	2	0.003121
	11	13257471	rs72287629	A	ATG	2.723e-09	0.0247	0.0041	0.5266	0.1262	0.1145	0.5734	+++	0	0.708	2	0.702
	15	67075634	rs2899722	T	G	2.733e-09	-0.0237	0.004	0.4092	0.052	0.2752	0.4372	---	72.9	7.378	2	0.025
	11	13218903	rs12802415	A	G	2.738e-09	-0.0248	0.0042	0.5687	0.1007	0.5305	0.902	---	0	1.874	2	0.3917
	3	50052257	rs2624823	T	G	2.743e-09	-0.0234	0.0039	0.4647	0.0712	0.3235	0.608	---	61.9	5.249	2	0.07249
	12	122414975	rs9788145	T	C	2.754e-09	0.0269	0.0045	0.7497	0.0281	0.691	0.8043	+++	0	1.529	2	0.4656
	11	13262798	rs2035380	T	C	2.765e-09	-0.0251	0.0042	0.3056	0.0149	0.2965	0.3322	--+	81.6	10.888	2	0.004322
	12	57780523	rs923829	T	C	2.771e-09	0.025	0.0042	0.6944	0.0311	0.6794	0.7655	+++	28.2	2.786	2	0.2484
	4	139946484	rs769665	A	G	2.772e-09	-0.0241	0.0041	0.375	0.0589	0.2288	0.4767	---	72.5	7.274	2	0.02634
	5	153753281	rs6580038	T	C	2.783e-09	-0.0233	0.0039	0.5525	0.0532	0.5223	0.6486	---	29.7	2.845	2	0.2411
	11	113039149	rs10891493	A	G	2.794e-09	0.0322	0.0054	0.1604	0.0385	0.1332	0.2282	+++	15.7	2.372	2	0.3054
	22	29823337	rs28749829	T	C	2.794e-09	0.0249	0.0042	0.3618	0.0804	0.1341	0.3957	+++	0	0.569	2	0.7524
	3	49899477	rs11130224	A	T	2.797e-09	0.0231	0.0039	0.4985	0.0372	0.3691	0.5134	+-+	83.8	12.383	2	0.002047
	12	57802745	rs10783848	A	G	2.797e-09	-0.025	0.0042	0.3053	0.0315	0.2331	0.3203	---	16.5	2.395	2	0.302
	3	50054793	rs9311446	A	G	2.805e-09	-0.0233	0.0039	0.4601	0.0599	0.3546	0.6065	---	70.9	6.881	2	0.03205
	14	46834888	rs723355	A	G	2.811e-09	-0.0242	0.0041	0.4265	0.1044	0.1815	0.4758	-+-	78.8	9.414	2	0.009032
	5	153732266	rs58236921	T	TG	2.823e-09	0.0234	0.0039	0.5182	0.0805	0.367	0.5646	+++	5.4	2.114	2	0.3475
	12	122330583	rs12372756	A	G	2.824e-09	-0.0272	0.0046	0.2473	0.04	0.147	0.3011	---	65.7	5.838	2	0.05399
	18	53080872	rs72917329	A	G	2.852e-09	0.0243	0.0041	0.3727	0.0723	0.2148	0.4089	+++	0	1.732	2	0.4206
	5	153726284	rs201146844	A	T	2.86e-09	-0.0233	0.0039	0.5538	0.0567	0.5217	0.6594	---	8.6	2.189	2	0.3348
	12	122510921	rs10709275	G	GA	2.863e-09	0.0272	0.0046	0.7392	0.0547	0.6483	0.8836	+++	44	3.574	2	0.1675
	3	49528409	rs7638643	T	C	2.868e-09	-0.0339	0.0057	0.1327	0.0123	0.0832	0.1427	---	44.2	3.584	2	0.1666
	3	49980045	rs6780731	A	G	2.878e-09	-0.0233	0.0039	0.4622	0.0602	0.3559	0.6085	---	73.1	7.441	2	0.02423
	11	113040254	rs73004672	A	G	2.882e-09	-0.0321	0.0054	0.8396	0.0385	0.7716	0.8668	---	17.1	2.414	2	0.2991
	3	49938221	rs7609971	T	C	2.883e-09	0.0233	0.0039	0.5377	0.0601	0.3913	0.6436	+++	71.3	6.968	2	0.03068
	3	49987325	rs11130234	T	G	2.888e-09	0.0233	0.0039	0.5376	0.0601	0.3912	0.6435	+++	71	6.891	2	0.03189
	4	3022317	rs2471325	T	C	2.892e-09	-0.0251	0.0042	0.304	0.028	0.2434	0.3187	---	0	0.295	2	0.8628
	7	114369876	rs2694943	T	C	2.893e-09	-0.0237	0.004	0.4042	0.0573	0.2738	0.4687	---	0	0.399	2	0.819
	1	46331438	rs2093044	T	C	2.9e-09	0.0255	0.0043	0.6838	0.0945	0.5125	0.7418	+++	0	0.13	2	0.9372
	12	122605833	rs2342082	T	C	2.908e-09	-0.0278	0.0047	0.2573	0.0554	0.0748	0.3392	-+-	60.4	5.048	2	0.08014
	18	53097270	rs4321259	A	G	2.913e-09	0.024	0.004	0.4017	0.0796	0.2286	0.442	+++	0	1.975	2	0.3726
	11	16993335	rs10766368	C	G	2.914e-09	-0.0282	0.0047	0.2587	0.0493	0.0536	0.2712	---	0	0.319	2	0.8528
	12	57799665	rs11172344	T	C	2.923e-09	0.025	0.0042	0.6946	0.0314	0.6796	0.7666	+++	21.9	2.56	2	0.278
	11	13281524	rs3993105	T	C	2.93e-09	0.0247	0.0042	0.6484	0.0995	0.4574	0.7048	++-	77	8.693	2	0.01295
	11	13253693	rs4372426	T	C	2.931e-09	0.0246	0.0041	0.5266	0.1263	0.1145	0.5734	+++	0	0.795	2	0.6719
	3	50009971	rs9881008	T	C	2.933e-09	-0.0233	0.0039	0.46	0.06	0.3541	0.6063	---	72.5	7.276	2	0.0263
	10	92058747	rs1099379	A	C	2.934e-09	-0.0252	0.0042	0.35	0.0773	0.1149	0.3808	---	0	1.559	2	0.4585
	10	92122159	rs855704	C	G	2.934e-09	-0.025	0.0042	0.3552	0.0759	0.1401	0.3871	---	29.2	2.823	2	0.2438
	3	50079079	rs77815052	T	TA	2.959e-09	0.0233	0.0039	0.5355	0.0711	0.3924	0.6766	+++	62.9	5.386	2	0.06768
	18	52849712	rs17387036	T	C	2.96e-09	0.0249	0.0042	0.3807	0.0891	0.1319	0.4184	+++	0	1.01	2	0.6035
	3	50051510	rs6446197	A	G	2.972e-09	0.0233	0.0039	0.4237	0.0328	0.3204	0.44	+-+	85.2	13.497	2	0.001173
	17	67832594	rs62084210	A	G	2.977e-09	-0.0292	0.0049	0.7993	0.0364	0.7398	0.8893	---	0	0.205	2	0.9024
	22	29825837	rs9306465	A	T	2.986e-09	0.0249	0.0042	0.3614	0.0803	0.1341	0.3953	+++	0	0.523	2	0.7699
	22	30011399	rs41160	C	G	2.987e-09	0.0241	0.0041	0.3783	0.0656	0.2138	0.4073	+++	35.7	3.111	2	0.2111
	1	46287355	rs10890387	A	G	2.99e-09	0.0256	0.0043	0.6802	0.111	0.4799	0.7486	+++	0	0.119	2	0.9424
	3	50108661	rs3733133	A	T	2.99e-09	-0.0232	0.0039	0.4603	0.0596	0.3557	0.6066	---	70.6	6.81	2	0.0332
	18	52885080	rs12965339	A	C	2.991e-09	0.0254	0.0043	0.3768	0.0868	0.0836	0.4089	+++	10.2	2.227	2	0.3284
	18	53069566	rs62099173	T	G	3.023e-09	-0.0241	0.0041	0.6224	0.0661	0.5881	0.7581	---	24	2.633	2	0.2681
	9	125781457	rs4517217	T	C	3.033e-09	-0.0249	0.0042	0.3437	0.0606	0.204	0.3735	---	56.4	4.589	2	0.1008
	4	102262353	rs151390	T	C	3.035e-09	0.0256	0.0043	0.2847	0.0248	0.1965	0.3111	+++	0	1.009	2	0.6039
	12	122353017	rs7294559	A	C	3.042e-09	0.0273	0.0046	0.7528	0.0399	0.6984	0.8524	+++	63.6	5.497	2	0.06403
	7	114368118	rs940468	T	C	3.05e-09	0.0237	0.004	0.5948	0.0566	0.5299	0.7229	+++	0	0.307	2	0.8579
	8	9697026	rs6981831	A	G	3.051e-09	0.0266	0.0045	0.2533	0.0231	0.1939	0.2907	+++	0	1.62	2	0.4449
	9	125812908	rs7040425	C	G	3.055e-09	0.0249	0.0042	0.6567	0.0605	0.6269	0.7961	+++	55.6	4.509	2	0.1049
	12	122332430	rs7953007	A	C	3.056e-09	-0.0272	0.0046	0.2472	0.0399	0.1469	0.3007	---	67.9	6.226	2	0.04447
	11	17320074	rs141700004	CT	C	3.06e-09	-0.0273	0.0046	0.2773	0.0524	0.0542	0.2902	---	25.4	2.682	2	0.2616
	5	120781718	rs141675706	T	TAC	3.064e-09	0.026	0.0044	0.2867	0.0539	0.1325	0.3077	++-	63.4	5.46	2	0.06524
	8	9689153	rs13282006	T	C	3.071e-09	-0.024	0.0041	0.6302	0.0487	0.5432	0.6604	---	48.7	3.898	2	0.1424
	4	139947292	rs769663	A	G	3.079e-09	-0.0241	0.0041	0.3751	0.0592	0.2287	0.4774	---	73.7	7.615	2	0.02221
	3	50088782	rs2247510	A	C	3.083e-09	-0.0233	0.0039	0.5762	0.0328	0.5599	0.6794	-+-	85.3	13.591	2	0.001119
	3	49990952	rs4688758	A	G	3.091e-09	0.0232	0.0039	0.5378	0.0601	0.3914	0.6436	+++	71.3	6.969	2	0.03067
	4	139949087	rs6840012	A	C	3.095e-09	-0.0241	0.0041	0.3752	0.0593	0.2286	0.4775	---	74	7.691	2	0.02138
	12	57802664	rs10783847	A	G	3.096e-09	-0.0249	0.0042	0.3056	0.0305	0.2359	0.3203	---	16.4	2.392	2	0.3025
	12	122357255	rs78569781	A	G	3.103e-09	-0.0273	0.0046	0.2472	0.0399	0.1476	0.3016	---	63.1	5.426	2	0.06632
	9	125846216	rs10760403	T	G	3.105e-09	0.025	0.0042	0.6568	0.0605	0.627	0.7959	+++	56	4.54	2	0.1033
	11	16987058	rs11024102	T	C	3.108e-09	0.0281	0.0047	0.741	0.0494	0.7286	0.9464	+++	0	0.37	2	0.8312
	11	16982543	rs7127818	C	G	3.11e-09	-0.0282	0.0048	0.2595	0.0496	0.0542	0.272	---	0	0.525	2	0.7691
	12	122445275	rs6489002	T	C	3.111e-09	-0.0271	0.0046	0.2404	0.0375	0.1528	0.2995	---	42.1	3.457	2	0.1776
	3	50121341	rs2856237	A	G	3.121e-09	0.0233	0.0039	0.4238	0.0323	0.3204	0.4396	+-+	84.7	13.095	2	0.001434
	17	67846149	rs7224923	T	G	3.134e-09	-0.0292	0.0049	0.7995	0.0363	0.7406	0.8892	---	0	0.201	2	0.9046
	11	13276378	rs4757138	A	G	3.142e-09	-0.0246	0.0042	0.354	0.0989	0.298	0.5442	--+	76.6	8.561	2	0.01384
	8	129727282	rs6470768	A	G	3.146e-09	-0.0287	0.0048	0.3042	0.2006	0.1665	0.6374	---	12.3	2.28	2	0.3198
	17	67847209	rs62084214	C	G	3.146e-09	-0.0292	0.0049	0.7995	0.0363	0.7406	0.8892	---	0	0.225	2	0.8935
	11	16983997	rs11024101	T	C	3.152e-09	0.0282	0.0048	0.7405	0.0496	0.728	0.9458	+++	0	0.522	2	0.7704
	18	47349077	rs28776181	T	G	3.153e-09	0.0258	0.0044	0.2765	0.0113	0.2521	0.283	+++	0	1.477	2	0.4779
	17	67861598	rs2365764	A	G	3.16e-09	0.0292	0.0049	0.2005	0.0363	0.1105	0.2594	+++	0	0.203	2	0.9034
	17	67836460	rs12452511	A	G	3.164e-09	-0.0292	0.0049	0.7993	0.0365	0.7392	0.8892	---	0	0.134	2	0.9352
	9	125913592	rs7856095	A	T	3.168e-09	0.0254	0.0043	0.6869	0.0504	0.6619	0.8017	+++	66.9	6.039	2	0.04883
	22	29837438	rs57271738	G	GA	3.173e-09	0.0248	0.0042	0.3602	0.0787	0.1432	0.394	+++	0	1.297	2	0.5229
	7	114627941	rs11983431	T	C	3.179e-09	-0.0236	0.004	0.4898	0.0805	0.3993	0.664	-+-	88	16.598	2	0.0002488
	11	13250544	rs1481877	A	G	3.184e-09	-0.0245	0.0041	0.4714	0.1267	0.4245	0.8851	---	0	0.879	2	0.6444
	12	122332448	rs7975747	T	C	3.185e-09	0.0272	0.0046	0.7525	0.0401	0.6987	0.853	+++	67.3	6.107	2	0.0472
	12	122376185	rs11057797	A	G	3.189e-09	-0.0276	0.0047	0.2376	0.0438	0.1184	0.2927	---	43	3.512	2	0.1728
	4	102371265	rs13109272	T	C	3.192e-09	-0.0466	0.0079	0.9242	0.0149	0.9196	0.9868	---	0	0.354	2	0.8378
	22	29836854	rs6006274	T	C	3.202e-09	0.0248	0.0042	0.3617	0.0791	0.1437	0.3957	+++	0	1.072	2	0.5852
	17	67853811	rs2046323	T	G	3.211e-09	-0.0292	0.0049	0.7995	0.0363	0.7407	0.8893	---	0	0.186	2	0.911
	12	122374718	rs11057786	T	C	3.221e-09	-0.0276	0.0047	0.2377	0.0439	0.1184	0.2928	---	44.7	3.617	2	0.1639
	6	34640863	rs2814989	A	G	3.222e-09	0.0269	0.0045	0.2404	0.0315	0.1938	0.2986	+++	43.7	3.552	2	0.1693
	15	67072653	rs4776880	A	G	3.223e-09	-0.0266	0.0045	0.3064	0.0721	0.0747	0.3329	-+-	87.7	16.226	2	0.0002996
	3	49998109	rs4688689	T	C	3.224e-09	0.0232	0.0039	0.5378	0.0601	0.3916	0.6441	+++	72.9	7.38	2	0.02498
	12	122504865	rs10998	A	G	3.229e-09	0.0274	0.0046	0.7478	0.0535	0.6554	0.8865	+++	51.9	4.16	2	0.1249
	12	57775578	rs10877017	T	C	3.23e-09	0.0246	0.0042	0.6865	0.0129	0.6796	0.7137	+++	30.5	2.878	2	0.2371
	9	125507863	rs10986782	A	T	3.234e-09	0.0275	0.0046	0.7471	0.0501	0.7228	0.9154	+++	28.5	2.798	2	0.2469
	5	120756240	rs7725293	A	G	3.25e-09	0.0256	0.0043	0.2875	0.0436	0.1773	0.3064	++-	49	3.924	2	0.1406
	10	72073597	rs748035	T	C	3.258e-09	0.0249	0.0042	0.3594	0.0771	0.1362	0.391	+++	0	1.309	2	0.5197
	22	30008558	rs41155	A	C	3.279e-09	0.0241	0.0041	0.3781	0.0657	0.2133	0.4071	+++	23.1	2.602	2	0.2723
	12	122329689	rs10773075	A	G	3.287e-09	0.0271	0.0046	0.7527	0.04	0.6989	0.8532	+++	66.3	5.942	2	0.05125
	17	67829112	rs139786693	T	TTTG	3.296e-09	0.0287	0.0048	0.2156	0.0377	0.1196	0.2682	+++	0	0.543	2	0.7624
	12	23821470	rs12308843	C	G	3.304e-09	0.0265	0.0045	0.265	0.0578	0.2314	0.3713	+++	0	1.622	2	0.4445
	9	26211084	rs10511768	A	G	3.311e-09	-0.0246	0.0042	0.3547	0.0684	0.2024	0.3887	---	6.6	2.141	2	0.3428
	8	129727411	rs6470769	T	C	3.315e-09	-0.0286	0.0048	0.3042	0.2007	0.1665	0.6374	---	12.1	2.274	2	0.3207
	21	45217498	rs9637192	T	C	3.319e-09	-0.0231	0.0039	0.4667	0.0336	0.4466	0.5317	---	0	1.609	2	0.4473
	3	49912401	rs7634084	A	T	3.328e-09	-0.023	0.0039	0.4987	0.0368	0.4861	0.6297	-+-	83.2	11.932	2	0.002565
	9	26211710	rs10967237	A	T	3.337e-09	-0.0246	0.0042	0.3539	0.0682	0.2018	0.3878	---	6.1	2.131	2	0.3446
	5	120756666	rs7729364	A	C	3.345e-09	0.0257	0.0043	0.2876	0.0468	0.1657	0.3074	++-	55	4.44	2	0.1086
	5	120757345	rs62379825	A	C	3.352e-09	0.0257	0.0043	0.2875	0.0468	0.166	0.3073	++-	55.8	4.522	2	0.1042
	8	129745523	rs34207831	CA	C	3.356e-09	0.0286	0.0048	0.6954	0.2009	0.3624	0.8335	+++	19.2	2.474	2	0.2902
	12	122447021	rs10744209	A	G	3.375e-09	0.0271	0.0046	0.7562	0.0379	0.6974	0.8454	+++	51.2	4.096	2	0.129
	5	153730680	rs6580031	A	G	3.377e-09	-0.023	0.0039	0.4799	0.0722	0.4375	0.6084	---	14.6	2.341	2	0.3102
	8	10763057	rs7826218	A	G	3.377e-09	-0.0233	0.0039	0.4241	0.057	0.2999	0.4539	---	0	0.056	2	0.9722
	17	67835625	rs75873575	G	GT	3.378e-09	0.0291	0.0049	0.2006	0.0364	0.1108	0.2602	+++	0	0.186	2	0.911
	5	153732176	rs7731561	A	G	3.383e-09	0.0232	0.0039	0.5181	0.0804	0.3671	0.5645	+++	5.5	2.117	2	0.3469
	3	50090953	rs2240326	A	G	3.395e-09	-0.0232	0.0039	0.4647	0.0712	0.3235	0.6079	---	63.1	5.426	2	0.06633
	1	174573759	rs77651711	CA	C	3.404e-09	0.0246	0.0042	0.5914	0.1447	0.2479	0.656	+++	66.8	6.023	2	0.04922
	12	122387470	rs139627034	CT	C	3.407e-09	0.0275	0.0047	0.7624	0.0437	0.7071	0.8807	+++	41.2	3.404	2	0.1824
	9	125767975	rs1339498	A	G	3.429e-09	-0.0248	0.0042	0.3439	0.0607	0.204	0.3738	---	54.2	4.37	2	0.1125
	9	125890736	rs10760404	C	G	3.432e-09	0.0254	0.0043	0.6872	0.0512	0.6619	0.8046	+++	60.8	5.106	2	0.07786
	11	13281538	rs7926712	A	G	3.451e-09	-0.0246	0.0042	0.3512	0.0996	0.2946	0.5423	--+	76.8	8.633	2	0.01335
	3	50098732	rs6808044	A	G	3.483e-09	0.0236	0.004	0.4056	0.0624	0.2838	0.4396	+-+	84.6	13.024	2	0.001486
	5	153723701	rs6876587	A	G	3.497e-09	-0.0231	0.0039	0.4673	0.0548	0.4348	0.5784	---	16.5	2.394	2	0.3021
	12	122447246	rs10744210	A	G	3.503e-09	-0.0271	0.0046	0.2439	0.0377	0.1554	0.3029	---	47.1	3.784	2	0.1508
	2	60253102	rs359249	A	G	3.508e-09	-0.0259	0.0044	0.3389	0.069	0.074	0.3622	---	0	0.354	2	0.8376
	8	129745338	rs4509279	T	C	3.516e-09	-0.0286	0.0048	0.3047	0.201	0.1665	0.6377	---	17.4	2.421	2	0.298
	4	2948990	rs2995797	A	G	3.521e-09	-0.0243	0.0041	0.3304	0.0149	0.2968	0.3565	---	0	0.53	2	0.7671
	5	153779724	rs2926853	A	G	3.531e-09	0.0233	0.004	0.4398	0.068	0.3034	0.4769	+++	18.7	2.461	2	0.2921
	17	67845900	rs62084213	A	G	3.532e-09	-0.0291	0.0049	0.7995	0.0363	0.7407	0.8892	---	0	0.198	2	0.9056
	3	50137915	rs2526387	C	G	3.537e-09	0.0263	0.0045	0.255	0.0206	0.1846	0.2645	+-+	86.7	15.036	2	0.0005432
	18	47363440	rs7227873	T	C	3.543e-09	-0.0254	0.0043	0.714	0.0139	0.7061	0.7407	---	0	0.887	2	0.6416
	4	2991308	rs2471339	A	T	3.544e-09	-0.0238	0.004	0.3644	0.0361	0.3226	0.4362	---	0	0.414	2	0.8132
	22	29816997	rs17711377	T	C	3.545e-09	0.0247	0.0042	0.3631	0.0799	0.1401	0.3971	+++	0	1.106	2	0.5754
	7	114370808	rs10953756	A	G	3.553e-09	0.0236	0.004	0.5957	0.0574	0.5312	0.7264	+++	0	0.376	2	0.8288
	8	129745574	rs61199848	A	G	3.569e-09	0.0286	0.0048	0.6954	0.2009	0.3623	0.8335	+++	17.8	2.432	2	0.2964
	5	153723625	rs13167926	A	G	3.571e-09	-0.0231	0.0039	0.4674	0.0548	0.435	0.5785	---	14.1	2.327	2	0.3124
	10	133144395	rs11592859	T	C	3.585e-09	-0.0285	0.0048	0.7681	0.0462	0.7246	0.9364	---	0	1.698	2	0.4278
	11	16989629	rs4141194	A	C	3.59e-09	-0.0281	0.0048	0.258	0.0491	0.0531	0.2703	---	0	0.431	2	0.8061
	17	67834462	rs1976052	T	C	3.595e-09	0.0294	0.005	0.1955	0.0359	0.1091	0.2579	+++	0	0.199	2	0.9052
	17	67873957	rs12602912	T	C	3.616e-09	0.029	0.0049	0.2014	0.0365	0.1111	0.2608	+++	0	0.192	2	0.9083
	3	50127668	rs2624848	T	C	3.618e-09	0.0232	0.0039	0.4274	0.0297	0.3228	0.4395	+-+	84.9	13.252	2	0.001325
	3	50138507	rs2014004	A	G	3.624e-09	0.0266	0.0045	0.248	0.0272	0.1743	0.2622	+-+	83.2	11.913	2	0.002589
	10	91966333	rs4933224	T	C	3.631e-09	-0.0249	0.0042	0.3302	0.0663	0.1481	0.4027	---	0	0.874	2	0.6458
	3	50085984	rs10049087	A	G	3.636e-09	0.0232	0.0039	0.5353	0.0712	0.392	0.6764	+++	62.6	5.342	2	0.0692
	22	29956043	rs5763638	T	C	3.638e-09	0.024	0.0041	0.3782	0.0657	0.2117	0.4048	+++	0	1.678	2	0.4321
	12	122447012	rs10744208	A	C	3.653e-09	0.0271	0.0046	0.7561	0.0377	0.6971	0.8445	+++	47.4	3.803	2	0.1493
	7	114370110	rs2694944	T	C	3.658e-09	-0.0236	0.004	0.4042	0.0574	0.2736	0.4688	---	0	0.367	2	0.8322
	17	67830745	rs12602556	A	G	3.661e-09	-0.0291	0.0049	0.7994	0.0363	0.7407	0.8896	---	0	0.157	2	0.9245
	5	153723794	rs6897915	T	C	3.668e-09	0.0231	0.0039	0.5272	0.0633	0.4189	0.5648	+++	8.7	2.19	2	0.3345
	3	50094026	rs11130241	A	T	3.669e-09	0.0232	0.0039	0.5354	0.0711	0.392	0.6765	+++	63	5.407	2	0.06698
	11	17339043	rs12575367	A	G	3.671e-09	0.0272	0.0046	0.7221	0.0526	0.7091	0.9455	+++	11.1	2.25	2	0.3247
	9	125892113	rs1952670	A	G	3.675e-09	-0.0253	0.0043	0.3132	0.0505	0.1983	0.3383	---	63.3	5.447	2	0.06565
	11	13278705	rs7928655	C	G	3.675e-09	-0.0245	0.0042	0.3561	0.1029	0.2981	0.5549	--+	77	8.709	2	0.01285
	2	60263187	rs9309323	T	G	3.676e-09	-0.025	0.0042	0.3842	0.0851	0.0996	0.4161	---	0	0.011	2	0.9945
	4	2993259	rs2471337	T	C	3.677e-09	0.0238	0.004	0.6356	0.0361	0.5638	0.6774	+++	0	0.409	2	0.815
	8	129738769	rs4360262	T	C	3.678e-09	-0.0285	0.0048	0.3047	0.201	0.1665	0.6377	---	18.3	2.447	2	0.2942
	12	122451398	rs11058209	A	G	3.684e-09	-0.0271	0.0046	0.2437	0.0378	0.1552	0.3032	---	51.1	4.09	2	0.1294
	4	139944113	rs6830759	A	G	3.695e-09	0.024	0.0041	0.5963	0.1111	0.3722	0.7549	+++	68.8	6.407	2	0.04063
	22	29963421	rs5763646	T	C	3.695e-09	-0.0234	0.004	0.6062	0.0267	0.5915	0.6648	---	3.6	2.075	2	0.3543
	8	129744285	rs1989396	A	G	3.696e-09	-0.0285	0.0048	0.3047	0.201	0.1665	0.6377	---	16.9	2.408	2	0.3
	17	67831327	rs62084208	T	C	3.698e-09	0.0291	0.0049	0.2003	0.0364	0.1102	0.2594	+++	0	0.111	2	0.9461
	8	129739046	rs57192532	A	AT	3.704e-09	-0.0285	0.0048	0.3047	0.2009	0.1665	0.6377	---	17.4	2.422	2	0.2979
	6	34583567	rs779865819	G	GC	3.705e-09	-0.03	0.0051	0.8098	0.0563	0.7151	0.8712	---	0	1.985	2	0.3707
	8	129738779	rs4584118	T	G	3.71e-09	0.0285	0.0048	0.6953	0.201	0.3623	0.8335	+++	18.7	2.46	2	0.2923
	10	91970735	rs2676825	A	T	3.716e-09	0.0249	0.0042	0.6698	0.0662	0.5973	0.8517	+++	0	0.944	2	0.6237
	8	129742959	rs4128895	T	C	3.721e-09	0.0285	0.0048	0.6953	0.201	0.3623	0.8335	+++	17.5	2.425	2	0.2974
	8	129741496	rs4559213	T	C	3.737e-09	0.0285	0.0048	0.6953	0.201	0.3623	0.8335	+++	17.1	2.414	2	0.2991
	11	13259088	rs12786955	C	G	3.762e-09	0.0235	0.004	0.5206	0.1113	0.2602	0.5747	+++	4.3	2.091	2	0.3516
	4	139942211	rs57800857	A	C	3.783e-09	0.024	0.0041	0.6294	0.0529	0.5426	0.7741	+++	78.1	9.121	2	0.01046
	17	67850944	rs62084234	A	G	3.785e-09	-0.029	0.0049	0.7994	0.0364	0.7401	0.8893	---	0	0.228	2	0.8921
	5	153721001	rs6859463	A	G	3.792e-09	0.023	0.0039	0.527	0.0628	0.4182	0.5642	+++	7.1	2.153	2	0.3407
	12	122450206	rs11058202	T	G	3.798e-09	0.0274	0.0047	0.7576	0.0444	0.7003	0.8772	+++	42.8	3.499	2	0.1739
	10	133144010	rs12779061	T	C	3.799e-09	-0.0282	0.0048	0.769	0.0465	0.7231	0.9217	---	0	0.455	2	0.7967
	4	2944649	rs2471349	T	C	3.801e-09	-0.0242	0.0041	0.3308	0.0148	0.2974	0.3567	---	0	0.512	2	0.7741
	10	91983415	rs1474051	C	G	3.818e-09	-0.0249	0.0042	0.3296	0.0658	0.1497	0.4025	---	0	0.762	2	0.6833
	3	50124858	rs2008877	T	G	3.837e-09	0.0231	0.0039	0.5379	0.0654	0.4344	0.6756	+++	61.2	5.155	2	0.07596
	8	129735274	rs9694838	A	C	3.84e-09	0.0285	0.0048	0.6953	0.201	0.3622	0.8335	+++	16.6	2.398	2	0.3015
	5	120772032	rs7735871	T	G	3.841e-09	-0.0252	0.0043	0.7045	0.0428	0.6853	0.8101	--+	53.5	4.301	2	0.1164
	8	129740162	rs4633026	T	C	3.843e-09	0.0285	0.0048	0.6953	0.201	0.3623	0.8335	+++	18	2.438	2	0.2956
	8	129740479	rs4367506	T	C	3.865e-09	-0.0285	0.0048	0.3047	0.201	0.1664	0.6377	---	16.9	2.407	2	0.3002
	8	129728893	rs10956491	A	G	3.868e-09	0.0285	0.0048	0.6958	0.2007	0.3627	0.8335	+++	21.7	2.553	2	0.2789
	9	125913540	rs7869867	C	G	3.869e-09	0.0253	0.0043	0.6869	0.0505	0.6618	0.8018	+++	67.5	6.159	2	0.04598
	17	67861061	rs2128792	T	C	3.872e-09	0.029	0.0049	0.2005	0.0363	0.1106	0.2594	+++	0	0.208	2	0.9013
	5	120771785	rs62379846	T	G	3.877e-09	-0.0252	0.0043	0.7036	0.04	0.6852	0.8002	--+	59.4	4.925	2	0.08523
	9	93689442	rs10992865	A	G	3.891e-09	0.0255	0.0043	0.6479	0.076	0.6215	0.9318	+++	24.8	2.658	2	0.2647
	11	16981438	rs7123383	A	G	3.892e-09	-0.0279	0.0047	0.2588	0.0502	0.0586	0.2719	---	0	0.778	2	0.6779
	12	122372080	rs10773104	A	G	3.893e-09	-0.0274	0.0047	0.2376	0.0436	0.12	0.2928	---	47	3.771	2	0.1518
	8	10763790	rs736669	T	C	3.901e-09	-0.0233	0.004	0.4225	0.0613	0.2863	0.4539	---	0	0.176	2	0.9158
	12	122371985	rs10773103	A	G	3.901e-09	0.0274	0.0047	0.7624	0.0439	0.7073	0.8817	+++	45.3	3.654	2	0.1609
	4	3240118	rs362307	T	C	3.903e-09	0.0465	0.0079	0.0756	0.0142	0.0168	0.0919	+++	0	0.583	2	0.747
	8	129736994	rs9750611	A	T	3.941e-09	-0.0285	0.0048	0.3047	0.201	0.1665	0.6377	---	16.9	2.407	2	0.3002
	22	29802501	rs9608815	A	T	3.944e-09	-0.0248	0.0042	0.6411	0.0814	0.606	0.8631	---	0	1.999	2	0.3681
	8	129735005	rs4733733	A	C	3.946e-09	-0.0285	0.0048	0.3047	0.201	0.1665	0.6378	---	18.1	2.442	2	0.2949
	8	129737044	rs9957867	T	C	3.946e-09	-0.0285	0.0048	0.3047	0.201	0.1665	0.6377	---	17.2	2.416	2	0.2987
	5	153782613	rs1461232	C	G	3.959e-09	0.0233	0.004	0.4398	0.068	0.3035	0.4769	+++	25.4	2.682	2	0.2616
	8	129728652	rs6998472	T	C	3.965e-09	0.0285	0.0048	0.6958	0.2007	0.3627	0.8335	+++	21	2.533	2	0.2818
	4	28411758	rs80320623	C	G	3.968e-09	-0.0249	0.0042	0.6887	0.0381	0.6687	0.7858	---	25.4	2.681	2	0.2617
	7	114520687	rs6969188	A	G	3.999e-09	0.0244	0.0041	0.3885	0.0854	0.1671	0.4271	+-+	81	10.509	2	0.005224
	4	2991997	rs55983725	CA	C	4.028e-09	0.0237	0.004	0.6362	0.0362	0.5645	0.6807	+++	0	0.568	2	0.7527
	9	125976312	rs2149992	A	G	4.029e-09	0.0247	0.0042	0.6064	0.1471	0.2814	0.6783	+++	0	1.509	2	0.4702
	10	91966200	rs4933707	A	C	4.036e-09	0.0249	0.0042	0.6698	0.0662	0.5973	0.8516	+++	0	0.948	2	0.6226
	8	129740126	rs4366050	A	C	4.037e-09	-0.0285	0.0048	0.3047	0.201	0.1665	0.6377	---	17.9	2.436	2	0.2958
	10	91970241	rs2252204	T	C	4.041e-09	0.0249	0.0042	0.6698	0.0662	0.5973	0.8517	+++	0	0.932	2	0.6277
	5	120826021	rs62381111	A	G	4.07e-09	-0.0242	0.0041	0.6695	0.0058	0.6574	0.6725	--+	68.6	6.361	2	0.04156
	5	153784690	rs2926855	A	C	4.074e-09	-0.0233	0.004	0.5601	0.068	0.523	0.6967	---	23.5	2.614	2	0.2706
	10	103430816	rs2863730	T	G	4.086e-09	0.0237	0.004	0.6275	0.0474	0.6051	0.7372	+++	39.6	3.312	2	0.1909
	8	129741357	rs7844275	A	G	4.089e-09	-0.0285	0.0048	0.3047	0.201	0.1666	0.6378	---	15.4	2.364	2	0.3067
	5	153730297	rs10477084	A	G	4.095e-09	-0.023	0.0039	0.4774	0.0716	0.4352	0.6048	---	16	2.382	2	0.304
	3	50029917	rs35849525	T	C	4.101e-09	-0.0264	0.0045	0.7485	0.0275	0.7338	0.8142	-+-	82.9	11.71	2	0.002865
	4	2996754	rs2251457	A	T	4.112e-09	0.0237	0.004	0.6364	0.0362	0.5643	0.6778	+++	0	0.458	2	0.7954
	7	96081350	rs12672406	T	C	4.113e-09	0.0236	0.004	0.3904	0.0872	0.3412	0.5628	+++	0	0.62	2	0.7333
	10	92025528	rs2995546	T	C	4.117e-09	0.025	0.0042	0.673	0.0655	0.5981	0.8524	+++	0	1.152	2	0.5622
	11	13278993	rs4757140	T	G	4.143e-09	0.0245	0.0042	0.6465	0.0991	0.4558	0.7026	++-	78.1	9.139	2	0.01036
	12	57819489	rs11172350	A	G	4.155e-09	0.0244	0.0042	0.6844	0.0102	0.679	0.7059	+++	38.8	3.27	2	0.195
	8	129728613	rs7016313	T	C	4.16e-09	-0.0284	0.0048	0.3042	0.2007	0.1664	0.6374	---	21.3	2.541	2	0.2807
	5	120805108	rs4340941	T	G	4.17e-09	0.0255	0.0043	0.2994	0.0558	0.1433	0.3217	++-	63.7	5.506	2	0.06373
	3	50120758	rs2856238	T	C	4.171e-09	0.0231	0.0039	0.4235	0.0328	0.3203	0.4397	+-+	86	14.236	2	0.0008106
	8	129729692	rs6470770	T	G	4.175e-09	0.0284	0.0048	0.6958	0.2006	0.3627	0.8335	+++	17.4	2.42	2	0.2982
	8	129728533	rs6998296	T	C	4.176e-09	0.0285	0.0048	0.6958	0.2008	0.3627	0.8337	+++	22.3	2.575	2	0.276
	4	102007709	rs13113094	A	G	4.177e-09	0.0407	0.0069	0.1017	0.0194	0.0181	0.1078	+++	0	0.388	2	0.8236
	5	153784093	rs1461233	A	C	4.188e-09	0.0232	0.004	0.4398	0.068	0.3033	0.4769	+++	23.8	2.624	2	0.2693
	9	125973762	rs7864769	T	C	4.191e-09	-0.0256	0.0044	0.2934	0.0457	0.1894	0.316	---	57.4	4.695	2	0.09559
	17	67857401	rs12450072	C	G	4.191e-09	-0.029	0.0049	0.7996	0.0364	0.7406	0.8897	---	0	0.169	2	0.9188
	8	129728404	rs6994279	T	C	4.203e-09	0.0284	0.0048	0.6958	0.2006	0.3627	0.8335	+++	21.3	2.542	2	0.2806
	9	125892836	rs1411352	T	G	4.204e-09	-0.0252	0.0043	0.3132	0.0505	0.1982	0.3383	---	64.9	5.703	2	0.05776
	22	29782316	rs140145	T	C	4.214e-09	0.0246	0.0042	0.3614	0.0803	0.134	0.3952	+++	0	0.639	2	0.7265
	5	153731061	rs6886614	C	G	4.224e-09	0.023	0.0039	0.5226	0.0716	0.3952	0.5647	+++	15.9	2.378	2	0.3045
	10	133143955	rs12772863	A	C	4.227e-09	-0.0281	0.0048	0.7691	0.0465	0.7231	0.9217	---	0	0.443	2	0.8014
	4	2990614	rs2471340	T	G	4.229e-09	-0.0237	0.004	0.3639	0.0363	0.3195	0.4356	---	0	0.598	2	0.7415
	3	49892782	rs6795703	T	C	4.239e-09	0.0228	0.0039	0.4987	0.0372	0.3691	0.5136	+-+	84.2	12.642	2	0.001798
	5	153731086	rs6580034	C	G	4.248e-09	0.023	0.0039	0.5226	0.0716	0.3952	0.5647	+++	15.6	2.37	2	0.3058
	22	29997514	rs5763688	C	G	4.248e-09	-0.0238	0.0041	0.6223	0.0628	0.5967	0.779	---	0	1.987	2	0.3702
	17	67860457	rs62084238	A	T	4.255e-09	0.029	0.0049	0.2005	0.0363	0.1106	0.2593	+++	0	0.197	2	0.9062
	10	27619861	rs1168574	T	C	4.256e-09	-0.0325	0.0055	0.1958	0.1185	0.1094	0.3589	---	15.2	2.359	2	0.3075
	8	129729074	rs7017235	C	G	4.259e-09	-0.0284	0.0048	0.3042	0.2007	0.1665	0.6374	---	24	2.631	2	0.2683
	8	129728154	rs7012062	T	G	4.261e-09	-0.0285	0.0049	0.3076	0.2091	0.1668	0.6622	---	26.9	2.737	2	0.2545
	3	49995266	rs34447528	T	TA	4.262e-09	0.023	0.0039	0.537	0.0591	0.3912	0.6402	+-+	74.5	7.837	2	0.01987
	17	67857321	rs62084235	T	C	4.264e-09	0.029	0.0049	0.2004	0.0363	0.1104	0.2594	+++	0	0.218	2	0.8967
	17	67829238	rs12601921	T	C	4.268e-09	0.0292	0.005	0.1955	0.0353	0.1122	0.258	+++	0	0.101	2	0.9507
	9	125883338	rs10819082	A	G	4.273e-09	0.0252	0.0043	0.6835	0.0527	0.6574	0.8042	+++	63.1	5.427	2	0.06632
	17	67829258	rs12601919	A	G	4.28e-09	-0.0292	0.005	0.804	0.0354	0.7417	0.8877	---	0	0.145	2	0.9301
	18	53138212	rs8098809	C	G	4.282e-09	-0.0233	0.004	0.5778	0.0612	0.5442	0.6914	---	46.8	3.756	2	0.1529
	18	53156936	rs4372758	T	C	4.282e-09	-0.0234	0.004	0.5796	0.0639	0.5447	0.7012	---	59.8	4.977	2	0.08303
	5	153730618	rs6580030	A	G	4.284e-09	0.023	0.0039	0.5226	0.0716	0.3952	0.5648	+++	17.6	2.426	2	0.2973
	9	125886194	rs6478715	C	G	4.302e-09	0.0253	0.0043	0.6855	0.0518	0.6599	0.8042	+++	60.8	5.097	2	0.07819
	8	129728276	rs7012249	A	G	4.321e-09	-0.0284	0.0048	0.3041	0.2006	0.1664	0.6371	---	21.8	2.559	2	0.2782
	18	53146393	rs4939722	T	C	4.341e-09	0.0231	0.0039	0.4456	0.0643	0.328	0.4814	+++	58.8	4.858	2	0.08811
	8	129727889	rs7011557	T	G	4.348e-09	-0.0284	0.0048	0.3042	0.2007	0.1664	0.6373	---	21.4	2.546	2	0.28
	5	120757144	rs62379824	T	C	4.357e-09	-0.0254	0.0043	0.7111	0.044	0.692	0.8223	--+	48.8	3.907	2	0.1418
	11	13276972	rs2279286	A	G	4.359e-09	0.0244	0.0042	0.646	0.099	0.4558	0.7021	++-	76.4	8.482	2	0.01439
	12	122634750	rs10581680	CAAA	C	4.359e-09	-0.0238	0.004	0.3652	0.0399	0.2799	0.4265	---	59.8	4.981	2	0.08286
	22	29988055	rs5752992	T	C	4.361e-09	0.0238	0.0041	0.3772	0.0627	0.2204	0.4028	+++	0	1.513	2	0.4694
	5	120755534	rs62379822	T	C	4.368e-09	-0.0253	0.0043	0.7106	0.0389	0.6932	0.8054	---	21.5	2.548	2	0.2797
	5	153721311	rs6881792	T	C	4.37e-09	0.023	0.0039	0.5271	0.0629	0.4185	0.5644	+++	6	2.128	2	0.3451
	17	67853159	rs2086744	C	G	4.374e-09	-0.0289	0.0049	0.7995	0.0363	0.7406	0.8893	---	0	0.199	2	0.9052
	10	103430818	rs2863731	A	G	4.376e-09	0.0236	0.004	0.6258	0.0475	0.6033	0.7355	+++	34.8	3.066	2	0.2158
	4	28389785	rs4692318	A	C	4.379e-09	-0.0229	0.0039	0.5063	0.0604	0.3986	0.6503	---	31.9	2.936	2	0.2304
	5	153730728	rs6580032	A	G	4.403e-09	0.023	0.0039	0.5226	0.0716	0.3952	0.5647	+++	16.8	2.403	2	0.3007
	5	153786389	rs2926856	T	C	4.412e-09	-0.0232	0.004	0.5601	0.0681	0.523	0.6968	---	28.5	2.798	2	0.2468
	11	13276938	rs2279287	T	C	4.415e-09	-0.0244	0.0042	0.354	0.099	0.2979	0.5442	--+	76.4	8.486	2	0.01436
	17	67845013	rs2365466	A	G	4.424e-09	0.0289	0.0049	0.2005	0.0363	0.1108	0.2594	+++	0	0.184	2	0.9121
	22	29789624	rs140149	T	C	4.432e-09	0.0246	0.0042	0.3618	0.0805	0.1326	0.3956	+++	0	0.627	2	0.7308
	3	50119262	rs2624829	A	G	4.435e-09	0.0231	0.0039	0.4236	0.0327	0.3204	0.4398	+-+	85.8	14.122	2	0.0008578
	8	10760666	rs919555	A	C	4.437e-09	-0.0232	0.004	0.4226	0.0594	0.2919	0.4533	---	0	0.19	2	0.9092
	9	125713100	rs4837022	T	C	4.44e-09	-0.0249	0.0042	0.3311	0.0648	0.1708	0.3613	---	29.4	2.832	2	0.2427
	5	153730397	rs10477085	A	G	4.455e-09	0.023	0.0039	0.5226	0.0716	0.3952	0.5648	+++	16.3	2.39	2	0.3027
	10	91962442	rs1340421	A	G	4.456e-09	0.0248	0.0042	0.6698	0.0662	0.5974	0.8516	+++	0	0.94	2	0.6251
	8	129733789	rs140880131	C	G	4.458e-09	-0.0284	0.0048	0.3046	0.2011	0.1663	0.6377	---	16.7	2.402	2	0.3009
	12	122429110	rs34129612	T	C	4.46e-09	-0.0269	0.0046	0.2438	0.038	0.1535	0.3017	---	35.4	3.094	2	0.2129
	20	47212407	rs910187	A	G	4.467e-09	-0.0263	0.0045	0.335	0.0748	0.0626	0.3612	---	0	0.573	2	0.7511
	8	129742641	rs4236748	T	G	4.488e-09	-0.0284	0.0048	0.3046	0.2009	0.1665	0.6375	---	19.7	2.49	2	0.2879
	8	129732932	rs4613961	C	G	4.502e-09	0.0284	0.0048	0.6958	0.2006	0.3627	0.8335	+++	20.6	2.52	2	0.2836
	12	122368526	rs10846699	T	C	4.503e-09	0.0273	0.0047	0.7622	0.0435	0.7071	0.8793	+++	49.4	3.954	2	0.1385
	9	125889260	rs10987006	C	G	4.509e-09	-0.0241	0.0041	0.4312	0.1319	0.3709	0.7357	---	27.2	2.747	2	0.2532
	10	91963706	rs11598321	T	G	4.512e-09	0.0248	0.0042	0.6698	0.0662	0.5972	0.8515	+++	0	0.939	2	0.6253
	12	57764205	rs4646536	A	G	4.522e-09	0.0244	0.0042	0.6882	0.0172	0.6792	0.7252	+++	25.8	2.695	2	0.2598
	18	53000131	rs10775503	T	C	4.522e-09	0.0233	0.004	0.5167	0.0998	0.2937	0.5673	+++	0	1.798	2	0.407
	12	122498913	rs7314638	A	G	4.524e-09	-0.0271	0.0046	0.2522	0.0528	0.1183	0.3446	---	44.6	3.61	2	0.1644
	4	2985980	rs28414352	A	G	4.54e-09	-0.0237	0.004	0.363	0.0365	0.3183	0.4352	---	0	0.629	2	0.7302
	4	28416214	rs10000497	A	G	4.546e-09	0.0248	0.0042	0.3111	0.038	0.2141	0.331	+++	24.4	2.645	2	0.2664
	10	91950036	rs4375360	T	G	4.551e-09	-0.0248	0.0042	0.3301	0.0662	0.1482	0.4021	---	0	0.975	2	0.6142
	8	129742473	rs4733737	T	C	4.559e-09	-0.0284	0.0048	0.3047	0.201	0.1665	0.6377	---	20.7	2.523	2	0.2832
	5	120763483	rs2406164	C	G	4.561e-09	0.0251	0.0043	0.295	0.0435	0.1872	0.3144	++-	53	4.257	2	0.119
	4	101944147	rs13126505	A	G	4.564e-09	0.0482	0.0082	0.068	0.0134	0.0123	0.0722	+++	0	0.795	2	0.6721
	11	13271180	rs11022735	A	C	4.574e-09	-0.0243	0.0042	0.3541	0.099	0.298	0.5443	--+	76.8	8.633	2	0.01335
	3	50060591	rs10603676	CAA	C	4.579e-09	0.0233	0.004	0.4203	0.0325	0.3141	0.4359	+-+	86.5	14.818	2	0.0006059
	22	29816205	rs713656	C	G	4.583e-09	-0.0245	0.0042	0.6369	0.0799	0.6029	0.86	---	0	1.044	2	0.5932
	12	122379038	rs12581249	T	C	4.592e-09	0.0273	0.0047	0.7623	0.0437	0.707	0.8806	+++	43.8	3.557	2	0.1689
	9	125922298	rs10739664	C	G	4.602e-09	0.0255	0.0044	0.704	0.0468	0.6808	0.8108	+++	61.6	5.206	2	0.07404
	8	9686141	rs13270801	A	T	4.606e-09	0.024	0.0041	0.3488	0.0418	0.3226	0.4205	+++	34.6	3.058	2	0.2168
	5	153782834	rs2964026	A	G	4.611e-09	-0.0232	0.004	0.5601	0.0679	0.5231	0.6964	---	28.5	2.799	2	0.2468
	10	91942648	rs3814640	T	C	4.613e-09	-0.0247	0.0042	0.331	0.0665	0.1484	0.4039	---	0	0.896	2	0.6391
	5	120764275	rs62379837	T	C	4.628e-09	-0.0261	0.0045	0.7126	0.0581	0.6927	0.905	--+	55	4.447	2	0.1083
	2	60259999	rs359261	T	C	4.63e-09	-0.0257	0.0044	0.3405	0.0694	0.0741	0.364	---	0	0.406	2	0.8164
	10	91932083	rs12416560	A	G	4.632e-09	0.0248	0.0042	0.6703	0.0661	0.5975	0.8515	+++	0	0.852	2	0.653
	10	133144293	rs12773533	A	T	4.634e-09	-0.028	0.0048	0.7692	0.0464	0.723	0.9218	---	0	0.47	2	0.7905
	8	129731499	rs6470772	C	G	4.639e-09	0.0284	0.0048	0.6958	0.2007	0.3626	0.8335	+++	12.8	2.292	2	0.3179
	12	122500510	rs1473553	T	G	4.644e-09	0.0271	0.0046	0.7464	0.0537	0.6548	0.8869	+++	52.8	4.234	2	0.1204
	5	120804861	rs11241568	T	C	4.653e-09	-0.026	0.0044	0.6985	0.0614	0.6785	0.9163	--+	57.8	4.737	2	0.09362
	8	129731301	rs7839339	A	T	4.653e-09	-0.0284	0.0048	0.3042	0.2006	0.1665	0.6374	---	18.5	2.453	2	0.2934
	17	67874528	rs12450907	T	G	4.657e-09	-0.0289	0.0049	0.7995	0.0364	0.7405	0.8898	---	0	0.161	2	0.9229
	10	103428450	rs397772723	A	ACT	4.661e-09	0.0236	0.004	0.6281	0.0491	0.6048	0.7421	+++	37.9	3.223	2	0.1996
	14	46818991	rs34608188	T	TC	4.671e-09	-0.0231	0.004	0.5214	0.0815	0.3424	0.6797	-+-	82.5	11.427	2	0.003301
	10	91949279	rs12766605	C	G	4.672e-09	-0.0248	0.0042	0.3301	0.0662	0.1481	0.4026	---	0	0.898	2	0.6384
	22	29807853	rs2079338	A	G	4.672e-09	0.0245	0.0042	0.3631	0.0799	0.1399	0.3971	+++	0	1.063	2	0.5876
	17	67857247	rs11079709	T	C	4.673e-09	0.0289	0.0049	0.2003	0.0364	0.1102	0.2593	+++	0	0.176	2	0.9158
	14	46834374	rs724623	A	C	4.68e-09	0.0231	0.0039	0.5515	0.0626	0.5175	0.7134	+-+	87.5	16.021	2	0.0003319
	8	129728796	rs10109335	A	G	4.683e-09	-0.0284	0.0048	0.3042	0.2006	0.1665	0.6374	---	22.6	2.586	2	0.2745
	8	129731555	rs6470773	C	G	4.683e-09	-0.0284	0.0048	0.3042	0.2006	0.1665	0.6374	---	18.7	2.461	2	0.2922
	11	13281275	rs2403662	A	G	4.684e-09	-0.0244	0.0042	0.3514	0.1	0.2946	0.5433	--+	77.3	8.817	2	0.01217
	10	92039123	rs2676809	A	G	4.687e-09	0.0249	0.0042	0.6729	0.0652	0.5978	0.8503	+++	0	0.788	2	0.6743
	11	13271362	rs1384030	T	C	4.693e-09	-0.0243	0.0042	0.3542	0.099	0.2981	0.5444	--+	76.9	8.674	2	0.01308
	10	133142801	rs10555304	A	ACAC	4.703e-09	0.028	0.0048	0.231	0.0465	0.0782	0.2769	+++	0	0.44	2	0.8025
	10	133142540	rs7084150	A	T	4.704e-09	-0.028	0.0048	0.7689	0.0465	0.7231	0.9223	---	0	0.419	2	0.811
	8	129733330	rs6983071	T	C	4.718e-09	0.0283	0.0048	0.6958	0.2006	0.3628	0.8335	+++	18	2.439	2	0.2953
	4	2962661	rs2488813	A	T	4.722e-09	-0.0247	0.0042	0.3028	0.0266	0.2463	0.3171	---	0	0.11	2	0.9463
	4	2992253	rs2515941	T	C	4.728e-09	0.0236	0.004	0.6361	0.0363	0.5641	0.6805	+++	0	0.625	2	0.7317
	10	104771061	rs7906784	T	C	4.749e-09	0.0266	0.0045	0.7529	0.0346	0.7378	0.8395	+++	73.4	7.528	2	0.02319
	11	13278909	rs4757139	T	C	4.765e-09	0.0244	0.0042	0.6465	0.099	0.4559	0.7026	++-	78	9.107	2	0.01053
	11	113479898	rs35277073	C	G	4.772e-09	0.0249	0.0042	0.661	0.0724	0.6318	0.8734	+-+	79.2	9.6	2	0.008229
	11	113465450	rs11601054	A	G	4.79e-09	-0.0249	0.0043	0.3387	0.0725	0.126	0.3679	-+-	80.5	10.248	2	0.005954
	4	101959367	rs13121488	T	C	4.796e-09	-0.0405	0.0069	0.8982	0.0194	0.8922	0.9819	---	0	0.502	2	0.778
	11	17310236	rs201890915	CT	C	4.806e-09	0.027	0.0046	0.723	0.0524	0.7098	0.9452	+++	12.8	2.294	2	0.3176
	10	92003580	rs2797647	A	T	4.808e-09	0.0248	0.0042	0.6699	0.0661	0.5974	0.8515	+++	0	0.857	2	0.6516
	17	67873181	rs55939964	A	G	4.81e-09	0.0289	0.0049	0.2004	0.0363	0.1106	0.2594	+++	0	0.177	2	0.9152
	4	3015442	rs11937729	T	C	4.814e-09	0.0247	0.0042	0.6938	0.0294	0.6782	0.7574	+++	0	0.339	2	0.8443
	5	153787324	rs2926869	A	G	4.817e-09	0.0231	0.004	0.4398	0.068	0.3032	0.4769	+++	28.5	2.799	2	0.2468
	11	13280001	rs1351525	A	T	4.82e-09	-0.0244	0.0042	0.3513	0.1	0.2945	0.5433	--+	76.2	8.418	2	0.01486
	11	113027488	rs12287147	A	C	4.825e-09	0.0316	0.0054	0.1617	0.0398	0.1334	0.2289	+++	10.4	2.232	2	0.3276
	17	67864743	rs59950564	A	G	4.828e-09	-0.0288	0.0049	0.7995	0.0361	0.7405	0.8883	---	0	0.151	2	0.9272
	12	122411838	rs7974262	T	C	4.844e-09	-0.0273	0.0047	0.2376	0.0439	0.119	0.2939	---	41.9	3.443	2	0.1788
	4	3000200	rs2960298	A	G	4.848e-09	0.0236	0.004	0.6359	0.0368	0.5628	0.6803	+++	0	0.607	2	0.7382
	17	67871795	rs62084246	C	G	4.848e-09	0.0288	0.0049	0.2004	0.0363	0.1106	0.2594	+++	0	0.162	2	0.9224
	17	67844694	rs11868959	T	C	4.866e-09	-0.0289	0.0049	0.7996	0.0363	0.7406	0.8896	---	0	0.159	2	0.9234
	10	133143275	rs12762289	A	G	4.874e-09	0.028	0.0048	0.2311	0.0465	0.0784	0.2771	+++	0	0.432	2	0.8059
	1	46244533	rs12044708	T	C	4.878e-09	0.0253	0.0043	0.6595	0.143	0.3913	0.7436	+++	0	0.745	2	0.6891
	4	28406545	rs1588465	C	G	4.887e-09	0.0248	0.0042	0.3111	0.0383	0.214	0.3312	+++	24.9	2.661	2	0.2643
	8	129744048	rs1305049	CTCCCTCTTTCCTAGAACTCTGCCCTAAAA	C	4.897e-09	0.0284	0.0049	0.6956	0.2012	0.363	0.8343	+++	20.5	2.516	2	0.2842
	12	122447273	rs10744211	A	G	4.91e-09	-0.0268	0.0046	0.2445	0.0361	0.1621	0.3035	---	51.3	4.106	2	0.1284
	17	67863943	rs75352663	A	AT	4.916e-09	0.0288	0.0049	0.2004	0.0364	0.1102	0.2593	+++	0	0.154	2	0.9261
	11	13272293	rs900147	A	G	4.931e-09	0.0243	0.0042	0.6459	0.099	0.4557	0.702	++-	76.8	8.634	2	0.01334
	17	67857535	rs74541577	T	C	4.931e-09	0.0288	0.0049	0.2005	0.0364	0.1103	0.2594	+++	0	0.16	2	0.923
	10	92039684	rs34023501	T	TA	4.933e-09	-0.025	0.0043	0.3264	0.0665	0.138	0.3989	---	0	1.187	2	0.5525
	11	13272340	rs900146	T	C	4.933e-09	0.0243	0.0042	0.6459	0.099	0.4557	0.702	++-	76.9	8.664	2	0.01314
	1	46253245	rs10890386	T	C	4.938e-09	-0.0253	0.0043	0.3405	0.143	0.2564	0.6086	---	0	0.734	2	0.6929
	22	29777713	rs131295	T	C	4.941e-09	0.0245	0.0042	0.3614	0.0803	0.1338	0.3952	+++	0	0.617	2	0.7344
	5	120772324	rs6595262	T	C	4.956e-09	0.025	0.0043	0.2965	0.0394	0.2015	0.3147	++-	60.9	5.121	2	0.07727
	11	13272432	rs7109016	A	T	4.958e-09	-0.0243	0.0042	0.3541	0.099	0.298	0.5443	--+	76.9	8.65	2	0.01324
	4	2987025	rs2471324	T	G	4.969e-09	-0.0236	0.004	0.3632	0.0365	0.3188	0.4355	---	0	0.733	2	0.693
	1	37843650	rs12745294	T	C	4.985e-09	-0.0244	0.0042	0.6262	0.1402	0.3546	0.7088	---	21.3	2.541	2	0.2806
	12	57776773	rs9652011	T	C	4.989e-09	0.0243	0.0042	0.6844	0.0104	0.6789	0.7062	+++	37.5	3.202	2	0.2016
	5	153777669	rs2926851	T	C	4.995e-09	0.0229	0.0039	0.4478	0.0525	0.3538	0.4778	+++	35	3.075	2	0.2149
	17	67843094	rs8073510	A	G	4.999e-09	-0.0288	0.0049	0.7995	0.0364	0.7405	0.8896	---	0	0.15	2	0.9277
	11	13277140	rs2279285	T	G	5.005e-09	0.0243	0.0042	0.6459	0.0989	0.4558	0.702	++-	77.5	8.888	2	0.01175
	12	122390499	rs11057882	A	G	5.007e-09	-0.0269	0.0046	0.2445	0.0369	0.1571	0.301	---	43.3	3.528	2	0.1714
	8	129730011	rs6984575	A	G	5.017e-09	-0.0283	0.0048	0.3042	0.2006	0.1665	0.6373	---	18.4	2.451	2	0.2936
	18	47355089	rs9964546	A	G	5.023e-09	0.0255	0.0044	0.271	0.0172	0.2215	0.28	+++	0	1.035	2	0.596
	10	103423979	rs35615718	T	C	5.041e-09	0.0236	0.004	0.6269	0.051	0.6029	0.7463	+++	39.8	3.32	2	0.1901
	12	122343522	rs10773088	A	T	5.047e-09	-0.027	0.0046	0.2447	0.0393	0.147	0.2992	---	62.8	5.373	2	0.06813
	12	122390414	rs113869830	T	C	5.051e-09	-0.0272	0.0047	0.2377	0.0437	0.1194	0.2929	---	39.9	3.327	2	0.1895
	18	52874040	rs11665461	A	T	5.059e-09	-0.0246	0.0042	0.6244	0.0873	0.5875	0.8687	---	0	1.134	2	0.5671
	11	13275097	rs1384024	A	C	5.064e-09	0.0243	0.0042	0.646	0.099	0.4557	0.702	++-	77	8.693	2	0.01295
	8	9688060	rs10081478	T	G	5.072e-09	0.0242	0.0041	0.3312	0.0252	0.3158	0.3857	++-	56.5	4.595	2	0.1005
	12	122415468	rs10846835	T	C	5.08e-09	-0.0269	0.0046	0.2437	0.0376	0.155	0.3016	---	34.7	3.063	2	0.2162
	18	53161710	rs8095327	T	C	5.083e-09	0.0233	0.004	0.4198	0.0653	0.2941	0.4552	+++	58.2	4.79	2	0.09116
	3	87142258	rs142474496	A	ACTTTAAT	5.113e-09	-0.0234	0.004	0.5013	0.1094	0.2359	0.5525	---	0	0.143	2	0.9312
	10	133144181	rs12763868	T	C	5.114e-09	0.0279	0.0048	0.231	0.0465	0.0783	0.277	+++	0	0.481	2	0.7861
	22	29992717	rs2007458	A	G	5.122e-09	-0.0237	0.0041	0.6229	0.063	0.5972	0.7806	---	0	1.678	2	0.4322
	1	37844196	rs12732747	A	G	5.125e-09	0.0244	0.0042	0.3731	0.14	0.2911	0.6453	+++	13.4	2.309	2	0.3153
	18	52867283	rs11665656	A	G	5.151e-09	0.0245	0.0042	0.3782	0.0877	0.1389	0.416	+++	0	1.031	2	0.5973
	17	67844693	rs11871285	T	G	5.155e-09	0.0288	0.0049	0.2005	0.0364	0.1104	0.2594	+++	0	0.164	2	0.9215
	9	125824208	rs4258094	A	T	5.18e-09	0.0246	0.0042	0.6573	0.0605	0.6275	0.7967	+++	56.8	4.634	2	0.09857
	17	67876787	rs62084247	T	C	5.18e-09	0.0288	0.0049	0.2004	0.0364	0.1102	0.2594	+++	0	0.15	2	0.9279
	4	3140933	rs72239206	CACTT	C	5.187e-09	-0.0461	0.0079	0.9242	0.0145	0.9054	0.9832	---	0	0.326	2	0.8494
	11	113029013	rs17114702	T	C	5.191e-09	0.0315	0.0054	0.1617	0.0398	0.1334	0.2289	+++	7.5	2.163	2	0.339
	12	122440272	rs4758643	A	T	5.197e-09	-0.0269	0.0046	0.2432	0.038	0.1532	0.3015	---	33.6	3.013	2	0.2216
	12	122396157	rs6488958	A	G	5.198e-09	-0.0269	0.0046	0.2447	0.0376	0.1551	0.3018	---	36.5	3.148	2	0.2072
	11	113463505	rs34632468	CT	C	5.201e-09	0.0247	0.0042	0.6592	0.0729	0.6299	0.874	+-+	80.4	10.179	2	0.006161
	11	13272358	rs900145	T	C	5.21e-09	0.0242	0.0041	0.6482	0.0992	0.4578	0.7045	++-	77.1	8.751	2	0.01258
	10	91928116	rs34178666	A	AT	5.225e-09	0.0248	0.0042	0.671	0.066	0.5989	0.8521	+++	0	0.811	2	0.6667
	11	113028273	rs12288908	T	C	5.241e-09	0.0315	0.0054	0.1617	0.0398	0.1334	0.229	+++	9.6	2.212	2	0.3309
	17	67872553	rs11869819	A	C	5.244e-09	-0.0288	0.0049	0.7996	0.0363	0.7406	0.8894	---	0	0.156	2	0.9249
	17	67857643	rs74561219	A	T	5.254e-09	0.0288	0.0049	0.2004	0.0364	0.1103	0.2594	+++	0	0.134	2	0.935
	9	125830806	rs6478713	A	G	5.269e-09	0.0246	0.0042	0.6572	0.0603	0.6275	0.7961	+++	54.9	4.433	2	0.109
	17	67829132	rs12603589	T	C	5.274e-09	-0.0291	0.005	0.8046	0.0353	0.7423	0.888	---	0	0.117	2	0.9434
	11	113029110	rs17114705	A	G	5.282e-09	0.0315	0.0054	0.1617	0.0398	0.1334	0.2289	+++	8.5	2.185	2	0.3354
	11	113463487	rs4630328	A	G	5.3e-09	-0.0248	0.0043	0.3385	0.0724	0.1253	0.3676	-+-	80.5	10.274	2	0.005876
	10	91952442	rs7904126	A	G	5.302e-09	-0.0247	0.0042	0.3297	0.0661	0.1481	0.4024	---	0	0.901	2	0.6372
	17	67879210	rs11867517	T	C	5.307e-09	0.0288	0.0049	0.2003	0.0363	0.1105	0.2593	+++	0	0.18	2	0.9141
	5	120758534	rs72781627	A	G	5.317e-09	-0.025	0.0043	0.7049	0.043	0.6856	0.8112	--+	53.3	4.279	2	0.1177
	10	91954001	rs11186768	T	G	5.324e-09	0.0246	0.0042	0.6688	0.0664	0.5961	0.8511	+++	0	0.927	2	0.6292
	9	125761990	rs10760400	A	G	5.326e-09	-0.0235	0.004	0.3868	0.0374	0.3015	0.4523	---	56.7	4.622	2	0.09918
	4	2958703	rs2515963	T	C	5.331e-09	-0.0247	0.0042	0.3013	0.0276	0.2424	0.3161	---	0	0.203	2	0.9036
	11	113030372	rs2155293	A	T	5.331e-09	0.0315	0.0054	0.1617	0.0398	0.1334	0.2289	+++	10.1	2.225	2	0.3288
	10	91990190	rs5786983	T	TA	5.335e-09	-0.0247	0.0042	0.33	0.0661	0.1482	0.4024	---	0	0.884	2	0.6427
	1	37861775	rs12759400	T	C	5.336e-09	0.0244	0.0042	0.3714	0.1393	0.2897	0.6416	+++	23.1	2.601	2	0.2724
	4	139943603	rs10000502	T	G	5.351e-09	-0.0237	0.0041	0.3754	0.0595	0.2288	0.4784	---	73.9	7.651	2	0.02181
	17	67891780	rs8079754	A	G	5.367e-09	-0.0288	0.0049	0.7995	0.0363	0.7406	0.8893	---	0	0.139	2	0.9328
	12	122425633	rs10773152	T	C	5.383e-09	-0.0268	0.0046	0.2439	0.0377	0.1548	0.3016	---	41.5	3.421	2	0.1808
	5	153781589	rs1461231	C	G	5.385e-09	-0.0231	0.004	0.5602	0.068	0.5232	0.6967	---	22.3	2.574	2	0.2761
	18	52995066	rs9807752	A	T	5.387e-09	-0.0232	0.004	0.4826	0.0999	0.432	0.7061	---	0	1.678	2	0.4321
	12	57784379	rs6581155	A	G	5.389e-09	0.0242	0.0042	0.6843	0.0103	0.6788	0.706	+++	36.9	3.169	2	0.205
	4	102363708	rs13114738	T	C	5.407e-09	0.0445	0.0076	0.0811	0.0158	0.0142	0.086	+++	0	0.729	2	0.6946
	5	153735055	rs6580035	T	C	5.425e-09	0.0229	0.0039	0.4443	0.0579	0.3353	0.4768	+++	30.7	2.886	2	0.2362
	17	67840943	rs8082512	T	C	5.433e-09	-0.0288	0.0049	0.7996	0.0364	0.7405	0.8898	---	0	0.145	2	0.9301
	18	53152583	rs5824991	G	GA	5.453e-09	-0.0232	0.004	0.5805	0.0646	0.5453	0.7047	---	48.1	3.856	2	0.1455
	4	101982018	rs34205595	T	C	5.454e-09	0.0404	0.0069	0.1018	0.0194	0.0181	0.1078	+++	0	0.407	2	0.8158
	1	37875291	rs3748804	T	C	5.481e-09	0.0244	0.0042	0.3729	0.1393	0.2913	0.6433	+++	12.6	2.289	2	0.3184
	17	67886056	rs4318247	A	G	5.481e-09	-0.0287	0.0049	0.7996	0.0363	0.7406	0.8894	---	0	0.156	2	0.9248
	4	139947740	rs769662	A	G	5.482e-09	-0.0236	0.0041	0.3782	0.058	0.2329	0.4778	---	76.9	8.646	2	0.01326
	20	47209251	rs4555399	A	G	5.483e-09	-0.0262	0.0045	0.3348	0.0748	0.063	0.361	---	0	0.459	2	0.7948
	10	133143656	rs12773520	T	C	5.512e-09	-0.0278	0.0048	0.7692	0.0462	0.7228	0.9163	---	0	0.367	2	0.8325
	1	46314839	rs34703007	T	TA	5.535e-09	-0.0253	0.0043	0.3391	0.1452	0.2532	0.6106	---	0	0.129	2	0.9375
	5	120807801	rs9686731	T	C	5.538e-09	0.0253	0.0043	0.2991	0.0558	0.1428	0.3213	++-	60.9	5.11	2	0.07768
	8	129733225	rs397975413	T	TG	5.545e-09	0.0282	0.0048	0.6961	0.2004	0.3634	0.8336	+++	15.9	2.379	2	0.3044
	6	34709049	rs6457785	T	C	5.557e-09	-0.026	0.0045	0.7309	0.0585	0.6237	0.7843	---	8.8	2.194	2	0.3339
	12	122391059	rs7969429	A	G	5.558e-09	-0.0268	0.0046	0.2446	0.0369	0.1571	0.301	---	38	3.228	2	0.1991
	11	113060903	rs1836798	A	G	5.561e-09	-0.0266	0.0046	0.7462	0.0668	0.6471	0.7928	---	56.8	4.628	2	0.09888
	5	120758163	rs61358955	A	T	5.562e-09	-0.025	0.0043	0.7049	0.043	0.6856	0.811	--+	53.4	4.294	2	0.1168
	10	92020110	rs35538997	CT	C	5.562e-09	-0.0247	0.0042	0.3297	0.066	0.1483	0.4023	---	0	0.952	2	0.6214
	8	129728937	rs7017052	T	G	5.569e-09	-0.0282	0.0048	0.3041	0.2006	0.1664	0.637	---	20.3	2.509	2	0.2853
	10	92032310	rs833375	T	C	5.572e-09	-0.0247	0.0042	0.327	0.0652	0.149	0.402	---	0	0.713	2	0.7
	17	67889369	rs75231441	A	G	5.582e-09	-0.0287	0.0049	0.7995	0.0363	0.7406	0.8893	---	0	0.156	2	0.9248
	17	67876634	rs4569324	T	C	5.585e-09	0.0287	0.0049	0.2004	0.0364	0.1101	0.2594	+++	0	0.153	2	0.9261
	5	153723403	rs7712652	A	G	5.59e-09	-0.0228	0.0039	0.4675	0.0547	0.4351	0.5785	---	12	2.272	2	0.3211
	18	52935590	rs11664259	T	C	5.598e-09	0.0249	0.0043	0.3769	0.0867	0.0832	0.4089	+++	21	2.53	2	0.2822
	17	67884327	rs7213292	A	G	5.611e-09	-0.0287	0.0049	0.7996	0.0364	0.7406	0.8898	---	0	0.153	2	0.9266
	17	67867350	rs34872586	T	C	5.612e-09	-0.0287	0.0049	0.7996	0.0364	0.7405	0.8898	---	0	0.191	2	0.9089
	17	67880799	rs58122682	T	C	5.612e-09	-0.0287	0.0049	0.7996	0.0363	0.7406	0.8894	---	0	0.179	2	0.9142
	17	67839501	rs11079707	A	G	5.631e-09	0.0287	0.0049	0.2003	0.0364	0.1102	0.2594	+++	0	0.143	2	0.9308
	4	28304636	rs2132968	A	G	5.637e-09	0.0231	0.004	0.4225	0.0518	0.3242	0.4514	+++	0	0.46	2	0.7943
	17	67878745	rs12451511	T	G	5.674e-09	-0.0287	0.0049	0.7996	0.0364	0.7406	0.8898	---	0	0.158	2	0.9239
	1	37873123	rs11488569	A	G	5.684e-09	0.0244	0.0042	0.3709	0.1407	0.2887	0.6447	+++	20.8	2.526	2	0.2828
	15	67046847	rs11631381	A	G	5.699e-09	-0.0229	0.0039	0.4823	0.0335	0.3629	0.4991	-+-	80.9	10.481	2	0.005297
	22	29789362	rs140148	CTGACCAGCCCCGAG	C	5.71e-09	-0.0243	0.0042	0.6389	0.078	0.6045	0.8473	---	0	0.861	2	0.6501
	17	67878425	rs62084248	T	C	5.717e-09	0.0287	0.0049	0.2004	0.0364	0.1102	0.2594	+++	0	0.152	2	0.9268
	9	125724803	rs7018617	T	G	5.723e-09	0.0237	0.0041	0.6544	0.0365	0.6341	0.7234	+++	27.7	2.766	2	0.2508
	5	153745403	rs10071736	T	C	5.743e-09	0.0228	0.0039	0.4503	0.0471	0.3607	0.4773	+++	45.8	3.691	2	0.158
	17	67882620	rs62084251	A	G	5.748e-09	0.0286	0.0049	0.2014	0.0366	0.1106	0.2607	+++	0	0.14	2	0.9325
	17	67868786	rs58141639	T	C	5.755e-09	0.0287	0.0049	0.2004	0.0364	0.1102	0.2595	+++	0	0.182	2	0.9131
	22	29988583	rs5763671	A	G	5.764e-09	0.0237	0.0041	0.3764	0.065	0.2115	0.4026	+++	0	1.815	2	0.4035
	4	2996383	rs2298966	T	C	5.771e-09	-0.0235	0.004	0.3633	0.0364	0.3218	0.4357	---	0	0.516	2	0.7726
	4	102365974	rs13143234	A	G	5.794e-09	0.0444	0.0076	0.0811	0.0158	0.0142	0.086	+++	0	0.722	2	0.697
	12	122389381	rs6488951	A	G	5.795e-09	-0.0268	0.0046	0.2446	0.0369	0.1571	0.3011	---	39.1	3.286	2	0.1934
	22	29992313	rs737908	A	G	5.795e-09	0.0234	0.004	0.3808	0.0498	0.2637	0.4021	+++	2.5	2.052	2	0.3585
	5	153744928	rs4958675	T	C	5.796e-09	0.0228	0.0039	0.4503	0.0471	0.3607	0.4773	+++	46.4	3.735	2	0.1545
	9	125906436	rs10987017	A	G	5.805e-09	-0.024	0.0041	0.4307	0.132	0.3703	0.7353	---	20.1	2.503	2	0.2861
	17	67891506	rs8079291	A	G	5.805e-09	-0.0287	0.0049	0.7995	0.0363	0.7406	0.8893	---	0	0.164	2	0.9213
	11	17311636	rs2521999	A	G	5.81e-09	-0.0268	0.0046	0.2775	0.0524	0.0544	0.2905	---	17.7	2.43	2	0.2967
	12	122397827	rs10846792	T	C	5.815e-09	-0.0268	0.0046	0.2449	0.0375	0.1558	0.302	---	40.3	3.349	2	0.1874
	11	112996460	rs12285372	T	C	5.845e-09	0.0313	0.0054	0.1622	0.04	0.1337	0.2299	+++	0	1.877	2	0.3913
	10	92008605	rs2995545	T	C	5.858e-09	-0.0247	0.0042	0.33	0.0661	0.1483	0.4025	---	0	0.895	2	0.6391
	17	67878882	rs62084249	A	G	5.865e-09	-0.0287	0.0049	0.7996	0.0364	0.7407	0.8898	---	0	0.14	2	0.9325
	12	122485609	rs10773208	T	C	5.871e-09	-0.0269	0.0046	0.2533	0.0539	0.1135	0.3466	---	43.3	3.527	2	0.1715
	22	29725588	rs5763436	A	T	5.901e-09	-0.0243	0.0042	0.6288	0.0823	0.5919	0.844	---	0	0.73	2	0.6943
	4	2979570	rs2185887	A	G	5.905e-09	-0.0235	0.004	0.3635	0.0364	0.3189	0.4355	---	0	0.627	2	0.7308
	1	46225949	rs953070	T	C	5.911e-09	-0.0257	0.0044	0.3069	0.1173	0.2327	0.5134	---	0	1.364	2	0.5055
	12	122496506	rs11058402	A	G	5.918e-09	-0.0269	0.0046	0.2527	0.0535	0.1128	0.3443	---	47.4	3.8	2	0.1496
	10	133144349	rs11592855	T	G	5.924e-09	-0.0279	0.0048	0.7691	0.0464	0.7232	0.9216	---	0	0.592	2	0.7439
	22	29838056	rs2301402	A	G	5.937e-09	0.025	0.0043	0.3611	0.0799	0.0826	0.3901	+++	0	0.784	2	0.6759
	10	92031475	rs833373	T	C	5.95e-09	-0.0247	0.0042	0.327	0.0652	0.149	0.402	---	0	0.707	2	0.7022
	9	125893593	rs140868063	A	ATTGT	5.975e-09	0.024	0.0041	0.5691	0.132	0.2642	0.6295	+++	26	2.701	2	0.2591
	12	122541029	rs6489071	C	G	5.975e-09	-0.0263	0.0045	0.2663	0.0532	0.1333	0.3558	---	33.2	2.995	2	0.2237
	17	67844408	rs112222385	T	C	5.997e-09	-0.0287	0.0049	0.7997	0.0363	0.7409	0.8896	---	0	0.211	2	0.8997
	5	153745238	rs10063691	C	G	6.011e-09	0.0228	0.0039	0.4503	0.0471	0.3607	0.4773	+++	49	3.924	2	0.1406
	1	46315790	rs4660920	C	G	6.019e-09	0.0251	0.0043	0.6808	0.1109	0.481	0.7492	+++	0	0.11	2	0.9463
	17	67839354	rs11079706	T	G	6.024e-09	0.0287	0.0049	0.2004	0.0364	0.1102	0.2595	+++	0	0.144	2	0.9304
	11	13279567	rs12361893	C	G	6.041e-09	-0.0242	0.0042	0.3534	0.0991	0.2973	0.5441	--+	78.2	9.168	2	0.01022
	9	26213292	rs10967239	A	G	6.044e-09	-0.0243	0.0042	0.3483	0.0659	0.2022	0.3812	---	20.9	2.529	2	0.2824
	1	37887862	rs59009767	T	TA	6.047e-09	-0.0244	0.0042	0.6248	0.139	0.3541	0.7061	---	11.5	2.259	2	0.3232
	5	153740488	rs4273649	A	G	6.054e-09	0.0229	0.0039	0.444	0.0587	0.3325	0.4769	+++	33.5	3.006	2	0.2224
	18	53236485	rs4456576	C	G	6.07e-09	-0.0246	0.0042	0.6063	0.0942	0.5701	0.9056	---	20	2.499	2	0.2867
	4	2982163	rs2471346	A	G	6.076e-09	-0.0235	0.004	0.3635	0.0364	0.3189	0.4355	---	0	0.651	2	0.7221
	4	28377173	rs664330	A	C	6.092e-09	-0.0258	0.0044	0.6955	0.0666	0.6685	0.8929	---	37.7	3.208	2	0.2011
	12	122427314	rs7135419	A	T	6.1e-09	0.0267	0.0046	0.7561	0.0377	0.6983	0.8451	+++	39.1	3.285	2	0.1935
	17	47950705	rs4794318	A	G	6.103e-09	0.0336	0.0058	0.1443	0.0271	0.0425	0.1517	+++	27.1	2.744	2	0.2536
	2	60253838	rs359250	T	G	6.104e-09	0.0253	0.0044	0.6633	0.0704	0.6395	0.9342	+++	0	0.362	2	0.8343
	5	153788035	rs2126165	A	G	6.106e-09	0.023	0.004	0.4529	0.0761	0.2973	0.4941	+++	10.9	2.244	2	0.3256
	9	125714185	rs10118570	A	G	6.111e-09	0.0248	0.0043	0.6691	0.0685	0.6386	0.8486	+++	36.1	3.131	2	0.209
	18	52866733	rs149735550	T	G	6.114e-09	0.0245	0.0042	0.3781	0.0883	0.1303	0.4154	+++	0	0.958	2	0.6194
	1	46269120	rs12125573	T	C	6.116e-09	0.0251	0.0043	0.6595	0.1432	0.3911	0.7438	+++	0	0.598	2	0.7415
	5	120772585	rs10633591	T	TTC	6.122e-09	-0.0249	0.0043	0.7048	0.0423	0.6857	0.8087	--+	54.4	4.387	2	0.1115
	4	2989097	rs2960307	A	G	6.123e-09	0.0234	0.004	0.6366	0.0365	0.5643	0.6806	+++	0	0.57	2	0.752
	9	26210788	rs10967236	A	G	6.125e-09	0.0242	0.0042	0.6438	0.0687	0.6096	0.7968	+++	0	1.826	2	0.4014
	12	122379317	rs28730465	A	C	6.131e-09	0.0271	0.0047	0.7619	0.0438	0.7072	0.8806	+++	41.1	3.397	2	0.1829
	4	28321036	rs34763824	CAG	C	6.137e-09	-0.0264	0.0045	0.7023	0.0659	0.6797	0.9446	---	0	0.651	2	0.7223
	2	60255292	rs359254	A	G	6.138e-09	-0.0243	0.0042	0.3361	0.0524	0.2173	0.3624	---	0	0.315	2	0.8541
	12	122363549	rs2341439	C	G	6.151e-09	0.0267	0.0046	0.7513	0.0395	0.6983	0.8497	+++	55.7	4.517	2	0.1045
	4	139948782	rs769661	A	G	6.154e-09	-0.0237	0.0041	0.4066	0.1188	0.2478	0.6517	---	75.1	8.034	2	0.01801
	10	91987355	rs2792025	T	C	6.178e-09	0.0246	0.0042	0.67	0.0661	0.5981	0.8516	+++	0	0.871	2	0.6469
	17	67880361	rs35243555	C	G	6.19e-09	0.0287	0.0049	0.2004	0.0364	0.1102	0.2594	+++	0	0.135	2	0.9347
	11	13274854	rs1384026	A	T	6.194e-09	0.0241	0.0042	0.6474	0.0962	0.4625	0.702	++-	77.4	8.864	2	0.01189
	1	37839240	rs3790626	T	C	6.218e-09	-0.0243	0.0042	0.6262	0.1404	0.3543	0.7089	---	21.8	2.559	2	0.2782
	9	125947321	rs7859110	T	C	6.22e-09	-0.0256	0.0044	0.2891	0.0515	0.1605	0.313	---	44.5	3.603	2	0.165
	5	120755771	rs62379823	T	C	6.246e-09	-0.0251	0.0043	0.7076	0.0447	0.6883	0.8206	--+	54.3	4.379	2	0.112
	11	17328847	rs1073443	T	C	6.248e-09	-0.0266	0.0046	0.2757	0.0545	0.07	0.2907	---	21.7	2.553	2	0.2789
[truncated: 1,446 more rows]

## Sheet: GWAS_sig_EUR_ancestry
	Supplementary Data 3. Genome wide significant variants in European ancestry analysis
	chr	pos	rsid	a1	a2	p	beta	se	freq1	info_r2	test	chisq
	1	37831711	rs3996440	G	C	3.20937e-08	-0.0273711	0.00495017	0.708945	0.996082	ADD	30.5766
	1	37834083	rs12736219	C	T	3.48121e-08	-0.0273461	0.00495847	0.710594	0.996095	ADD	30.4189
	1	37835578	rs3912368	G	A	3.33834e-08	-0.0273796	0.00495791	0.710537	0.996184	ADD	30.5002
	1	37835804	rs3762359	A	G	3.51132e-08	-0.0272635	0.00494484	0.709825	0.999952	ADD	30.4022
	1	37837164	rs3898795	G	A	3.92627e-08	-0.0272413	0.00495851	0.710607	0.996073	ADD	30.1855
	1	37837322	rs3856139	G	A	4.33092e-08	-0.0271696	0.00496112	0.71092	0.995912	ADD	29.9953
	1	37839240	rs3790626	T	C	2.38243e-08	-0.0276261	0.00494972	0.708871	0.996028	ADD	31.1548
	1	37843650	rs12745294	T	C	2.28055e-08	-0.0276673	0.00495037	0.708793	0.995588	ADD	31.2397
	1	37844196	rs12732747	G	A	2.68046e-08	-0.0275318	0.00495103	0.708891	0.99555	ADD	30.9261
	1	37860982	rs1136990	G	A	3.60952e-08	-0.0273161	0.00495876	0.710293	0.995245	ADD	30.3487
	1	37861775	rs12759400	C	T	2.77715e-08	-0.0275419	0.00495837	0.710313	0.995452	ADD	30.8573
	1	37862310	rs3843	T	G	2.98126e-08	-0.0274425	0.00495153	0.711188	0.999943	ADD	30.7197
	1	37871223	rs12745570	C	T	3.15522e-08	-0.0274363	0.00495929	0.710322	0.995152	ADD	30.6097
	1	37873123	rs11488569	G	A	2.33911e-08	-0.0276534	0.00495178	0.711255	0.999951	ADD	31.1905
	1	37875291	rs3748804	C	T	2.58577e-08	-0.027572	0.00495267	0.708746	0.994473	ADD	30.9959
	1	37880224	rs2306427	C	A	2.85338e-08	-0.0274967	0.00495444	0.708663	0.993601	ADD	30.8048
	1	37887177	rs2279261	C	G	3.21026e-08	-0.0273991	0.00495528	0.70826	0.992411	ADD	30.5761
	1	37887862	rs59009767	T	TA	4.18331e-08	-0.0271999	0.0049611	0.706082	0.985695	ADD	30.0625
	1	46235610	rs12129542	A	G	3.31726e-08	0.0290116	0.00525237	0.751429	0.980293	ADD	30.5125
	1	46235614	rs12126942	C	T	3.49663e-08	0.0289647	0.00525267	0.751483	0.980324	ADD	30.4103
	1	50364207	rs2765893	A	G	2.49885e-08	-0.0253859	0.00455507	0.470664	0.977073	ADD	31.0623
	1	50365224	rs2765894	A	T	2.50998e-08	-0.0253807	0.00455478	0.470694	0.977143	ADD	31.0536
	1	50367742	rs2653888	C	T	2.68374e-08	-0.0253255	0.00455441	0.470731	0.977327	ADD	30.9237
	1	50371283	rs12124357	G	A	1.9802e-08	-0.0254487	0.00453351	0.469594	0.986761	ADD	31.5139
	1	50373318	rs6660621	C	T	1.47884e-08	-0.0256794	0.004534	0.469392	0.986643	ADD	32.0809
	1	50375710	rs7515823	A	G	1.8988e-08	-0.0254822	0.00453362	0.469601	0.986763	ADD	31.5954
	1	50378039	rs2455638	G	C	1.87029e-08	-0.0254949	0.00453378	0.469599	0.986676	ADD	31.6248
	1	50378104	rs2455637	C	A	1.94469e-08	-0.0254621	0.00453338	0.469586	0.986815	ADD	31.549
	1	50379025	rs7525764	A	G	2.13241e-08	-0.0253916	0.00453369	0.469581	0.986748	ADD	31.3701
	1	50379187	rs7525876	C	G	2.23903e-08	-0.0253534	0.00453373	0.469561	0.986732	ADD	31.2754
	1	50379257	rs7517924	G	T	1.95429e-08	-0.0254594	0.00453357	0.469627	0.986792	ADD	31.5395
	1	50379693	rs2784152	G	T	2.06895e-08	-0.0254144	0.00453354	0.469593	0.986805	ADD	31.4288
	1	50379969	rs12731247	G	A	2.00134e-08	-0.0254414	0.0045337	0.469568	0.986744	ADD	31.4933
	1	50380132	rs12731855	T	G	2.12012e-08	-0.0253954	0.00453357	0.46958	0.986794	ADD	31.3813
	1	50380360	rs140850326	C	CAAAGGGCAAGATCTCCTTTTT	1.76133e-08	-0.0255491	0.00453507	0.469299	0.986202	ADD	31.7413
	1	50380614	rs2653893	G	A	2.3102e-08	-0.025329	0.00453376	0.46961	0.986725	ADD	31.2146
	1	50381437	rs9436893	G	C	3.27929e-08	-0.0250687	0.00453685	0.469003	0.985562	ADD	30.5348
	1	50382164	rs12034018	G	A	2.0631e-08	-0.0254171	0.00453363	0.46964	0.986736	ADD	31.4342
	1	50382775	rs1502855	C	T	2.1689e-08	-0.0253783	0.0045337	0.469537	0.986823	ADD	31.3371
	1	50383484	rs2653900	A	G	2.23182e-08	-0.0253553	0.00453361	0.469593	0.986788	ADD	31.2816
	1	50383602	rs2484683	G	A	2.35624e-08	-0.0253129	0.00453368	0.469565	0.986767	ADD	31.1763
	1	50383692	rs2653899	C	T	1.91902e-08	-0.0254737	0.00453358	0.469609	0.986775	ADD	31.5748
	1	50383734	rs2653898	T	A	1.9616e-08	-0.025458	0.00453386	0.46954	0.986717	ADD	31.5322
	1	50383875	rs2784138	T	C	1.95119e-08	-0.0254615	0.00453374	0.469513	0.98682	ADD	31.5425
	1	50385456	rs2784136	T	C	2.03676e-08	-0.0254274	0.00453366	0.469474	0.986806	ADD	31.4592
	1	50385517	rs2653896	C	A	1.96241e-08	-0.0254556	0.00453348	0.469548	0.986879	ADD	31.5314
	1	50385785	rs2653895	A	G	1.87279e-08	-0.0254937	0.00453375	0.469551	0.986772	ADD	31.6221
	1	50386251	rs4448561	A	T	1.85426e-08	-0.0254996	0.00453342	0.469527	0.986913	ADD	31.6415
	1	50386577	rs2784135	G	A	2.03011e-08	-0.0254281	0.00453333	0.469633	0.986863	ADD	31.4655
	1	50387048	rs2055492	G	A	2.75328e-08	-0.0251924	0.00453411	0.467819	0.987213	ADD	30.8741
	1	50387097	rs2055491	C	T	2.37591e-08	-0.0251453	0.00450481	0.471071	0.999064	ADD	31.1602
	1	50388525	rs7522339	C	G	2.09122e-08	-0.0254158	0.00453529	0.467739	0.986828	ADD	31.4079
	1	50388793	rs5027764	A	G	2.15501e-08	-0.0253897	0.00453483	0.46785	0.986902	ADD	31.3496
	1	50388982	rs5027763	G	A	2.16227e-08	-0.025386	0.00453465	0.46795	0.987031	ADD	31.3431
	1	50389411	rs12137724	G	A	2.05239e-08	-0.0254265	0.00453456	0.467971	0.987062	ADD	31.4444
	1	50389465	rs34660213	G	A	2.05263e-08	-0.0254258	0.00453446	0.467995	0.987074	ADD	31.4441
	1	50389535	rs12134378	A	T	2.17175e-08	-0.0253813	0.00453443	0.467982	0.987093	ADD	31.3346
	1	50389612	rs12145267	T	C	2.10378e-08	-0.0254076	0.00453466	0.467874	0.987036	ADD	31.3963
	1	50390036	rs2784133	G	A	1.93598e-08	-0.0254721	0.00453453	0.468022	0.987033	ADD	31.5577
	1	50390252	rs2653887	G	A	2.01155e-08	-0.0254418	0.00453447	0.467979	0.987082	ADD	31.4834
	1	50390521	rs2653886	A	T	2.02181e-08	-0.0254378	0.00453448	0.467987	0.987073	ADD	31.4735
	1	50390605	rs2653885	C	T	2.06049e-08	-0.0254223	0.00453437	0.46799	0.98711	ADD	31.4367
	1	50390865	rs2784132	T	G	2.04739e-08	-0.0254274	0.00453439	0.467977	0.98711	ADD	31.4491
	1	50392041	rs2784131	A	T	2.94999e-08	-0.0251403	0.00453458	0.467964	0.987009	ADD	30.7402
	1	50392415	rs2653884	G	A	2.26637e-08	-0.0253491	0.00453467	0.467955	0.987023	ADD	31.2518
	1	50392580	rs2653883	G	A	2.12061e-08	-0.0254013	0.00453465	0.468012	0.987001	ADD	31.3809
	1	50392600	rs2784130	A	G	2.23965e-08	-0.0253584	0.00453466	0.467868	0.987073	ADD	31.2748
	1	50392846	rs2653882	G	C	2.24729e-08	-0.0253558	0.00453468	0.467923	0.98705	ADD	31.2682
	1	50393076	rs2653881	A	G	2.48937e-08	-0.0252763	0.00453488	0.467942	0.986972	ADD	31.0696
	1	50394827	rs2784129	A	C	2.01108e-08	-0.025444	0.00453484	0.467961	0.987008	ADD	31.4838
	1	50395548	rs2653878	C	A	2.94049e-08	-0.0251518	0.00453619	0.467477	0.986438	ADD	30.7464
	1	50425421	rs7550594	T	C	4.90185e-08	0.0253838	0.00465367	0.386108	0.981997	ADD	29.7552
	1	103174890	rs74820046	C	CA	4.8277e-08	-0.0270483	0.00495638	0.292731	0.990658	ADD	29.7848
	1	173922963	rs1951626	A	G	1.67645e-08	-0.0272715	0.0048335	0.325359	0.983807	ADD	31.8373
	1	174573759	rs77651711	C	CA	5.82814e-10	-0.0295266	0.00476645	0.344011	0.984891	ADD	38.3782
	1	222624272	rs4846384	G	C	4.33062e-08	-0.0271278	0.00495345	0.706055	0.987769	ADD	29.9954
	1	222638065	rs35700460	G	A	4.10006e-08	-0.0274651	0.00500618	0.716605	0.98808	ADD	30.1016
	1	222640383	rs2133187	A	T	3.00691e-08	-0.0277107	0.00500124	0.716271	0.989458	ADD	30.7031
	1	222641100	rs2133189	T	C	3.70118e-08	-0.0275257	0.00500078	0.716137	0.989363	ADD	30.3001
	1	222643014	rs35626308	A	T	3.57199e-08	-0.0275639	0.00500204	0.716368	0.989285	ADD	30.369
	1	222647297	rs17163358	A	G	2.97119e-08	-0.0277109	0.00499939	0.716335	0.990402	ADD	30.7263
	1	222647448	rs17163360	G	T	2.5049e-08	-0.0278634	0.00500002	0.716447	0.990345	ADD	31.0576
	1	222647869	rs61824282	T	C	2.1856e-08	-0.0252369	0.00450949	0.522521	0.992347	ADD	31.3223
	1	222649657	rs28709375	G	A	2.39696e-08	-0.0279233	0.00500388	0.717373	0.990628	ADD	31.143
	1	222650187	rs17465637	C	A	2.65186e-08	-0.0277624	0.00499079	0.719311	0.999969	ADD	30.9469
	1	222650401	rs67180937	G	T	2.75353e-08	-0.0277942	0.00500241	0.716924	0.990278	ADD	30.8739
	1	222651746	rs17011681	G	C	2.64466e-08	-0.0278108	0.00499908	0.71641	0.990629	ADD	30.9522
	1	222652375	rs10495198	C	T	2.31254e-08	-0.0279499	0.00500306	0.717192	0.990546	ADD	31.2126
	1	222653139	rs2291832	A	G	2.73061e-08	-0.0277287	0.00498932	0.718985	0.999957	ADD	30.8901
	1	222655362	rs17163363	T	C	2.24874e-08	-0.027971	0.0050025	0.717093	0.990592	ADD	31.267
	1	222656208	rs35158675	A	G	2.93677e-08	-0.0277398	0.00500276	0.717067	0.990488	ADD	30.7488
	1	222658953	rs2291834	C	T	1.89732e-08	-0.0281323	0.00500501	0.717195	0.9898	ADD	31.5969
	1	222661161	rs4575092	T	A	2.15874e-08	-0.028001	0.00500151	0.716234	0.989287	ADD	31.3463
	1	222661461	rs1133220	C	T	2.02134e-08	-0.0280794	0.00500534	0.716931	0.989232	ADD	31.4739
	1	222663654	rs17465940	G	A	2.57555e-08	-0.0278588	0.00500355	0.716438	0.988885	ADD	31.0036
	1	222664597	rs17465982	A	G	2.57775e-08	-0.0278513	0.00500232	0.716219	0.988925	ADD	31.0019
	1	222668272	rs36079339	A	G	1.91677e-08	-0.0281638	0.00501219	0.716769	0.986234	ADD	31.5771
	1	222673540	rs12138316	A	G	3.61393e-08	-0.0277064	0.00502976	0.719564	0.985831	ADD	30.3463
	1	222686148	rs34032254	A	G	3.83937e-08	-0.0269247	0.00489733	0.692165	0.985071	ADD	30.229
	1	222686156	rs35175385	A	G	3.83928e-08	-0.0269247	0.00489732	0.692166	0.985072	ADD	30.229
	1	222689650	rs71524942	T	G	2.6893e-08	-0.0280008	0.00503587	0.721139	0.986809	ADD	30.9197
	1	222690817	rs2378597	A	T	1.00986e-08	-0.0259301	0.00452626	0.528819	0.986405	ADD	32.8222
	1	222701159	rs28623657	T	C	9.89897e-09	-0.0259003	0.00451839	0.484853	0.987739	ADD	32.861
	1	222737660	rs61824334	C	G	1.74052e-08	-0.0254609	0.00451774	0.487745	0.988079	ADD	31.7644
	2	26714801	rs56032437	A	AC	1.03034e-08	-0.0263423	0.00460095	0.501299	0.952559	ADD	32.7832
	2	26718614	rs56083993	T	C	3.77338e-08	-0.0252406	0.00458843	0.523752	0.959711	ADD	30.2626
	2	26718782	rs35266716	G	GT	2.92745e-08	-0.0254435	0.00458814	0.523589	0.959752	ADD	30.755
	2	26719388	rs2384463	G	A	4.63287e-08	-0.0250807	0.00458964	0.524089	0.959408	ADD	29.8646
	2	26720249	rs4665896	T	C	3.298e-08	-0.0253494	0.00458845	0.523296	0.959622	ADD	30.5238
	2	26720905	rs12992959	G	C	4.26914e-08	-0.0251433	0.00458893	0.525134	0.959988	ADD	30.0232
	2	26720970	rs34391923	T	C	3.75881e-08	-0.0252393	0.00458762	0.523567	0.960028	ADD	30.2701
	2	26721432	rs34552049	G	A	3.65149e-08	-0.0252648	0.004588	0.524148	0.960123	ADD	30.3263
	2	26722425	rs7584568	A	G	3.03914e-08	-0.025407	0.00458698	0.523548	0.96025	ADD	30.6824
	2	26722698	rs1320841	C	G	3.24915e-08	-0.0253547	0.00458725	0.523815	0.960183	ADD	30.5527
	2	26723940	rs4665897	T	C	3.29724e-08	-0.0253476	0.00458809	0.523711	0.95976	ADD	30.5242
	2	26724225	rs35486562	C	T	2.67264e-08	-0.025517	0.00458824	0.524068	0.959897	ADD	30.9317
	2	26724856	rs4665898	G	A	2.68689e-08	-0.025507	0.00458719	0.523948	0.96033	ADD	30.9214
	2	26725003	rs4665899	A	G	3.50897e-08	-0.0252197	0.004574	0.523758	0.965717	ADD	30.4035
	2	26725314	rs7595637	A	G	3.76461e-08	-0.0251631	0.00457399	0.523576	0.965748	ADD	30.2671
	2	26725341	rs7595648	A	G	3.91435e-08	-0.0251329	0.00457423	0.523527	0.965653	ADD	30.1914
	2	26725411	rs7586627	C	T	3.53159e-08	-0.0252138	0.00457387	0.52358	0.965757	ADD	30.391
	2	26725545	rs12463727	A	G	4.99022e-08	-0.0249343	0.00457388	0.524014	0.96574	ADD	29.7206
	2	26726311	rs1320840	G	A	3.63789e-08	-0.0251915	0.00457415	0.523615	0.965719	ADD	30.3335
	2	26726498	rs935166	A	G	2.18379e-08	-0.0255911	0.00457267	0.504714	0.964524	ADD	31.3239
	2	26730486	rs1731260	T	G	2.26798e-08	0.0254149	0.00454651	0.466944	0.97953	ADD	31.2504
	2	26730672	rs1627854	G	A	2.24486e-08	0.0254227	0.00454646	0.467065	0.979641	ADD	31.2703
	2	26730714	rs1731259	G	T	1.99682e-08	0.025518	0.004547	0.466839	0.979439	ADD	31.4976
	2	26730982	rs1631026	T	C	2.73288e-08	0.0252673	0.00454652	0.466934	0.97965	ADD	30.8885
	2	26731349	rs12472757	T	C	3.55451e-08	-0.0250503	0.00454515	0.524522	0.97831	ADD	30.3785
	2	26732753	rs3739081	G	A	4.70804e-08	-0.0248277	0.00454571	0.526151	0.978465	ADD	29.8334
	2	26734129	rs1275943	A	G	2.357e-08	0.0253885	0.00454724	0.465663	0.979755	ADD	31.1757
	2	26734192	rs1275942	A	G	4.55659e-08	0.024851	0.00454516	0.467771	0.979942	ADD	29.8968
	2	26734869	rs1275939	A	G	4.31658e-08	0.0248904	0.00454439	0.467942	0.980289	ADD	30.0018
	2	52742619	rs1377950	C	G	2.66502e-08	-0.0258961	0.00465598	0.378574	0.985534	ADD	30.9373
	2	52745924	rs1580092	A	C	4.26835e-09	-0.0264994	0.00451191	0.478545	0.987198	ADD	34.4973
	2	52750073	rs11125443	A	T	1.67568e-08	-0.0262117	0.00464557	0.383528	0.984955	ADD	31.8382
	2	52758079	rs10209080	C	T	3.8414e-08	-0.0255038	0.00463894	0.387069	0.984286	ADD	30.2279
	2	52760899	rs10204138	A	C	4.90727e-08	-0.0255032	0.00467568	0.369605	0.986109	ADD	29.7531
	2	52774127	rs7568916	A	G	1.20204e-08	-0.0258497	0.00453566	0.474557	0.977933	ADD	32.4836
	2	52791849	rs13428586	T	G	4.32126e-08	-0.0256827	0.00468922	0.37346	0.976419	ADD	29.9996
	2	60223857	rs10188396	C	T	3.86118e-08	0.0254914	0.00463744	0.59929	0.975295	ADD	30.218
	2	60224086	rs10178393	G	C	3.23825e-08	0.0256398	0.00463833	0.599367	0.975073	ADD	30.5592
	2	60228403	rs10623586	ACT	A	3.11623e-08	0.0258127	0.00466391	0.609616	0.97311	ADD	30.6338
	2	60229275	rs359265	A	G	1.73556e-08	0.0262174	0.00465157	0.607227	0.97591	ADD	31.77
	2	60232631	rs359267	T	C	4.10317e-08	0.0255163	0.00465106	0.606777	0.975879	ADD	30.1001
	2	60234443	rs191692	G	A	3.53208e-08	0.025675	0.00465754	0.610321	0.976616	ADD	30.3907
	2	60249917	rs359247	T	A	1.19245e-08	0.0269627	0.00472985	0.641454	0.979777	ADD	32.4992
	2	60253102	rs359249	G	A	2.69122e-08	0.026212	0.00471423	0.637756	0.981715	ADD	30.9183
	2	60253838	rs359250	T	G	4.43731e-08	0.0255892	0.00467615	0.639482	0.999772	ADD	29.9483
	2	60254821	rs359253	A	G	3.95585e-08	0.0258712	0.0047102	0.636626	0.981882	ADD	30.171
	2	60257372	rs359255	C	T	2.85818e-08	0.0261236	0.00470724	0.635933	0.982146	ADD	30.8015
	2	60259999	rs359261	C	T	3.77485e-08	0.0259117	0.0047105	0.635988	0.980863	ADD	30.2618
	2	60263187	rs9309323	G	T	4.83504e-08	0.0250683	0.00459375	0.58391	0.982336	ADD	29.7818
	2	60273280	rs2160067	G	A	4.87663e-08	0.0251261	0.00460563	0.591491	0.982799	ADD	29.7652
	2	60274286	rs955658	C	T	4.90275e-08	0.0251233	0.00460591	0.591588	0.982766	ADD	29.7549
	2	60291215	rs1468739	C	T	1.72699e-08	0.0261525	0.00463936	0.592377	0.96938	ADD	31.7796
	2	60293216	rs9808396	T	A	2.80143e-08	0.0257672	0.00464007	0.592449	0.969242	ADD	30.8404
	2	60294176	rs6545798	T	A	1.62233e-08	0.026275	0.00465221	0.593089	0.96443	ADD	31.901
	2	60294263	rs6708756	C	G	4.76563e-08	0.0252039	0.00461642	0.571308	0.964563	ADD	29.8099
	2	60295527	rs7578291	C	T	4.52158e-08	0.0252493	0.00461685	0.571554	0.964307	ADD	29.9118
	2	60296424	rs907573	G	A	3.52996e-08	0.0256499	0.00465291	0.592413	0.963783	ADD	30.3919
	2	207153810	rs60818447	T	C	4.33481e-09	0.0288011	0.00490603	0.307503	0.982219	ADD	34.4673
	2	207154540	rs2269071	C	T	2.49281e-09	0.0292295	0.00490298	0.308369	0.982052	ADD	35.5446
	2	207155071	rs2284929	T	G	4.44979e-09	0.0287781	0.00490574	0.307524	0.982288	ADD	34.4163
	2	207155906	rs6435364	A	G	5.00392e-09	0.0285517	0.00488337	0.307843	0.990875	ADD	34.1879
	2	207156217	rs7603172	A	G	3.99025e-09	0.0287289	0.00488233	0.308022	0.990895	ADD	34.6285
	2	207158021	rs77190743	G	GA	3.58319e-09	0.0288134	0.00488195	0.308134	0.990921	ADD	34.8379
	2	207158363	rs3838565	G	GT	3.8987e-09	0.028747	0.00488222	0.30813	0.990858	ADD	34.6737
	2	207159244	rs2284928	C	T	1.49562e-09	0.0294581	0.00487355	0.310607	0.9899	ADD	36.5401
	2	207159516	rs2284927	A	T	4.13914e-09	0.0287032	0.00488299	0.307817	0.990991	ADD	34.5572
	2	207160330	rs9288381	C	T	2.69246e-09	0.0290299	0.00487981	0.308525	0.990973	ADD	35.3945
	2	207161233	rs7568824	A	C	3.62585e-09	0.0286291	0.00485231	0.310246	0.999168	ADD	34.8149
	2	207166443	rs6717413	A	G	4.04753e-08	-0.025986	0.00473462	0.645973	0.981744	ADD	30.1266
	2	207167072	rs2037893	G	C	4.24346e-08	-0.0259466	0.00473465	0.645652	0.981376	ADD	30.0349
	2	207168625	rs9630998	T	G	4.43027e-09	0.0286321	0.00488024	0.308746	0.990174	ADD	34.4249
	2	207171294	rs13386800	T	C	3.66775e-09	0.0287499	0.00487435	0.310396	0.989778	ADD	34.7925
	2	207175046	rs57946081	T	TA	2.83244e-09	0.0289916	0.00488017	0.309037	0.989847	ADD	35.2958
	2	207175279	rs111432129	G	A	4.33701e-09	0.0286507	0.00488048	0.309096	0.989749	ADD	34.4663
	3	27716783	rs2371109	T	G	4.75084e-08	0.0248116	0.00454411	0.461687	0.981909	ADD	29.8159
	3	27723132	rs3806624	G	A	4.89452e-08	0.0245466	0.00449994	0.467331	0.99974	ADD	29.7581
	3	48658401	rs73078357	C	T	1.82369e-08	-0.0398922	0.00708904	0.117095	0.968669	ADD	31.6738
	3	48670914	rs73078367	T	C	3.24713e-08	-0.0399628	0.00723056	0.111533	0.971162	ADD	30.5539
	3	48694054	rs3172494	T	G	2.58297e-08	-0.040888	0.00734483	0.107938	0.96848	ADD	30.998
	3	48972137	rs73082337	G	C	3.69462e-08	-0.0382743	0.00695357	0.120537	0.981643	ADD	30.3035
	3	49018717	rs78807522	A	C	4.56058e-08	-0.0382708	0.00700027	0.117961	0.987267	ADD	29.8951
	3	49033974	rs796618246	C	G	2.60022e-08	-0.0387255	0.00695774	0.120122	0.983645	ADD	30.9851
	3	49144888	rs143171929	TG	T	4.63138e-08	-0.0377372	0.00690609	0.120491	0.995643	ADD	29.8652
	3	49344465	rs6774721	A	G	2.64759e-09	-0.0389815	0.00654993	0.136759	0.992056	ADD	35.4272
	3	49347984	rs13086611	T	A	1.47469e-13	-0.0363058	0.00491363	0.298523	0.996535	ADD	54.6034
	3	49352409	rs17080528	T	C	1.03467e-13	-0.0365522	0.00491572	0.298083	0.996604	ADD	55.3001
	3	49353649	rs13090388	T	C	1.58855e-13	-0.0363243	0.00492271	0.297488	0.99489	ADD	54.4575
	3	49353807	rs11711536	T	C	9.13061e-14	-0.0366787	0.00492182	0.297491	0.995256	ADD	55.5456
	3	49357401	rs1050450	A	G	9.80167e-14	-0.0365934	0.00491654	0.29808	0.996341	ADD	55.4063
	3	49358324	rs1800668	A	G	6.90399e-14	-0.036827	0.00491745	0.2978	0.996464	ADD	56.0954
	3	49358927	rs3811699	C	T	8.49767e-14	-0.0366857	0.0049165	0.298063	0.996416	ADD	55.6872
	3	49361826	rs1987628	A	G	4.99574e-14	-0.0370344	0.00491735	0.297759	0.99652	ADD	56.7315
	3	49367731	rs67485053	G	A	7.07783e-14	-0.0368011	0.00491613	0.29804	0.996542	ADD	56.0466
	3	49369275	rs148734725	A	G	1.01461e-13	-0.0366238	0.00492364	0.297491	0.994745	ADD	55.3385
	3	49370227	rs34588335	C	G	9.30465e-14	-0.036621	0.00491571	0.298097	0.996628	ADD	55.5086
	3	49371541	rs13087851	G	A	7.76784e-14	-0.0367418	0.00491624	0.297981	0.996594	ADD	55.8635
	3	49375126	rs6809216	A	G	9.74092e-14	-0.0365926	0.00491589	0.298071	0.996582	ADD	55.4188
	3	49377358	rs7623659	T	C	6.15886e-14	-0.0369128	0.00491907	0.297691	0.996205	ADD	56.3201
	3	49379392	rs7648841	A	G	7.40798e-14	-0.0367744	0.00491651	0.298023	0.996446	ADD	55.9568
	3	49379810	rs6446264	A	C	6.50729e-14	-0.0368538	0.00491593	0.298074	0.996567	ADD	56.2119
	3	49385841	rs35169793	G	A	9.55213e-14	-0.0365779	0.00491221	0.298178	0.997945	ADD	55.457
	3	49386850	rs6793308	T	C	9.01571e-14	-0.0366166	0.00491237	0.298203	0.997836	ADD	55.5708
	3	49389886	rs111903592	C	G	1.03062e-13	-0.0365413	0.00491392	0.298111	0.997416	ADD	55.3078
	3	49394420	rs11716974	A	G	6.48784e-14	-0.0368323	0.0049128	0.298019	0.997951	ADD	56.2178
	3	49394971	rs73088122	T	C	1.48423e-09	-0.0392862	0.00649852	0.138561	0.997171	ADD	36.5549
	3	49397221	rs9878943	A	G	1.0404e-13	-0.0365263	0.00491272	0.298141	0.997881	ADD	55.2892
	3	49400167	rs111533129	C	G	5.12248e-09	-0.0381991	0.00653812	0.136686	0.996526	ADD	34.1423
	3	49400788	rs9871380	A	G	1.11455e-13	-0.0364988	0.00491504	0.297955	0.997319	ADD	55.1539
	3	49403135	rs111271782	A	G	4.57267e-09	-0.0382967	0.00653371	0.136836	0.997068	ADD	34.3633
	3	49403658	rs11706370	A	G	6.23304e-14	-0.0368705	0.00491447	0.297853	0.997643	ADD	56.2963
	3	49408664	rs60933862	GTATA	G	4.98655e-14	-0.0371524	0.00493286	0.295634	0.994371	ADD	56.735
	3	49411133	rs7623687	C	A	2.1507e-09	-0.0388922	0.0064979	0.138569	0.99722	ADD	35.8321
	3	49413016	rs6779524	T	C	1.56279e-13	-0.0362537	0.0049117	0.29822	0.998084	ADD	54.4894
	3	49416401	rs6997	T	C	1.11712e-13	-0.0364676	0.00491104	0.29827	0.998291	ADD	55.1492
	3	49416679	rs9814873	G	A	8.43723e-14	-0.0366546	0.00491173	0.298072	0.998316	ADD	55.7008
	3	49416844	rs10640	A	G	9.56753e-14	-0.0365738	0.00491181	0.29813	0.998291	ADD	55.4539
	3	49417897	rs11715915	T	C	7.6243e-14	-0.036683	0.00490678	0.298367	0.999725	ADD	55.9
	3	49418553	rs9859556	T	G	1.12616e-13	-0.0365027	0.00491648	0.29782	0.996875	ADD	55.1334
	3	49420922	rs11922013	C	G	1.16279e-13	-0.036442	0.0049111	0.298308	0.998212	ADD	55.0707
	3	49425854	rs6446272	A	G	1.10002e-13	-0.0364803	0.0049114	0.298217	0.99822	ADD	55.1798
	3	49427729	rs73088161	T	C	3.26859e-09	-0.0389551	0.00658375	0.134243	0.997745	ADD	35.0169
	3	49433235	rs7646366	A	G	7.18952e-14	-0.036761	0.00491213	0.298104	0.998165	ADD	56.0156
	3	49435644	rs6446277	A	G	8.88178e-14	-0.0366033	0.00490929	0.29892	0.997832	ADD	55.6003
	3	49437722	rs35115732	C	T	7.47653e-14	-0.0367353	0.00491207	0.298237	0.997899	ADD	55.9388
	3	49440033	rs13079643	A	G	7.59102e-14	-0.0367206	0.00491142	0.298389	0.997972	ADD	55.9086
	3	49441555	rs35200461	C	CT	1.04232e-13	-0.0365825	0.00492044	0.296352	0.998068	ADD	55.2856
	3	49450054	rs71324962	C	A	9.50167e-14	-0.0365748	0.00491133	0.298444	0.997953	ADD	55.4675
	3	49454550	rs11711485	T	G	8.41201e-14	-0.0366893	0.00491611	0.301094	0.990678	ADD	55.7072
	3	49455048	rs9841110	G	C	9.52796e-14	-0.0366453	0.00492106	0.296299	0.997832	ADD	55.4619
	3	49455718	rs67216675	T	G	1.34338e-13	-0.036426	0.00492164	0.296302	0.997638	ADD	54.7869
	3	49466662	rs6767355	C	T	8.81861e-14	-0.0366298	0.00491223	0.298186	0.997882	ADD	55.614
	3	49475155	rs9853683	G	A	1.3693e-13	-0.0364014	0.00492	0.29644	0.997907	ADD	54.7492
	3	49476477	rs12330269	A	G	1.52721e-13	-0.0363297	0.00491996	0.296407	0.997976	ADD	54.5347
	3	49477331	rs9827021	A	C	1.63757e-13	-0.0362794	0.00491934	0.296514	0.997987	ADD	54.3975
	3	49485110	rs7630869	T	C	1.82012e-13	-0.0362198	0.00492066	0.296353	0.997753	ADD	54.1899
	3	49487663	rs9818590	G	A	1.72306e-13	-0.0362472	0.00491948	0.296551	0.997948	ADD	54.2979
	3	49487785	rs111327216	T	C	1.04809e-08	-0.037929	0.00662844	0.132059	0.997562	ADD	32.7499
	3	49488525	rs11719996	C	T	1.12694e-13	-0.0365269	0.0049198	0.296453	0.997972	ADD	55.1321
	3	49492049	rs9850072	T	C	1.3128e-13	-0.0364273	0.00491977	0.2964	0.998109	ADD	54.8323
	3	49500279	rs34363169	A	G	1.36899e-13	-0.0363993	0.00491969	0.296408	0.998109	ADD	54.7499
	3	49500406	rs35261698	G	C	1.80676e-13	-0.0362157	0.00491943	0.296509	0.998037	ADD	54.2045
	3	49501499	rs6766131	C	T	1.8531e-13	-0.0361986	0.00491936	0.296557	0.997989	ADD	54.1549
	3	49501789	rs6797664	A	G	1.18522e-13	-0.036499	0.00492047	0.296357	0.997933	ADD	55.033
	3	49501968	rs6766581	C	T	1.34493e-13	-0.0364105	0.00491964	0.296425	0.998113	ADD	54.7847
	3	49502681	rs11708955	C	T	1.52195e-13	-0.0363313	0.00491988	0.296754	0.997282	ADD	54.5414
	3	49502719	rs11712569	G	A	1.86252e-13	-0.0362273	0.00492374	0.296116	0.997201	ADD	54.1445
	3	49504840	rs10212296	C	T	1.09245e-13	-0.0365613	0.00492171	0.296299	0.997537	ADD	55.1932
	3	49505855	rs9858418	G	A	1.76726e-13	-0.0362292	0.0049193	0.296524	0.998069	ADD	54.248
	3	49506223	rs9821311	T	C	1.79804e-13	-0.0362164	0.0049191	0.296564	0.998047	ADD	54.2139
	3	49510128	rs7622302	C	T	1.44777e-13	-0.0363742	0.00492125	0.296191	0.997842	ADD	54.6398
	3	49518530	rs7633271	C	T	1.39284e-13	-0.0363891	0.00491986	0.296365	0.998126	ADD	54.7157
	3	49521283	rs3926569	T	C	1.37467e-13	-0.0363917	0.00491905	0.296413	0.998384	ADD	54.7414
	3	49522052	rs13062429	G	A	2.0193e-13	0.0361456	0.00491985	0.702024	0.994885	ADD	53.9859
	3	49526023	rs34196454	A	G	1.33537e-13	-0.0364194	0.00492023	0.296679	0.997554	ADD	54.7984
	3	49528409	rs7638643	T	C	3.75543e-09	-0.0388617	0.00659345	0.133628	0.998102	ADD	34.7465
	3	49532767	rs1801143	T	C	1.44311e-13	-0.0363593	0.00491894	0.296422	0.998372	ADD	54.6461
	3	49534707	rs4625	G	A	4.22961e-13	-0.0355524	0.00490553	0.298381	0.999861	ADD	52.5334
	3	49537375	rs13079082	G	C	1.40088e-13	-0.0362639	0.00490342	0.299798	0.998033	ADD	54.7047
	3	49537934	rs11130203	A	G	2.20039e-13	-0.0359593	0.00490216	0.299935	0.998271	ADD	53.817
	3	49539584	rs73074830	C	A	9.08364e-09	-0.037567	0.00653747	0.13607	0.99974	ADD	33.0281
	3	49539613	rs10582618	T	TAG	2.07539e-13	-0.036007	0.00490343	0.299706	0.998226	ADD	53.9319
	3	49541584	rs34293138	C	T	2.08497e-13	-0.0359944	0.00490212	0.299921	0.998305	ADD	53.923
	3	49553337	rs3811697	T	C	1.20698e-13	-0.0363563	0.00490281	0.299878	0.998159	ADD	54.9973
	3	49559580	rs9837027	T	C	1.33444e-13	-0.0362882	0.00490242	0.299872	0.998289	ADD	54.8001
	3	49559797	rs35999162	G	C	1.00369e-13	-0.0364774	0.00490301	0.299707	0.998287	ADD	55.3599
	3	49560304	rs9858280	C	T	1.44112e-13	-0.0362364	0.00490221	0.299962	0.998223	ADD	54.6487
	3	49565856	rs11926781	T	C	1.25285e-13	-0.0363355	0.00490327	0.299709	0.998204	ADD	54.9241
	3	49572790	rs34427167	T	C	1.04713e-13	-0.0364539	0.00490356	0.299743	0.998126	ADD	55.2764
	3	49573657	rs11721311	T	G	1.33937e-13	-0.0363231	0.00490747	0.299639	0.996743	ADD	54.7929
	3	49574024	rs11713474	G	A	1.41677e-13	-0.0362538	0.00490306	0.299829	0.998103	ADD	54.6821
	3	49578620	rs71080535	GA	G	4.68921e-13	-0.0354265	0.0048976	0.301094	0.997921	ADD	52.3309
	3	49579796	rs145321320	A	ATTGGAAAAGGTATGAAATGCTTTCTGCATC	2.19786e-13	-0.0360047	0.00490825	0.299661	0.996473	ADD	53.8193
	3	49582218	rs71324979	C	T	1.12798e-13	-0.036404	0.00490332	0.299756	0.998188	ADD	55.1302
	3	49583934	rs143311886	T	C	1.44931e-08	-0.0371629	0.0065579	0.135339	0.997958	ADD	32.1201
	3	49586944	rs9811982	C	A	1.50107e-13	-0.0362211	0.00490373	0.299873	0.997838	ADD	54.5688
	3	49593788	rs7632342	T	G	4.2095e-10	-0.0317356	0.00508122	0.273392	0.982085	ADD	39.0132
	3	49597263	rs9875617	A	G	9.05524e-14	-0.0365743	0.0049071	0.29938	0.997265	ADD	55.5619
	3	49597921	rs11720597	A	G	6.90876e-14	-0.0368566	0.00492147	0.29762	0.995007	ADD	56.0939
	3	49600651	rs147141470	A	AAAATT	3.67282e-13	-0.0362909	0.00499427	0.286764	0.988031	ADD	52.8107
	3	49604997	rs13064576	T	C	2.46547e-14	-0.0377418	0.00495105	0.290883	0.997097	ADD	58.1204
	3	49606579	rs11917431	T	C	1.6338e-14	-0.0380193	0.00495308	0.290689	0.996687	ADD	58.93
	3	49606760	rs11921590	C	T	2.40602e-14	-0.0377559	0.00495085	0.290945	0.997081	ADD	58.1685
	3	49612556	rs9827708	G	C	2.38342e-14	-0.0377556	0.00495002	0.291153	0.997071	ADD	58.1869
	3	49612962	rs7614725	A	G	2.24854e-14	-0.0377933	0.00495009	0.29125	0.996865	ADD	58.3017
	3	49613777	rs9833611	A	G	2.30462e-14	-0.0377772	0.00495004	0.291137	0.997087	ADD	58.2533
	3	49627334	rs9837341	G	A	2.28244e-14	-0.0377564	0.00494652	0.291203	0.998442	ADD	58.272
	3	49628543	rs6803222	G	T	2.34045e-14	-0.0377368	0.00494605	0.291215	0.998579	ADD	58.2228
	3	49629531	rs1873625	A	C	2.47172e-14	-0.0377054	0.00494649	0.29103	0.998656	ADD	58.1156
	3	49633604	rs73077107	A	G	4.95074e-08	-0.0380982	0.00698727	0.116965	0.996853	ADD	29.736
	3	49636714	rs9824092	G	C	1.83908e-14	-0.0378862	0.00494553	0.29118	0.998717	ADD	58.697
	3	49637025	rs9862080	G	A	1.88886e-14	-0.037868	0.00494536	0.291352	0.998474	ADD	58.6446
	3	49637901	rs11710037	G	C	1.5167e-14	-0.0380126	0.00494608	0.291099	0.998684	ADD	59.0762
	3	49640874	rs2172252	T	A	3.3721e-14	-0.0377932	0.00498428	0.283972	0.998608	ADD	57.5043
	3	49641218	rs4283605	G	A	4.00774e-14	-0.0376659	0.00498221	0.284279	0.998889	ADD	57.165
	3	49644878	rs9812791	A	G	2.94713e-14	-0.0378666	0.00498249	0.284153	0.99889	ADD	57.7697
	3	49647484	rs13316695	G	C	1.62032e-14	-0.0382519	0.00498271	0.284147	0.998807	ADD	58.9463
	3	49649249	rs6770670	C	T	3.16957e-14	-0.0378695	0.00498905	0.283049	0.998814	ADD	57.6263
	3	49651777	rs34762726	A	G	3.56944e-14	-0.0377675	0.00498573	0.283128	0.999939	ADD	57.3928
	3	49653063	rs11709525	T	C	3.20627e-14	-0.0378832	0.00499184	0.282573	0.998582	ADD	57.6038
	3	49659364	rs11718165	G	A	1.93865e-14	-0.0381355	0.00498248	0.283944	0.999245	ADD	58.5933
	3	49660026	rs9836291	A	G	3.84415e-14	-0.0376551	0.00497722	0.284652	0.999981	ADD	57.2469
	3	49664550	rs9858542	A	G	2.34531e-14	-0.0379871	0.00497903	0.284319	0.999948	ADD	58.2187
	3	49665051	rs9882740	C	T	1.95299e-14	-0.0381205	0.00498113	0.284576	0.998638	ADD	58.5787
	3	49668079	rs9823546	A	T	2.13845e-14	-0.0380702	0.00498215	0.283994	0.999243	ADD	58.4006
	3	49673046	rs13093385	T	A	4.80618e-14	-0.0375635	0.00498428	0.284295	0.997999	ADD	56.8074
	3	49674864	rs11130213	T	C	2.72709e-14	-0.0379348	0.00498489	0.283799	0.998752	ADD	57.9219
	3	49676792	rs1131095	C	T	2.68102e-14	-0.0379226	0.00498185	0.284175	0.999195	ADD	57.9556
	3	49682296	rs9822268	A	G	3.43084e-14	-0.0377416	0.00497893	0.284289	0.999969	ADD	57.4707
	3	49684099	rs3197999	A	G	8.25658e-13	-0.0358985	0.00501639	0.277886	0.999684	ADD	51.2202
	3	49684365	rs13085791	A	C	3.34965e-14	-0.0377904	0.00498334	0.284071	0.998675	ADD	57.5176
	3	49684923	rs9837520	A	G	6.97911e-14	-0.0373038	0.00498207	0.284621	0.998273	ADD	56.0741
	3	49693192	rs9852529	A	G	2.60196e-14	-0.0379547	0.00498352	0.283955	0.998923	ADD	58.0146
	3	49694428	rs9858213	T	G	3.09671e-14	-0.0378356	0.00498262	0.283974	0.999209	ADD	57.672
	3	49696796	rs9873183	A	G	1.09547e-11	-0.0305527	0.00449772	0.497823	0.997187	ADD	46.1496
	3	49699132	rs6785549	A	G	1.30888e-11	-0.0304363	0.00449759	0.497742	0.99732	ADD	45.8012
	3	49701653	rs1491986	T	C	1.22716e-11	-0.0304786	0.00449765	0.49777	0.997169	ADD	45.9274
	3	49706959	rs3749241	G	A	9.72971e-12	-0.030627	0.00449734	0.497752	0.997308	ADD	46.3821
	3	49707457	rs11716575	G	A	1.06979e-11	-0.0305668	0.00449751	0.497654	0.997248	ADD	46.1964
	3	49707755	rs11709680	T	C	9.53016e-12	-0.0306449	0.00449799	0.497561	0.997028	ADD	46.4229
	3	49708244	rs4855841	A	G	9.39074e-12	-0.0306548	0.00449804	0.497193	0.997047	ADD	46.4518
	3	49708389	rs4855867	T	C	1.09926e-11	-0.0305493	0.00449753	0.497539	0.997314	ADD	46.1432
	3	49709386	rs12381242	T	C	8.22053e-12	-0.030738	0.00449765	0.497327	0.997127	ADD	46.7124
	3	49711400	rs4855862	T	C	9.20874e-12	-0.0306654	0.00449775	0.497524	0.997089	ADD	46.4901
	3	49712272	rs73077157	C	A	6.12167e-10	-0.0421577	0.0068145	0.123671	0.998443	ADD	38.2822
	3	49712755	rs3749240	A	T	1.05051e-11	-0.0305777	0.00449739	0.49784	0.997323	ADD	46.2319
	3	49714939	rs11130218	T	C	8.53493e-12	-0.0307139	0.00449768	0.497537	0.997168	ADD	46.6389
	3	49714994	rs11130219	T	C	1.18468e-11	-0.0305012	0.00449759	0.497708	0.997222	ADD	45.9965
	3	49715570	rs34614773	G	T	1.31129e-11	-0.0304372	0.00449791	0.497708	0.997081	ADD	45.7975
	3	49724138	rs4855850	A	G	1.20726e-11	-0.0304923	0.0044981	0.497555	0.997016	ADD	45.9595
	3	49724172	rs3811696	T	C	1.19069e-11	-0.0304988	0.00449774	0.497651	0.997177	ADD	45.9865
	3	49724180	rs3811695	T	C	1.0067e-11	-0.0306082	0.00449782	0.49759	0.997168	ADD	46.3154
	3	49725229	rs7634902	T	G	1.12176e-11	-0.0305365	0.00449758	0.497806	0.997216	ADD	46.1033
	3	49725905	rs1049256	C	T	8.48594e-12	-0.0307203	0.00449806	0.497934	0.997051	ADD	46.65
	3	49728515	rs10632976	CATTT	C	2.64911e-11	-0.0300657	0.00451134	0.494758	0.991081	ADD	44.4203
	3	49734942	rs7649348	A	G	9.07403e-12	-0.0306736	0.00449755	0.497472	0.997242	ADD	46.5189
	3	49735214	rs7618501	G	A	8.50159e-12	-0.030717	0.00449774	0.497437	0.997171	ADD	46.6468
	3	49735275	rs7618519	T	A	9.05107e-12	-0.030675	0.00449753	0.497479	0.997261	ADD	46.5236
	3	49735803	rs35261599	A	G	1.07127e-11	-0.0305662	0.00449756	0.49736	0.997247	ADD	46.1935
	3	49743411	rs9876508	A	G	8.91251e-12	-0.0306924	0.00449861	0.497873	0.996758	ADD	46.5541
	3	49745670	rs9815766	T	C	1.08218e-11	-0.0305662	0.00449853	0.497764	0.996785	ADD	46.1736
	3	49745778	rs9853458	C	A	1.04641e-11	-0.0305938	0.00449938	0.498015	0.996467	ADD	46.2396
	3	49747344	rs7374277	C	T	9.89692e-12	-0.0306255	0.00449873	0.49792	0.996786	ADD	46.349
	3	49747700	rs7374183	A	G	1.04616e-11	-0.0305897	0.00449876	0.497718	0.996759	ADD	46.2399
	3	49751536	rs7372966	C	T	9.13061e-12	-0.0306789	0.00449893	0.497722	0.996719	ADD	46.5066
	3	49752231	rs7429353	A	T	8.46447e-12	-0.0307284	0.00449902	0.497691	0.996728	ADD	46.6551
	3	49752381	rs7426497	A	G	9.84011e-12	-0.0306314	0.00449904	0.497772	0.996677	ADD	46.3603
	3	49753111	rs7372725	A	C	7.94511e-12	-0.0307707	0.00449923	0.49762	0.996591	ADD	46.7792
	3	49753249	rs7372730	G	C	9.2747e-12	-0.0306692	0.00449898	0.497959	0.996636	ADD	46.4761
	3	49754590	rs9872864	G	A	8.19596e-12	-0.0307483	0.00449888	0.497558	0.996748	ADD	46.7184
	3	49754725	rs9855505	G	T	9.53674e-12	-0.0306506	0.00449889	0.497806	0.996747	ADD	46.4216
	3	49761487	rs7634886	G	A	1.00902e-11	0.0306223	0.00450011	0.501181	0.996003	ADD	46.3107
	3	49762042	rs9882639	C	A	8.71565e-12	0.0307162	0.00449998	0.501339	0.996126	ADD	46.5979
	3	49762296	rs9865480	C	T	7.5631e-12	0.0308076	0.00449997	0.501295	0.996159	ADD	46.8757
	3	49762779	rs61119101	C	CT	1.42135e-11	0.0304563	0.00450849	0.497296	0.992304	ADD	45.6399
	3	49762839	rs60205400	T	C	7.40969e-12	0.0308235	0.00450037	0.501253	0.995995	ADD	46.9161
	3	49763280	rs67744948	A	AT	6.14611e-12	0.0309544	0.00450194	0.500675	0.995251	ADD	47.2824
	3	49764379	rs375613916	T	C	8.91046e-12	0.0307136	0.00450169	0.500675	0.995431	ADD	46.5547
	3	49766686	rs6809431	G	A	9.24911e-12	0.0306939	0.00450234	0.501074	0.995056	ADD	46.4815
	3	49769652	rs9859153	T	G	5.86138e-12	0.0309819	0.00450152	0.501206	0.995509	ADD	47.3752
	3	49770941	rs7431106	A	G	7.22271e-12	0.030848	0.00450155	0.500989	0.995527	ADD	46.966
	3	49771630	rs6446295	T	G	6.94384e-12	0.0308743	0.00450169	0.500859	0.995439	ADD	47.0432
	3	49773528	rs6766836	G	A	6.67268e-12	0.0308991	0.00450158	0.501308	0.995454	ADD	47.1211
	3	49775580	rs34451146	T	C	6.39588e-12	0.0309287	0.00450193	0.50094	0.995351	ADD	47.2042
	3	49775736	rs57648519	A	C	7.58927e-12	0.030818	0.00450182	0.501036	0.995391	ADD	46.8688
	3	49781122	rs9814765	T	C	7.10722e-12	0.0308608	0.0045019	0.500914	0.995352	ADD	46.9977
	3	49781669	rs11130221	G	C	8.50942e-12	0.0307439	0.00450177	0.500962	0.995404	ADD	46.645
	3	49782177	rs113029787	C	CT	7.47481e-12	0.0309005	0.00451244	0.49878	0.990646	ADD	46.8989
	3	49784192	rs13063621	C	T	5.57186e-12	0.0310148	0.00450158	0.500821	0.995434	ADD	47.4748
	3	49787937	rs9871654	C	T	5.4853e-12	0.0310271	0.00450192	0.501008	0.995411	ADD	47.5054
	3	49794828	rs6802890	G	A	9.55213e-12	0.0306714	0.0045021	0.500848	0.995362	ADD	46.4184
	3	49795355	rs73079003	A	G	2.71882e-10	-0.0434537	0.00688302	0.120621	0.99979	ADD	39.8668
	3	49805192	rs2234391	G	A	6.24597e-12	0.0309471	0.00450238	0.500881	0.995154	ADD	47.2508
	3	49806290	rs3819325	C	T	3.05211e-11	0.0299329	0.0045055	0.49214	0.993511	ADD	44.1431
	3	49815640	rs6775384	A	G	1.14604e-11	0.0305513	0.00450182	0.500163	0.99517	ADD	46.0612
	3	49820709	rs10865958	G	A	3.40565e-11	0.0298468	0.00450348	0.502038	0.994697	ADD	43.9289
	3	49826050	rs73079014	T	C	2.29071e-10	-0.0437008	0.00689329	0.120927	0.994863	ADD	40.2015
	3	49828959	rs1128535	T	C	2.38891e-11	0.0300803	0.00450327	0.502395	0.99485	ADD	44.623
	3	49831022	rs7648987	G	A	2.61879e-11	0.0300176	0.00450298	0.501836	0.994866	ADD	44.4428
	3	49831409	rs7645061	T	C	2.17871e-11	0.0301404	0.00450319	0.501826	0.994876	ADD	44.803
	3	49831725	rs695238	C	A	2.12324e-11	0.0301578	0.00450325	0.502388	0.994839	ADD	44.8537
	3	49832198	rs13085679	A	G	1.81301e-11	0.0302627	0.00450342	0.50241	0.994695	ADD	45.163
	3	49840645	rs2271960	C	T	6.04644e-12	0.0309631	0.00450167	0.498481	0.995481	ADD	47.3146
	3	49840680	rs2271961	C	T	4.39643e-12	0.0311685	0.00450192	0.499053	0.995436	ADD	47.939
	3	49842966	rs34484573	A	G	4.48405e-10	-0.0428373	0.00687006	0.122049	0.993973	ADD	38.8898
	3	49843701	rs2246832	T	A	4.14095e-12	0.031201	0.00450111	0.500369	0.995508	ADD	48.0565
	3	49844916	rs2247036	T	C	2.97372e-12	0.0314211	0.00450255	0.498223	0.995269	ADD	48.7059
	3	49853180	rs2352974	T	C	2.87012e-11	0.0298968	0.00449394	0.491317	0.999106	ADD	44.2634
	3	49860397	rs2681780	T	C	1.2249e-12	0.0320573	0.00451381	0.507429	0.993156	ADD	50.4458
	3	49860567	rs2777888	G	A	1.5073e-12	0.0319235	0.00451323	0.507569	0.993435	ADD	50.0387
	3	49860840	rs2681781	G	A	1.38676e-12	0.0319757	0.00451322	0.507536	0.993451	ADD	50.2024
	3	49860885	rs62260755	G	C	1.05499e-10	0.0349886	0.00541763	0.224197	0.988542	ADD	41.7168
	3	49862362	rs3796386	A	G	1.24337e-14	0.0350608	0.00454692	0.430233	0.999643	ADD	59.4675
	3	49863627	rs11130222	T	A	2.39442e-14	0.0347426	0.00455531	0.4293	0.996761	ADD	58.1778
	3	49864727	rs2883059	C	T	7.14496e-15	0.0354359	0.00455401	0.430318	0.996677	ADD	60.5579
	3	49865111	rs9821675	G	A	9.54113e-13	0.0321822	0.00450954	0.503746	0.993961	ADD	50.9363
	3	49869678	rs6446187	A	C	4.70435e-12	0.031188	0.004511	0.508332	0.99432	ADD	47.8063
	3	49870590	rs952594	A	G	1.5325e-14	0.0349934	0.00455397	0.429869	0.996676	ADD	59.0558
	3	49872651	rs1317154	C	T	2.83139e-12	0.0315092	0.00451073	0.509229	0.994638	ADD	48.802
	3	49873722	rs55692411	A	G	9.01986e-15	0.035303	0.00455421	0.430202	0.996651	ADD	60.0993
	3	49874016	rs34654589	G	C	2.68225e-14	0.0346764	0.00455538	0.429618	0.996625	ADD	57.9546
	3	49876964	rs11712056	C	T	5.80764e-13	0.032649	0.00453182	0.450794	0.995149	ADD	51.9107
	3	49878073	rs9862795	T	A	8.33489e-11	0.0293097	0.00451332	0.529247	0.994549	ADD	42.1775
	3	49878585	rs9821433	C	T	8.27561e-11	0.0293193	0.00451404	0.52977	0.994394	ADD	42.1916
	3	49878611	rs9838987	G	A	1.10578e-10	0.0291221	0.00451409	0.529549	0.994316	ADD	41.6248
	3	49879277	rs7613360	T	C	1.07473e-14	0.0356332	0.00461006	0.400063	0.992904	ADD	59.7542
	3	49880253	rs62262061	A	G	1.19757e-10	0.0355361	0.00551883	0.213376	0.987316	ADD	41.469
	3	49883138	rs9843653	C	T	3.85745e-12	0.0313194	0.00451167	0.50894	0.994677	ADD	48.1958
	3	49886991	rs11713193	A	G	2.18675e-11	0.0301679	0.00450766	0.513735	0.995856	ADD	44.7961
	3	49887507	rs1062633	C	T	1.17652e-11	0.0305136	0.00449877	0.51636	0.999913	ADD	46.01
	3	49889180	rs7627864	G	C	3.28776e-13	0.0331242	0.00454908	0.435542	0.99524	ADD	53.0282
	3	49892782	rs6795703	T	C	2.86748e-11	0.0300113	0.00451105	0.513554	0.994325	ADD	44.2654
	3	49898669	rs2230590	C	T	1.37594e-11	0.0304105	0.00449857	0.51634	0.999965	ADD	45.7034
	3	49899477	rs11130224	A	T	2.07396e-11	0.0302174	0.00450984	0.513401	0.994797	ADD	44.8997
	3	49900072	rs7615206	C	T	3.27944e-13	0.0331237	0.00454879	0.435613	0.99536	ADD	53.0333
	3	49900794	rs3774758	G	C	1.33076e-11	0.0305084	0.00450984	0.515105	0.994931	ADD	45.7686
	3	49901687	rs3774759	T	G	2.76121e-13	0.0332322	0.00454922	0.435541	0.995271	ADD	53.3712
	3	49902070	rs3733134	T	C	1.48184e-13	0.0336024	0.00454809	0.436059	0.995273	ADD	54.5941
	3	49902154	rs3733135	A	G	1.30227e-11	0.0305204	0.00450952	0.514833	0.995073	ADD	45.8112
	3	49904003	rs2280406	A	G	3.85745e-11	0.0298193	0.00451188	0.505164	0.994005	ADD	43.6847
	3	49911295	rs2352984	C	T	2.12765e-13	0.0333755	0.00454707	0.436401	0.995616	ADD	53.8833
	3	49911638	rs868891	G	A	5.65979e-13	0.0327017	0.0045369	0.436833	0.999967	ADD	51.9616
	3	49912401	rs7634084	T	A	3.85123e-11	0.0297999	0.00450877	0.513906	0.995236	ADD	43.6882
	3	49913883	rs9848497	C	T	1.53851e-11	0.0304113	0.0045095	0.515176	0.995162	ADD	45.4846
	3	49919195	rs11709573	T	C	3.52046e-13	0.0330773	0.00454839	0.435654	0.995547	ADD	52.8941
	3	49921715	rs35275715	G	A	2.79769e-13	0.033226	0.00454946	0.435192	0.995181	ADD	53.3455
	3	49921723	rs34034116	A	C	5.95525e-13	0.0327697	0.00455071	0.434538	0.995178	ADD	51.8617
	3	49922955	rs62262093	C	T	3.47216e-11	0.029871	0.00450907	0.513924	0.99505	ADD	43.8909
	3	49924347	rs6774354	A	G	1.9948e-13	0.0334144	0.00454704	0.436319	0.995585	ADD	54.0097
	3	49931139	rs6771546	C	T	6.48351e-10	0.0278983	0.00451583	0.527201	0.99501	ADD	38.1702
	3	49934081	rs7613875	A	C	1.14578e-10	0.0290828	0.00451177	0.540492	0.999789	ADD	41.5554
	3	49934398	rs7627910	C	T	4.27957e-12	0.0313584	0.00452685	0.460556	0.995322	ADD	47.9922
	3	49934668	rs55751738	G	A	6.79297e-10	0.027858	0.00451469	0.527043	0.995239	ADD	38.0792
	3	49934982	rs56121747	A	AGGCCTAG	8.58994e-10	0.0276954	0.00451557	0.526577	0.99462	ADD	37.6214
	3	49937901	rs7621026	G	A	6.19826e-10	0.0279253	0.00451501	0.5271	0.995262	ADD	38.258
	3	49938221	rs7609971	T	C	2.98147e-10	0.0284461	0.00451567	0.527778	0.99515	ADD	39.6867
	3	49940636	rs6772095	T	C	2.64423e-10	0.0285306	0.00451578	0.52791	0.995099	ADD	39.9212
	3	49945332	rs11721204	T	C	7.52315e-11	0.029609	0.0045486	0.440078	0.993645	ADD	42.3781
	3	49948685	rs72942333	C	T	2.66661e-10	0.0285257	0.00451594	0.52777	0.994951	ADD	39.9047
	3	49950042	rs7615318	T	C	7.94145e-11	0.0336634	0.00517804	0.254648	0.993253	ADD	42.2722
	3	49950632	rs11706185	A	G	5.49161e-12	0.0312538	0.00453492	0.449431	0.995549	ADD	47.503
	3	49951722	rs7635002	G	T	3.06528e-10	0.0284338	0.00451681	0.527769	0.994615	ADD	39.6326
	3	49953627	rs71326904	T	C	4.98884e-11	0.033986	0.00517233	0.255062	0.994519	ADD	43.1815
	3	49953734	rs11709503	T	G	8.22053e-12	0.0310006	0.00453609	0.448969	0.995441	ADD	46.7123
	3	49953994	rs62262106	G	A	4.49573e-11	0.034061	0.00517157	0.255141	0.994666	ADD	43.3852
	3	49955345	rs34409489	A	AT	7.48238e-10	0.0278109	0.00451825	0.526369	0.99364	ADD	37.8906
	3	49955758	rs11130226	G	T	6.33695e-10	0.0279131	0.00451559	0.527073	0.994979	ADD	38.2148
	3	49955886	rs11130227	G	A	4.39916e-10	0.0281846	0.0045176	0.526444	0.994201	ADD	38.9271
	3	49956029	rs35491931	A	T	3.00469e-11	0.0344309	0.00518086	0.25475	0.991907	ADD	44.174
	3	49958085	rs6792892	C	T	3.71929e-10	0.0282912	0.00451572	0.527058	0.995024	ADD	39.2549
	3	49958579	rs6780522	A	C	3.17271e-10	0.0284105	0.00451694	0.527685	0.994503	ADD	39.5653
	3	49958620	rs13077403	A	G	1.14842e-11	0.0308194	0.00454152	0.447805	0.993419	ADD	46.0573
	3	49959491	rs13079006	T	G	1.0493e-11	0.0308439	0.00453643	0.4488	0.99537	ADD	46.2343
	3	49959631	rs2624844	C	T	5.03559e-10	0.0280894	0.00451767	0.527227	0.994093	ADD	38.6634
	3	49959760	rs13083396	T	C	1.21535e-10	0.033082	0.00513943	0.260095	0.994167	ADD	41.4402
	3	49960530	rs2624843	A	G	5.36414e-10	0.02803	0.00451531	0.527006	0.995106	ADD	38.5401
	3	49960849	rs2883057	T	C	2.62174e-10	0.0285365	0.00451576	0.527784	0.995112	ADD	39.9378
	3	49961653	rs62262114	A	G	1.02636e-11	0.0308576	0.00453633	0.448817	0.995397	ADD	46.2773
	3	49964812	rs12496973	C	T	5.70322e-10	0.0279878	0.00451554	0.527141	0.995059	ADD	38.4205
	3	49965813	rs11130228	T	C	5.86003e-10	0.0279679	0.00451543	0.52712	0.995079	ADD	38.3675
	3	49966153	rs62262118	A	G	3.90571e-11	0.0341683	0.00517148	0.255144	0.994705	ADD	43.6604
	3	49966776	rs2252833	A	G	5.07376e-10	0.0280716	0.00451567	0.526959	0.994933	ADD	38.6487
	3	49971133	rs6446189	G	A	2.17185e-10	0.0286681	0.00451584	0.527913	0.995058	ADD	40.3056
	3	49971431	rs7648174	T	C	1.04232e-11	0.0308489	0.00453651	0.448802	0.995332	ADD	46.2475
	3	49971743	rs35065728	C	T	5.74328e-10	0.0279819	0.00451538	0.527017	0.995076	ADD	38.4068
	3	49973138	rs2624819	T	G	5.25049e-12	0.0312852	0.00453527	0.449511	0.99538	ADD	47.5912
	3	49973662	rs2681778	C	T	9.68256e-10	0.0276252	0.00451816	0.526767	0.993773	ADD	37.3878
	3	49974107	rs11130229	C	T	4.95735e-10	0.0280884	0.00451572	0.527161	0.994986	ADD	38.694
	3	49980045	rs6780731	G	A	2.40497e-10	0.0285993	0.00451617	0.527896	0.994953	ADD	40.1064
	3	49981152	rs11130233	G	T	5.86719e-10	0.0279684	0.00451567	0.527121	0.994991	ADD	38.3651
	3	49983004	rs2681776	A	G	9.81296e-12	0.0308874	0.0045364	0.448846	0.995331	ADD	46.3653
	3	49984859	rs4688690	A	G	2.37432e-10	0.0286079	0.00451612	0.527823	0.994934	ADD	40.1315
	3	49985493	rs9853222	C	T	2.24151e-10	0.0286475	0.00451606	0.527946	0.994942	ADD	40.2439
	3	49987325	rs11130234	T	G	2.92045e-10	0.028469	0.00451702	0.527712	0.994459	ADD	39.7271
	3	49987573	rs13082703	C	T	1.41742e-11	0.0306477	0.00453657	0.448905	0.995265	ADD	45.6451
	3	49987595	rs13060128	G	A	6.86626e-10	0.0278598	0.00451621	0.527194	0.994734	ADD	38.0583
	3	49988097	rs12485600	G	A	2.85397e-10	0.0284803	0.00451625	0.528069	0.994904	ADD	39.7721
	3	49988596	rs34080578	C	A	3.06514e-10	0.0284298	0.00451617	0.528034	0.994919	ADD	39.6327
	3	49988955	rs5848910	G	GA	9.84691e-12	0.0308875	0.00453674	0.449012	0.995111	ADD	46.3587
	3	49990341	rs2353579	T	C	7.45659e-10	0.0277987	0.00451587	0.527178	0.994903	ADD	37.8973
	3	49990952	rs4688758	A	G	3.25439e-10	0.0283898	0.00451648	0.5279	0.994804	ADD	39.5156
	3	49993425	rs2624832	T	C	1.08069e-11	0.0308287	0.00453703	0.448764	0.995228	ADD	46.1764
	3	49994407	rs35012435	T	C	4.32414e-11	0.0340884	0.0051712	0.255177	0.994749	ADD	43.4612
	3	49994575	rs17657664	G	T	8.98669e-12	0.030945	0.00453644	0.448973	0.995301	ADD	46.5377
	3	49994700	rs34312088	T	C	8.21107e-12	0.0310039	0.00453646	0.449019	0.995295	ADD	46.7145
	3	49995266	rs34447528	T	TA	2.90155e-10	0.0284721	0.00451679	0.527662	0.994611	ADD	39.7398
	3	49995795	rs17657688	C	T	5.85733e-12	0.0312142	0.00453521	0.449498	0.995385	ADD	47.3766
	3	49997890	rs4688757	C	T	2.37941e-10	0.0286001	0.00451513	0.528091	0.995401	ADD	40.1273
	3	49998109	rs4688689	T	C	2.81709e-10	0.0284831	0.00451525	0.527916	0.995351	ADD	39.7975
	3	49999690	rs3774733	G	C	2.61481e-10	0.0285356	0.00451532	0.527927	0.995367	ADD	39.943
	3	50000507	rs6767381	G	A	2.61951e-10	0.0285347	0.00451538	0.52799	0.995289	ADD	39.9395
	3	50001231	rs11925192	A	G	6.93761e-10	0.0278422	0.00451455	0.526711	0.995479	ADD	38.0381
	3	50002041	rs7628058	A	G	2.4032e-10	0.0285938	0.00451523	0.528018	0.995361	ADD	40.1079
	3	50002761	rs4688756	A	T	9.28175e-10	0.0276328	0.00451442	0.526704	0.995525	ADD	37.4703
	3	50003880	rs6765484	T	C	6.59402e-10	-0.0278895	0.00451635	0.474637	0.993759	ADD	38.1372
	3	50005908	rs12634780	T	A	6.01312e-12	-0.0312377	0.00454111	0.55229	0.993153	ADD	47.3251
	3	50006221	rs9812936	T	C	1.24022e-11	-0.0307734	0.00454218	0.552979	0.993081	ADD	45.9066
	3	50006573	rs7635601	A	T	3.81417e-11	0.0343419	0.005195	0.250979	0.996164	ADD	43.707
	3	50008613	rs2353586	T	G	2.78311e-10	-0.0285111	0.00451834	0.469802	0.994483	ADD	39.8212
	3	50008631	rs2353587	A	G	2.61048e-10	-0.0285537	0.004518	0.469964	0.994636	ADD	39.9463
	3	50008679	rs6787892	A	G	3.97649e-11	0.0341114	0.00516494	0.254956	0.997693	ADD	43.6253
	3	50009701	rs11294686	G	GT	4.10488e-11	0.0340861	0.00516478	0.255008	0.997584	ADD	43.5634
	3	50009971	rs9881008	T	C	2.80395e-10	-0.0285023	0.00451778	0.469908	0.994731	ADD	39.8066
	3	50012525	rs7645466	T	G	5.28202e-12	-0.0312859	0.00453593	0.548302	0.99421	ADD	47.5795
	3	50015296	rs6446190	G	C	7.22121e-10	-0.0278343	0.00451793	0.470582	0.994486	ADD	37.96
	3	50015401	rs6446191	C	T	6.29361e-12	-0.0311704	0.00453558	0.548255	0.994339	ADD	47.236
	3	50015678	rs6446192	C	T	6.82182e-12	-0.0311185	0.00453563	0.548215	0.994302	ADD	47.0777
	3	50016504	rs34433151	G	GT	5.04685e-10	-0.0281949	0.0045349	0.470497	0.988076	ADD	38.659
	3	50021906	rs9861216	C	T	7.51554e-10	-0.0278	0.00451699	0.470765	0.994791	ADD	37.882
	3	50022325	rs6446193	C	T	5.98963e-10	-0.0279652	0.00451752	0.470627	0.994678	ADD	38.3248
	3	50022433	rs7650214	C	T	7.8233e-10	-0.0277714	0.00451702	0.470744	0.994805	ADD	37.8037
	3	50022899	rs11713562	C	G	6.65288e-10	-0.0278871	0.00451699	0.470693	0.994827	ADD	38.1199
	3	50025004	rs2624845	A	C	1.46859e-11	-0.0306334	0.00453791	0.548531	0.993672	ADD	45.5754
	3	50025445	rs13071931	A	G	4.19276e-11	0.0340145	0.00515642	0.255415	0.999702	ADD	43.5215
	3	50026991	rs4688755	A	G	3.36922e-10	-0.028373	0.00451767	0.469913	0.994735	ADD	39.448
	3	50027434	rs2526751	C	T	2.94259e-10	-0.0284691	0.00451787	0.4699	0.994687	ADD	39.7124
	3	50027841	rs35375092	A	G	4.65801e-11	0.0339937	0.00516547	0.254912	0.997647	ADD	43.3158
	3	50029865	rs6446194	A	T	6.8786e-12	-0.031113	0.00453561	0.548161	0.994252	ADD	47.0616
	3	50029917	rs35849525	C	T	1.37594e-11	0.0344611	0.0050979	0.266156	0.997027	ADD	45.7034
	3	50031599	rs112313157	G	A	3.22107e-11	0.0343633	0.00517866	0.254668	0.994099	ADD	44.0379
	3	50032019	rs9866695	T	G	2.88257e-10	-0.0284828	0.00451775	0.469736	0.994705	ADD	39.7526
	3	50032846	rs2526750	G	A	6.54938e-12	-0.0311434	0.00453541	0.548189	0.99435	ADD	47.1579
	3	50033330	rs7621352	C	A	3.02266e-10	-0.028449	0.00451766	0.469759	0.994755	ADD	39.6599
	3	50033420	rs6446195	G	A	1.31674e-11	-0.0306947	0.00453637	0.548906	0.994417	ADD	45.7892
	3	50033846	rs7624030	C	A	1.14974e-11	-0.0307879	0.004537	0.548991	0.994335	ADD	46.0549
	3	50034244	rs7634441	A	G	5.41377e-12	-0.0312678	0.0045356	0.54801	0.994202	ADD	47.5312
	3	50034719	rs9844201	C	A	1.36207e-11	-0.0306724	0.00453635	0.54885	0.994403	ADD	45.7231
	3	50035554	rs12488521	C	T	1.48184e-11	-0.0306263	0.00453773	0.549174	0.993815	ADD	45.558
	3	50035613	rs66851636	T	C	6.528e-10	-0.0279073	0.00451807	0.47059	0.99437	ADD	38.1569
	3	50037208	rs4688754	T	G	1.35581e-11	-0.0306763	0.00453647	0.548888	0.994339	ADD	45.7321
	3	50037340	rs4688753	G	A	6.01451e-12	-0.0311997	0.00453559	0.548193	0.994286	ADD	47.3247
	3	50039102	rs11359914	G	GA	6.55692e-12	-0.0311464	0.00453596	0.548123	0.99412	ADD	47.1555
	3	50039301	rs2526749	G	A	5.81835e-12	-0.031222	0.00453572	0.548191	0.994232	ADD	47.3896
	3	50040371	rs9810125	A	G	5.45193e-10	-0.028039	0.00451863	0.470725	0.994006	ADD	38.5084
	3	50040788	rs7430334	C	T	5.71479e-12	-0.0312334	0.00453569	0.548212	0.994236	ADD	47.4249
	3	50041108	rs9814664	T	C	6.08275e-10	-0.0279527	0.00451727	0.470576	0.994713	ADD	38.2947
	3	50043006	rs2526748	G	A	6.39175e-10	-0.0279171	0.00451722	0.470678	0.994682	ADD	38.198
	3	50043674	rs9682295	C	T	1.23453e-11	-0.030738	0.0045365	0.548877	0.994334	ADD	45.9158
	3	50045481	rs2526747	G	C	1.77337e-11	-0.030582	0.00454875	0.560667	0.994485	ADD	45.2064
	3	50047720	rs17304079	G	A	8.60796e-12	0.0348031	0.00509752	0.266304	0.9968	ADD	46.622
	3	50050833	rs2624824	C	T	9.92613e-10	-0.0275811	0.00451388	0.482508	0.994776	ADD	37.3393
	3	50051510	rs6446197	G	A	8.12082e-12	-0.0310895	0.00454793	0.560003	0.994403	ADD	46.7364
	3	50052257	rs2624823	T	G	4.16227e-10	-0.028204	0.00451445	0.481509	0.994649	ADD	39.0352
	3	50054793	rs9311446	A	G	3.12255e-10	-0.0284279	0.00451792	0.469869	0.994613	ADD	39.5964
	3	50055776	rs6762477	A	G	1.25458e-11	-0.0307263	0.00453635	0.548875	0.994364	ADD	45.8841
	3	50059886	rs2245365	A	C	3.12219e-10	-0.0284295	0.00451816	0.46983	0.994621	ADD	39.5967
	3	50060591	rs10603676	C	CAA	5.41128e-12	-0.031751	0.00460567	0.564144	0.971744	ADD	47.5319
	3	50060679	rs2624815	G	A	1.34493e-11	-0.0306866	0.00453722	0.548797	0.994044	ADD	45.7478
	3	50062755	rs6793528	A	C	5.95388e-12	-0.0312092	0.00453601	0.548206	0.994201	ADD	47.3446
	3	50064035	rs13097720	A	G	3.09101e-11	0.0343037	0.00516496	0.255204	0.996991	ADD	44.1185
	3	50069786	rs2624822	C	T	6.75927e-12	-0.0311224	0.00453533	0.548189	0.994431	ADD	47.096
	3	50070079	rs2240329	A	G	6.82574e-10	-0.0278694	0.00451709	0.470589	0.994841	ADD	38.0698
	3	50071359	rs3774734	A	C	1.47673e-11	-0.0306179	0.00453614	0.548903	0.994508	ADD	45.5649
	3	50071515	rs55914752	GAGTC	G	1.15345e-11	0.0346768	0.00511055	0.265404	0.993816	ADD	46.0486
	3	50071640	rs9856572	T	A	1.07083e-09	-0.027527	0.00451397	0.482452	0.994715	ADD	37.1914
	3	50075601	rs2240327	G	A	4.9306e-10	-0.0280779	0.00451343	0.481693	0.995027	ADD	38.7046
	3	50077082	rs7061	T	C	1.93019e-11	-0.0305213	0.00454808	0.560702	0.994773	ADD	45.0404
	3	50077812	rs2526743	A	G	1.0356e-09	-0.0275453	0.00451302	0.482402	0.995143	ADD	37.2567
	3	50079079	rs77815052	TA	T	4.20126e-10	-0.0281984	0.0045146	0.481357	0.994551	ADD	39.017
	3	50079879	rs2624816	G	T	1.23746e-09	-0.0274174	0.00451314	0.482587	0.99503	ADD	36.9095
	3	50081315	rs34831713	C	T	1.0757e-09	-0.0275202	0.0045134	0.482502	0.994941	ADD	37.1826
	3	50081823	rs71326915	A	T	1.18539e-10	0.0338214	0.00525123	0.24382	0.994076	ADD	41.4889
	3	50082824	rs55924524	G	A	1.05196e-11	0.0346528	0.00509703	0.266401	0.996734	ADD	46.2292
	3	50085630	rs10049080	G	A	1.46994e-11	-0.0307216	0.00455107	0.559828	0.993021	ADD	45.5737
	3	50085984	rs10049087	G	A	5.12802e-10	-0.02805	0.00451341	0.481609	0.995077	ADD	38.6279
	3	50087517	rs143336190	A	T	9.80167e-12	0.0347258	0.00510013	0.266142	0.996109	ADD	46.3677
	3	50087786	rs9681286	C	T	1.54846e-11	-0.0306789	0.00454983	0.560637	0.993983	ADD	45.4718
	3	50088563	rs2526754	A	G	9.39702e-10	-0.027617	0.00451331	0.482326	0.995105	ADD	37.4462
	3	50088782	rs2247510	A	C	8.04267e-12	-0.0310918	0.00454735	0.559905	0.994582	ADD	46.7552
	3	50090953	rs2240326	A	G	4.49138e-10	-0.0281455	0.00451368	0.481515	0.995016	ADD	38.8867
	3	50091460	rs2624853	G	A	1.12287e-09	-0.0274899	0.0045135	0.48253	0.994959	ADD	37.0989
	3	50091966	rs2013208	T	C	1.48833e-09	-0.0272848	0.00451337	0.48282	0.995013	ADD	36.5495
	3	50094026	rs11130241	T	A	4.98632e-10	-0.0280667	0.00451291	0.481395	0.995398	ADD	38.6826
	3	50097979	rs7648652	C	A	1.25777e-11	0.0345146	0.00509602	0.266467	0.996991	ADD	45.8791
	3	50098266	rs112986130	A	ATTTTTATT	4.52835e-10	-0.028138	0.00451342	0.481568	0.995092	ADD	38.8707
	3	50098732	rs6808044	G	A	1.05852e-11	-0.030907	0.00454655	0.560443	0.995279	ADD	46.2172
	3	50099030	rs13095697	A	G	4.2092e-11	0.034101	0.00516997	0.254791	0.996102	ADD	43.514
	3	50101147	rs5848906	C	CTAGT	7.53199e-10	-0.027798	0.00451693	0.470476	0.99485	ADD	37.8777
	3	50101709	rs2856234	G	A	6.64676e-10	-0.027882	0.00451606	0.470723	0.995165	ADD	38.1217
	3	50107518	rs1061474	C	T	1.75954e-11	-0.0305103	0.00453733	0.561817	0.999962	ADD	45.2215
	3	50108661	rs3733133	A	T	3.26934e-10	-0.0283869	0.00451653	0.46995	0.99522	ADD	39.5067
	3	50110872	rs2301166	G	C	1.05969e-09	-0.0275215	0.00451183	0.482528	0.995654	ADD	37.2118
	3	50115058	rs62263602	T	C	3.62577e-11	0.0343646	0.00519254	0.251483	0.995394	ADD	43.8063
	3	50115923	rs1138536	C	T	1.75711e-11	-0.0305122	0.00453748	0.562013	0.999959	ADD	45.2241
	3	50117556	rs2624825	A	G	8.99601e-10	-0.0276628	0.00451566	0.470811	0.99529	ADD	37.5312
	3	50118035	rs2624826	G	T	2.35072e-11	-0.0303816	0.00454679	0.560889	0.995413	ADD	44.6544
	3	50119262	rs2624829	G	A	9.66051e-12	-0.0309644	0.00454621	0.560221	0.995277	ADD	46.3963
	3	50120758	rs2856238	C	T	8.60994e-12	-0.031054	0.00454833	0.560269	0.994251	ADD	46.6217
	3	50121341	rs2856237	G	A	9.88553e-12	-0.0309657	0.00454861	0.560431	0.994175	ADD	46.351
	3	50122411	rs2071207	C	T	1.27979e-09	-0.0273941	0.00451332	0.482916	0.994842	ADD	36.8438
	3	50122676	rs2071206	A	G	8.82633e-10	-0.0276879	0.00451752	0.471091	0.994343	ADD	37.5684
	3	50124858	rs2008877	G	T	5.26308e-10	-0.0280419	0.00451508	0.481527	0.994328	ADD	38.5772
	3	50127668	rs2624848	C	T	9.82879e-12	-0.030978	0.00454987	0.560466	0.993661	ADD	46.3622
	3	50132282	rs4688686	T	C	9.44996e-10	-0.0276478	0.004519	0.477533	0.992973	ADD	37.4352
	3	50136592	rs2189691	C	T	3.10027e-12	0.0353028	0.00506316	0.272405	0.995296	ADD	48.6241
	3	50136751	rs7428430	T	C	3.4073e-09	-0.0266907	0.0045159	0.490715	0.99227	ADD	34.9359
	3	50137139	rs13100903	T	C	2.00092e-08	0.0264702	0.00471702	0.34923	0.999087	ADD	31.4937
	3	50137415	rs7642934	A	G	2.96272e-09	-0.0268043	0.00451755	0.479381	0.993269	ADD	35.2082
	3	50137915	rs2526387	C	G	2.55447e-12	0.0357653	0.00510958	0.264549	0.996632	ADD	49.0041
	3	50138507	rs2014004	A	G	9.60948e-12	0.0350025	0.00513862	0.262167	0.991158	ADD	46.4066
	3	50139306	rs2624846	A	C	1.08793e-10	0.0334517	0.00518335	0.2575	0.984567	ADD	41.6567
	3	50143703	rs2526384	T	C	2.23769e-11	0.0316981	0.00473875	0.347222	0.993074	ADD	44.7508
	3	50148075	rs11714286	A	G	4.29635e-12	-0.03133	0.00452312	0.524931	0.989411	ADD	47.9842
	3	50150163	rs2526398	C	G	3.79402e-11	0.0310804	0.004701	0.360321	0.992238	ADD	43.7171
	3	50150357	rs2526397	T	G	1.87068e-11	0.031574	0.0047018	0.359869	0.992433	ADD	45.1015
	3	50152913	rs6800021	A	G	2.11252e-08	0.0255563	0.00456179	0.425374	0.992269	ADD	31.3883
	3	50155327	rs2526390	T	C	2.71644e-11	0.0315308	0.00473385	0.347068	0.995311	ADD	44.3713
	3	50155393	rs2526389	T	C	1.87927e-08	0.0256121	0.00455528	0.426189	0.994812	ADD	31.6155
	3	50159664	rs1046953	T	C	6.17917e-09	-0.0267039	0.00459495	0.406118	0.988835	ADD	33.7774
	3	50160982	rs2624841	T	C	8.6457e-12	0.0322784	0.0047281	0.348345	0.995751	ADD	46.6137
	3	50161104	rs12631337	G	A	2.81449e-11	-0.030135	0.00452778	0.545182	0.992797	ADD	44.302
	3	50164491	rs2188151	T	G	3.40283e-08	0.0251252	0.00455243	0.426493	0.995934	ADD	30.4631
	3	50164798	rs2624839	C	T	6.16056e-09	0.02636	0.0045354	0.433806	0.99907	ADD	33.7833
	3	50167312	rs3774745	T	C	5.89251e-09	-0.026315	0.00452185	0.459203	0.992159	ADD	33.8698
	3	50168209	rs2624838	G	C	2.13304e-12	0.0331427	0.00471783	0.35222	0.995096	ADD	49.3578
	3	50169794	rs3774749	T	C	2.01521e-09	-0.0270918	0.00451809	0.46279	0.993132	ADD	35.9589
	3	50170973	rs3774750	G	C	1.95537e-09	-0.0271131	0.00451795	0.463144	0.992989	ADD	36.0177
	3	50171386	rs2518795	T	C	3.76452e-08	0.025063	0.00455582	0.426317	0.99446	ADD	30.2671
	3	50171616	rs2624835	A	G	2.16123e-11	0.031691	0.00473409	0.347535	0.994561	ADD	44.8189
	3	50171620	rs3774751	T	G	2.76681e-09	-0.0268736	0.00452069	0.459556	0.993018	ADD	35.3415
	3	50172856	rs1005678	G	C	5.36278e-09	0.0265521	0.00455031	0.43005	0.994635	ADD	34.0531
	3	50175079	rs2624833	T	G	3.9564e-11	0.0313706	0.00474934	0.344511	0.99224	ADD	43.6355
	3	50178681	rs67627084	T	C	5.98549e-12	-0.0311528	0.00452831	0.535772	0.989371	ADD	47.3343
	3	50178988	rs13059311	C	T	8.48399e-11	-0.0307263	0.00473344	0.648806	0.989983	ADD	42.1431
	3	50179801	rs9831967	T	C	6.38117e-11	-0.0295759	0.00452635	0.539821	0.991263	ADD	42.7001
	3	50180221	rs13085567	T	C	8.02047e-12	-0.0309365	0.00452437	0.536583	0.991195	ADD	46.7607
	3	50180466	rs11714799	G	T	1.19812e-11	-0.0306919	0.0045268	0.537557	0.990612	ADD	45.9745
	3	50181446	rs9858297	C	T	1.2831e-10	-0.0304514	0.00473676	0.649489	0.989523	ADD	41.3341
	3	50184282	rs13067082	G	A	1.01333e-10	-0.0306334	0.0047387	0.649396	0.988537	ADD	41.7956
	3	50185493	rs1046956	A	T	7.8886e-11	-0.0307843	0.00473438	0.648385	0.988985	ADD	42.2853
	3	50186160	rs2073726	A	T	5.57057e-12	-0.0312076	0.00452955	0.540472	0.990218	ADD	47.475
	3	50186544	rs11717349	T	C	4.7852e-12	-0.0313012	0.00452895	0.540216	0.990263	ADD	47.773
	3	50186792	rs12632110	G	A	7.99466e-12	-0.0323126	0.00472532	0.645137	0.988782	ADD	46.7672
	3	50187129	rs12637671	A	G	4.25696e-11	-0.0312326	0.00473624	0.64845	0.988366	ADD	43.4919
	3	50187596	rs11711407	G	A	7.74105e-12	-0.0310015	0.0045305	0.540459	0.989656	ADD	46.8302
	3	50188718	rs14321	C	T	9.59843e-11	-0.0306705	0.00473844	0.649143	0.988249	ADD	41.9015
	3	50190438	rs9858059	T	C	6.58415e-12	-0.0311069	0.00453058	0.540051	0.989264	ADD	47.1474
	3	50191334	rs3755831	T	G	1.52933e-11	-0.0305464	0.00452895	0.536556	0.98893	ADD	45.4964
	3	50195782	rs11919418	G	T	3.08674e-11	0.0314442	0.00473421	0.350504	0.990023	ADD	44.121
	3	50195884	rs13064381	T	C	6.35624e-11	0.0309877	0.00474206	0.348259	0.989988	ADD	42.7076
	3	50196693	rs34877766	G	A	8.52511e-12	0.030943	0.00453111	0.460346	0.988925	ADD	46.6412
	3	50198940	rs6807194	G	A	9.61612e-11	-0.0308212	0.00476191	0.656756	0.987994	ADD	41.8982
	3	50202905	rs4688745	C	T	1.39476e-11	0.0306623	0.00453717	0.45088	0.988685	ADD	45.6765
	3	50204954	rs1858828	T	G	1.04232e-11	0.0309298	0.00454844	0.446156	0.986097	ADD	46.247
	3	50205368	rs34370846	T	TC	2.95597e-12	0.0332415	0.00476288	0.343623	0.986369	ADD	48.7176
	3	50206368	rs35219849	T	C	2.49092e-10	0.0302012	0.00477327	0.339537	0.9882	ADD	40.0378
	3	50206515	rs35137368	A	G	2.77236e-10	0.0301232	0.00477343	0.339498	0.988205	ADD	39.8287
	3	50206647	rs2236940	A	G	6.84857e-12	0.0326371	0.0047574	0.344414	0.987995	ADD	47.0701
	3	50210391	rs2236941	T	C	1.08568e-11	0.0323364	0.00475942	0.344151	0.98742	ADD	46.1676
	3	50211374	rs2236942	C	G	3.53183e-11	0.0300672	0.00454042	0.449187	0.98784	ADD	43.8574
	3	50211521	rs58648044	G	T	6.94384e-12	0.0326158	0.00475566	0.344792	0.988234	ADD	47.0432
	3	50213404	rs2282749	C	T	1.62443e-11	0.0305533	0.00453587	0.454224	0.988029	ADD	45.3782
	3	87124581	rs7639047	T	C	5.93362e-09	-0.0264461	0.00454528	0.558211	0.98859	ADD	33.8563
	3	87125280	rs62257763	A	C	6.92182e-09	-0.0263275	0.00454506	0.558207	0.988721	ADD	33.5567
	3	87125332	rs62257764	T	G	6.05913e-09	-0.0264291	0.0045451	0.558194	0.988686	ADD	33.8156
	3	87125418	rs6795510	T	C	3.408e-08	-0.0256837	0.00465383	0.620416	0.987257	ADD	30.4601
	3	87125486	rs6788255	A	G	3.31085e-08	-0.0257085	0.00465403	0.62052	0.987258	ADD	30.5162
	3	87252524	rs2009668	T	C	4.65415e-08	0.0249944	0.00457452	0.422382	0.985068	ADD	29.8558
	3	132855737	rs6783814	C	T	4.23536e-08	-0.0263296	0.00480422	0.329827	0.989707	ADD	30.0386
	3	132855900	rs1452152	G	A	3.34819e-08	-0.0265398	0.00480624	0.329197	0.989733	ADD	30.4945
	3	132860243	rs1901550	G	A	4.81892e-08	-0.0262127	0.00480295	0.330528	0.989475	ADD	29.7883
	3	132860988	rs1452149	T	A	2.31324e-08	-0.0268304	0.0048027	0.330566	0.989547	ADD	31.2121
	3	132865097	rs1452148	C	T	3.65149e-08	-0.0264438	0.00480212	0.330695	0.989651	ADD	30.3263
	3	132885357	rs2712314	A	G	1.98587e-08	0.0267398	0.00476392	0.645099	0.972527	ADD	31.5083
	3	132885643	rs2712313	G	A	2.08833e-08	0.0266988	0.00476401	0.645106	0.972523	ADD	31.4106
	3	132885778	rs2712312	A	G	2.12134e-08	0.026686	0.00476404	0.645095	0.972487	ADD	31.3802
	3	132888061	rs9873148	T	A	2.11018e-08	-0.0264344	0.00471835	0.362739	0.982102	ADD	31.3904
	3	132888133	rs34696371	C	A	1.92331e-08	-0.0265067	0.00471773	0.362847	0.982162	ADD	31.5705
	3	132888677	rs6800496	G	T	1.67136e-08	-0.0266306	0.00471945	0.362507	0.981984	ADD	31.8432
	3	132888698	rs6787546	T	C	2.17435e-08	-0.0264214	0.0047204	0.362269	0.98193	ADD	31.3323
	4	877836	rs1564281	T	C	3.58187e-08	0.0254134	0.00461216	0.405901	0.982778	ADD	30.3636
	4	2940346	rs1475974	C	T	4.62434e-08	-0.0263203	0.0048162	0.330492	0.983467	ADD	29.8682
	4	2956459	rs3021146	G	A	4.3395e-08	-0.026383	0.00481776	0.323482	0.993397	ADD	29.9915
	4	2980732	rs3021136	T	G	4.1482e-08	-0.0264307	0.00481944	0.322018	0.994892	ADD	30.0789
	4	2986548	rs2471323	A	G	3.60363e-08	-0.0265544	0.00482018	0.321793	0.994995	ADD	30.3518
	4	2992380	rs2471338	G	T	3.33496e-08	-0.0265878	0.00481434	0.32295	0.995431	ADD	30.5022
	4	2995884	rs2471336	C	T	4.12135e-08	-0.0264289	0.0048181	0.322124	0.995424	ADD	30.0915
	4	2996255	rs2515938	T	C	4.3396e-08	-0.0263951	0.00481996	0.321801	0.995229	ADD	29.9914
	4	3140933	rs72239206	C	CACTT	2.36271e-08	0.0479833	0.00859572	0.0768711	0.965048	ADD	31.171
	4	3228683	rs149109767	A	AGAG	5.18263e-09	0.0504936	0.00864588	0.0758769	0.965977	ADD	34.1196
	4	3240118	rs362307	T	C	1.24641e-08	0.048854	0.00858244	0.0770083	0.967036	ADD	32.4131
	4	7284042	rs10004527	G	C	3.35228e-08	0.0283855	0.00514075	0.265072	0.978757	ADD	30.4921
	4	7284865	rs10007491	A	C	1.53978e-08	0.0285524	0.00504747	0.281655	0.978465	ADD	32.0025
	4	7288036	rs113748352	T	C	2.4996e-08	0.0297032	0.00532987	0.239178	0.975518	ADD	31.0617
	4	28310732	rs11733366	G	A	3.28602e-08	0.0267274	0.00483737	0.320409	0.989428	ADD	30.5308
	4	28313721	rs4267724	T	G	3.96716e-08	0.0265675	0.00483745	0.320251	0.989626	ADD	30.1655
	4	28314891	rs13116091	C	G	3.35035e-08	0.0267054	0.00483636	0.320453	0.989607	ADD	30.4932
	4	28321036	rs34763824	C	CAG	3.53908e-08	0.0266668	0.00483781	0.320274	0.989365	ADD	30.3869
	4	28327868	rs12510657	G	C	4.80784e-08	0.0263851	0.00483421	0.320784	0.990176	ADD	29.7927
	4	28354901	rs13111729	G	A	1.95236e-08	0.0276425	0.0049222	0.300609	0.989064	ADD	31.5414
	4	28357533	rs11734656	T	C	2.02321e-08	0.0276131	0.00492239	0.300563	0.988966	ADD	31.4722
	4	28358065	rs13139194	C	A	1.91289e-08	0.0276624	0.00492266	0.300508	0.989007	ADD	31.581
	4	28359342	rs12512541	A	C	1.985e-08	0.0276305	0.00492259	0.300543	0.988986	ADD	31.5092
	4	28360924	rs12498566	G	C	2.03873e-08	0.0276072	0.00492249	0.300609	0.988962	ADD	31.4573
	4	28361612	rs11722931	A	G	1.45378e-08	0.027887	0.00492127	0.301151	0.988601	ADD	32.1141
	4	28363797	rs13114507	A	T	1.67985e-08	0.0277699	0.00492218	0.300645	0.988954	ADD	31.8333
	4	28364547	rs13145217	G	A	1.90884e-08	0.0276685	0.00492343	0.300742	0.988264	ADD	31.5851
	4	28369143	rs479514	T	G	2.67904e-08	0.0273878	0.00492504	0.300233	0.988628	ADD	30.9271
	4	28377173	rs664330	A	C	1.48211e-09	-0.0291898	0.004828	0.668536	0.976149	ADD	36.5577
	4	28378491	rs34068625	CTA	C	4.21755e-08	-0.0270075	0.00492728	0.692174	0.973828	ADD	30.0467
	4	28378590	rs1397439	C	T	3.12874e-08	-0.0272615	0.00492638	0.695429	0.980023	ADD	30.626
	4	28384150	rs1995911	G	A	4.15595e-08	-0.027003	0.00492413	0.695478	0.980921	ADD	30.0753
	4	28384213	rs1995910	A	G	3.68214e-08	-0.0271015	0.00492292	0.695079	0.980822	ADD	30.31
	4	28385225	rs10654614	ATTTATC	A	2.84971e-08	-0.0271162	0.00488567	0.685209	0.978624	ADD	30.8073
	4	101814353	rs72686716	C	T	1.34571e-08	0.0424569	0.00747556	0.106141	0.950487	ADD	32.2642
	4	101933953	rs13125328	C	G	2.90529e-08	0.040631	0.00732568	0.107488	0.978166	ADD	30.7698
	4	101944147	rs13126505	A	G	6.89017e-09	0.0502081	0.00866776	0.0721667	0.999355	ADD	33.5656
	4	101959367	rs13121488	C	T	1.7191e-08	0.0412808	0.00732262	0.10782	0.976431	ADD	31.7885
	4	101975434	rs13109404	G	T	2.33367e-09	0.0517292	0.00866263	0.0726308	0.994843	ADD	35.6731
	4	101982018	rs34205595	T	C	1.80107e-08	0.0413052	0.00733741	0.107837	0.97223	ADD	31.698
	4	102000547	rs13127398	A	T	2.05788e-09	0.0519286	0.00866631	0.0727255	0.993127	ADD	35.9181
	4	102005766	rs34592089	A	G	1.86586e-09	0.0555937	0.00925366	0.0628297	0.998884	ADD	36.1089
	4	102007709	rs13113094	A	G	1.51743e-08	0.0415487	0.00734221	0.107783	0.971088	ADD	32.0308
	4	102080492	rs1813006	T	G	4.95678e-11	0.0594642	0.00904995	0.0674056	0.978025	ADD	43.1941
	4	102113234	rs13101632	A	G	1.56185e-09	0.0454907	0.00753532	0.10358	0.954659	ADD	36.4556
	4	102191313	rs6855246	G	A	1.80676e-11	0.0541404	0.00805715	0.0896856	0.952024	ADD	45.1698
	4	102217471	rs151411	C	A	4.30487e-08	0.0293752	0.00536286	0.233541	0.978199	ADD	30.007
	4	102225731	rs35225200	C	A	6.98393e-14	0.0585238	0.00781726	0.09295	0.978802	ADD	56.0727
	4	102225733	rs35518360	T	A	6.86752e-14	0.0585427	0.00781747	0.0929482	0.978758	ADD	56.106
	4	102243009	rs57957741	A	G	1.83451e-08	-0.0255224	0.00453597	0.512338	0.977387	ADD	31.6623
	4	102267552	rs13107325	T	C	1.00879e-18	0.0729084	0.00825593	0.0806518	0.998384	ADD	78.042
	4	102276925	rs13135092	G	A	2.27877e-13	0.0579215	0.00790228	0.0899862	0.986315	ADD	53.7483
	4	102307673	rs13105581	T	C	2.27531e-08	0.0457595	0.00818768	0.0857331	0.956874	ADD	31.2442
	4	139941517	rs6536588	T	C	8.2966e-11	-0.0305338	0.00470131	0.360612	0.9897	ADD	42.1865
	4	139942211	rs57800857	C	A	4.08507e-11	-0.0310771	0.00470824	0.359479	0.988182	ADD	43.5727
	4	139943301	rs6852749	T	C	2.07496e-10	-0.0298746	0.0047007	0.360793	0.989821	ADD	40.3948
	4	139943603	rs10000502	T	G	1.27738e-10	-0.0302452	0.00470414	0.359976	0.989485	ADD	41.3428
	4	139944113	rs6830759	G	A	2.0709e-10	-0.0298747	0.00470049	0.360874	0.9898	ADD	40.3986
	4	139946360	rs797090	G	A	1.29333e-10	-0.030038	0.00467329	0.36307	0.998853	ADD	41.3186
	4	139946484	rs769665	A	G	8.52707e-11	-0.030533	0.00470418	0.359946	0.989526	ADD	42.1329
	4	139947292	rs769663	A	G	7.63308e-11	-0.0306129	0.0047044	0.359815	0.989598	ADD	42.3496
	4	139947740	rs769662	A	G	7.23602e-11	-0.0305996	0.00469657	0.363808	0.988202	ADD	42.4543
	4	139948782	rs769661	A	G	1.12409e-10	-0.0303169	0.00470111	0.3608	0.98969	ADD	41.5928
	4	139949087	rs6840012	A	C	7.2477e-11	-0.0306505	0.00470455	0.35992	0.989371	ADD	42.451
	4	139949205	rs769660	C	T	1.95497e-10	-0.0299141	0.00470015	0.361135	0.989545	ADD	40.5112
	4	139949361	rs9997448	T	C	9.8107e-12	-0.0320879	0.00471269	0.357629	0.989009	ADD	46.3659
	4	139951528	rs769658	T	C	2.59836e-11	-0.0314466	0.00471655	0.358469	0.986312	ADD	44.4581
	4	139953606	rs809955	A	G	2.64972e-11	-0.0314744	0.00472275	0.356871	0.986075	ADD	44.42
	4	139956505	rs769657	G	A	2.14487e-11	-0.0325403	0.00486012	0.320096	0.982031	ADD	44.8338
	4	139957489	rs769656	C	T	2.27196e-11	-0.0325021	0.00486051	0.320064	0.981978	ADD	44.7213
	4	139958775	rs2604918	T	G	2.13354e-11	-0.0325476	0.00486064	0.32007	0.982016	ADD	44.8441
	4	139958955	rs769675	C	T	1.84629e-11	-0.0326771	0.00486466	0.319116	0.981949	ADD	45.1273
	4	139959168	rs813979	C	T	1.85994e-11	-0.0326714	0.00486457	0.319183	0.981879	ADD	45.113
	4	139960810	rs769674	T	A	1.38612e-11	-0.03289	0.00486616	0.31886	0.98199	ADD	45.6889
	4	139961596	rs769673	A	G	8.6896e-12	-0.033225	0.00486726	0.318986	0.981283	ADD	46.6035
	4	139962100	rs769672	C	G	1.09194e-11	-0.0330627	0.00486689	0.318683	0.981908	ADD	46.1561
	4	139962464	rs769671	T	C	1.15372e-11	-0.0330485	0.0048705	0.318032	0.981579	ADD	46.0482
	4	139962951	rs769670	T	C	2.79447e-12	-0.0340478	0.00487288	0.317348	0.981705	ADD	48.8277
	4	139963039	rs769669	A	C	2.53805e-12	-0.0341094	0.00487229	0.317386	0.981881	ADD	49.0165
	4	139963569	rs3106209	C	A	1.28204e-12	0.0345601	0.00487056	0.676247	0.972126	ADD	50.3565
	4	139964367	rs6841661	A	C	1.55883e-12	0.0344242	0.00486997	0.676146	0.972129	ADD	49.9731
	4	139965352	rs6536603	G	A	1.86209e-12	0.0343007	0.00486952	0.676154	0.97222	ADD	49.6243
	4	139965809	rs13109980	A	G	1.29897e-12	-0.034599	0.00487728	0.316028	0.982325	ADD	50.3307
	4	139966339	rs1355334	A	T	2.75867e-12	0.03403	0.00486907	0.676117	0.972254	ADD	48.853
	4	139971718	rs1397440	C	T	1.21815e-12	0.0347153	0.00488757	0.680488	0.97278	ADD	50.4567
	4	139972133	rs56218782	C	T	1.23169e-12	-0.0347313	0.00489087	0.312594	0.983071	ADD	50.435
	4	139975307	rs35654250	T	C	9.50824e-13	-0.0349017	0.0048903	0.313009	0.98237	ADD	50.9432
	4	139979097	rs72712556	A	G	3.02273e-12	-0.0340477	0.00488057	0.315558	0.98198	ADD	48.6737
	4	139982001	rs35319653	T	C	1.61139e-12	-0.0339073	0.00479998	0.332645	0.986905	ADD	49.9078
	4	139984441	rs70943463	CCT	C	2.85299e-12	-0.0335038	0.00479701	0.333522	0.986441	ADD	48.7871
	4	139985236	rs12505942	C	T	1.98198e-12	-0.0337505	0.00479734	0.333054	0.987099	ADD	49.5018
	4	139987601	rs13136239	A	G	2.24543e-12	-0.0336332	0.00479252	0.333462	0.988396	ADD	49.2569
	4	139988087	rs35808740	G	T	2.86286e-12	-0.0327735	0.00469275	0.364257	0.989483	ADD	48.7804
	4	139988277	rs35612722	A	G	3.36512e-12	-0.0326702	0.00469324	0.364341	0.989204	ADD	48.4633
	4	139988639	rs12504594	A	C	3.06549e-12	-0.0327329	0.00469339	0.364057	0.989551	ADD	48.6464
	4	139989694	rs7698089	T	C	3.49655e-08	0.0249008	0.00451564	0.450218	0.999915	ADD	30.4104
	4	139989810	rs7696858	A	G	2.53122e-08	0.0253261	0.00454615	0.447199	0.987855	ADD	31.0372
	4	139991062	rs12331517	G	A	2.6247e-08	0.0253065	0.00454778	0.4464	0.987736	ADD	30.9669
	4	139991127	rs12331577	C	T	2.09672e-08	0.0254829	0.00454758	0.446468	0.987776	ADD	31.4029
	4	139991249	rs12331784	A	G	1.79726e-08	0.0256125	0.0045491	0.450428	0.985424	ADD	31.7021
	4	139991837	rs4863523	C	T	2.23578e-08	0.0254319	0.00454752	0.446483	0.98776	ADD	31.2782
	4	139992168	rs13109433	G	A	3.11387e-12	-0.0324979	0.00466118	0.36719	0.99973	ADD	48.6156
	4	139994391	rs4863715	A	G	2.79859e-08	0.0252564	0.00454793	0.446262	0.987685	ADD	30.8424
	4	139994678	rs28828150	G	T	1.98057e-08	0.0255483	0.00455124	0.445046	0.986864	ADD	31.5135
	4	139995604	rs4863716	C	T	1.69676e-08	0.0256497	0.00454769	0.446387	0.987738	ADD	31.8139
	4	139995855	rs13143388	C	T	3.04789e-12	-0.0327132	0.00469004	0.364986	0.989931	ADD	48.6574
	4	139997881	rs6536630	A	T	1.10225e-08	-0.0259623	0.00454366	0.545733	0.986397	ADD	32.652
	4	139997929	rs7656823	A	G	1.66644e-08	0.0256635	0.00454763	0.446356	0.987731	ADD	31.8489
	4	139998227	rs56172573	C	T	2.73338e-12	-0.0327853	0.0046901	0.364832	0.990158	ADD	48.871
	4	139998361	rs79553035	T	TTC	1.84391e-08	0.025585	0.00454778	0.446341	0.987685	ADD	31.6524
	4	139998613	rs4863717	G	A	1.83696e-08	0.0255872	0.00454765	0.446333	0.987733	ADD	31.6597
	4	139999503	rs9996478	G	T	1.69145e-08	0.0256514	0.00454756	0.446496	0.987767	ADD	31.82
	4	139999650	rs9996587	G	T	1.65886e-08	0.0256667	0.00454757	0.446529	0.987714	ADD	31.8577
	4	139999850	rs9999045	A	T	1.71041e-08	0.0256437	0.00454773	0.446466	0.987722	ADD	31.7983
	4	139999997	rs11100418	C	T	1.8584e-08	0.0255788	0.00454777	0.446383	0.987693	ADD	31.6372
	4	140001876	rs4863720	C	T	2.32038e-08	0.0254085	0.00454858	0.446212	0.987342	ADD	31.2061
	4	140002045	rs34707010	T	TATC	4.49966e-08	0.0249279	0.00455734	0.444319	0.984262	ADD	29.9212
	4	140004249	rs6823515	C	G	2.91541e-12	-0.0327712	0.00469415	0.36473	0.988537	ADD	48.7446
	4	140004375	rs1111339	A	T	2.91669e-08	0.0252294	0.00454898	0.446122	0.987174	ADD	30.7622
	4	140004631	rs938022	C	A	2.21345e-08	0.025448	0.00454898	0.446726	0.987116	ADD	31.2977
	4	140004716	rs1877075	A	G	1.72592e-10	-0.0311558	0.00488063	0.315701	0.978407	ADD	40.7547
	4	140005136	rs1510721	C	T	2.45867e-08	0.0253601	0.00454811	0.446475	0.987444	ADD	31.0937
	4	140005823	rs10461272	A	G	2.92503e-08	0.0252225	0.00454815	0.446439	0.987422	ADD	30.7566
	4	140005859	rs2874368	A	G	2.89641e-08	0.02523	0.0045481	0.446435	0.987435	ADD	30.7757
	4	140006234	rs4585248	A	G	2.56153e-08	0.0253298	0.00454849	0.446416	0.987276	ADD	31.0141
	4	140006658	rs13145728	C	G	2.93359e-12	-0.0327846	0.00469665	0.363831	0.98861	ADD	48.7327
	4	140007403	rs6846081	A	C	3.4435e-12	-0.0326799	0.00469682	0.363773	0.98857	ADD	48.4182
	4	140007957	rs2048382	T	C	4.69213e-08	0.0246664	0.00451567	0.450717	0.999929	ADD	29.84
	4	140008592	rs534089115	CT	C	3.03054e-10	-0.0320553	0.0050907	0.281601	0.964427	ADD	39.6548
	4	140009357	rs2048384	A	G	3.08688e-08	0.0251806	0.00454833	0.446147	0.987271	ADD	30.6521
	4	140010932	rs67600240	A	G	4.11055e-12	-0.0325555	0.00469582	0.364585	0.988026	ADD	48.0709
	4	140012150	rs13151315	G	C	4.93856e-12	-0.0324169	0.00469342	0.365174	0.988193	ADD	47.7111
	4	140012350	rs13150296	A	G	3.75146e-12	-0.0326075	0.00469457	0.36489	0.988177	ADD	48.2501
	4	140012992	rs17373621	A	G	3.96643e-12	-0.0325661	0.00469393	0.364971	0.988221	ADD	48.1409
	4	140014110	rs17373738	G	C	4.24522e-12	-0.0325204	0.00469382	0.364915	0.98825	ADD	48.008
	4	140015562	rs12645862	C	T	4.3722e-12	-0.0324965	0.00469322	0.365026	0.98833	ADD	47.9499
	4	140015960	rs12646543	C	T	5.87084e-12	-0.0323022	0.0046935	0.36502	0.988281	ADD	47.3723
	4	140016474	rs12509820	A	G	4.14381e-12	-0.0325399	0.00469433	0.364977	0.988089	ADD	48.0552
	4	140016962	rs1510719	C	T	6.64967e-12	-0.0322213	0.00469387	0.365069	0.988074	ADD	47.128
	4	140017956	rs36072649	A	T	5.29176e-12	-0.0323959	0.00469704	0.364474	0.987661	ADD	47.5759
	4	140018295	rs35829097	G	GT	5.22878e-12	-0.0323999	0.00469646	0.36453	0.987748	ADD	47.5994
	4	140018943	rs10641969	TCAA	T	1.12383e-11	-0.0319114	0.00470027	0.364339	0.986245	ADD	46.0997
	4	140022015	rs56166763	C	G	1.5237e-11	-0.031892	0.0047281	0.354007	0.986737	ADD	45.5033
	4	140022120	rs56369810	A	G	1.11764e-11	-0.0320989	0.00472735	0.354142	0.986812	ADD	46.1105
	4	140022121	rs55669488	A	T	1.12176e-11	-0.0320953	0.0047272	0.354154	0.986845	ADD	46.1032
	4	140023690	rs1402671	C	A	2.39442e-11	-0.0317539	0.0047541	0.344939	0.986664	ADD	44.6183
	4	140024115	rs34873658	C	CTAT	1.27879e-11	-0.032196	0.00475527	0.344703	0.986639	ADD	45.8467
	4	140024812	rs1912528	T	C	1.37499e-11	-0.0321359	0.00475376	0.344945	0.986768	ADD	45.7047
	4	140025674	rs17314804	T	C	1.71002e-11	-0.0319856	0.0047538	0.34496	0.986726	ADD	45.2775
	4	140025785	rs17314832	T	C	1.53851e-11	-0.0320603	0.00475404	0.344844	0.986799	ADD	45.4845
	4	140026941	rs12513045	C	T	4.98425e-11	-0.031221	0.00475133	0.345678	0.986833	ADD	43.1833
	4	140030263	rs3733385	C	T	8.24708e-12	-0.0326757	0.00478151	0.340635	0.980672	ADD	46.7062
	5	4660789	rs2115525	G	A	3.65881e-09	-0.0271701	0.00460617	0.42047	0.974721	ADD	34.7973
	5	4661806	rs551056882	CTT	C	1.41619e-08	-0.026046	0.00459272	0.420709	0.980386	ADD	32.165
	5	4662157	rs891192	G	A	7.07962e-09	-0.0265691	0.00458978	0.420565	0.981711	ADD	33.5128
	5	4662408	rs891193	T	A	3.29314e-08	-0.0256135	0.00463607	0.394938	0.980453	ADD	30.5266
	5	4663270	rs4701948	G	A	2.7776e-08	-0.0256005	0.00460884	0.404125	0.984955	ADD	30.857
	5	4665256	rs2399778	T	G	2.28292e-08	-0.0257611	0.00460941	0.403523	0.985204	ADD	31.2377
	5	4665557	rs4370242	G	A	2.17836e-08	-0.0257981	0.00460932	0.403596	0.985146	ADD	31.3287
	5	4665854	rs4397099	A	C	2.01006e-08	-0.0258585	0.00460864	0.403677	0.985343	ADD	31.4848
	5	4666051	rs7726500	G	A	1.94464e-08	-0.0258842	0.00460852	0.403966	0.985212	ADD	31.549
	5	30636427	rs13162875	G	C	4.46283e-08	-0.0376182	0.00687593	0.122561	0.991614	ADD	29.9372
	5	30703827	rs10045690	T	C	1.73193e-08	0.0277078	0.00491574	0.686044	0.968016	ADD	31.774
	5	30713248	rs2217595	G	A	1.36204e-08	0.0278903	0.00491217	0.687334	0.971391	ADD	32.2408
	5	30725310	rs10079401	C	T	6.28145e-09	0.0285696	0.00491837	0.688694	0.971263	ADD	33.7455
	5	30727227	rs10053601	C	T	1.14317e-08	0.0280229	0.00490968	0.68672	0.971606	ADD	32.5812
	5	33945542	rs35895021	G	GT	2.99357e-09	0.091387	0.0154125	0.0238914	0.913227	ADD	35.188
	5	33945696	rs1354127	T	A	1.20116e-11	0.112458	0.0165976	0.0197811	0.948586	ADD	45.9695
	5	33945697	rs993459	C	T	1.20143e-11	0.112457	0.0165976	0.0197811	0.948585	ADD	45.9687
	5	33946038	rs35406	G	A	3.43938e-10	0.108259	0.0172559	0.0182399	0.949295	ADD	39.4077
	5	33946466	rs35407	G	A	2.93968e-12	-0.0907334	0.0130039	0.965805	0.90976	ADD	48.7284
	5	33947439	rs250416	A	C	6.12068e-11	0.115484	0.0176688	0.0170822	0.965606	ADD	42.7814
	5	33948214	rs35394	C	T	6.03532e-11	0.114765	0.0175528	0.01734	0.965249	ADD	42.8089
	5	33948484	rs35395	C	T	2.12569e-12	-0.0905496	0.0128937	0.965275	0.912297	ADD	49.3645
	5	33950192	rs35396	C	A	3.4906e-11	0.116558	0.0176086	0.0170469	0.974162	ADD	43.8804
	5	33950598	rs40132	G	A	2.19432e-11	0.117801	0.0176152	0.0170476	0.973456	ADD	44.789
	5	33951588	rs16891982	G	C	3.1908e-12	-0.08135	0.0116774	0.961027	0.997916	ADD	48.5675
	5	33951721	rs35398	T	G	3.71963e-11	0.117065	0.0177102	0.016825	0.975708	ADD	43.7561
	5	33951987	rs185145	G	A	3.27341e-11	0.116696	0.0176043	0.0170497	0.974482	ADD	44.0063
	5	33952001	rs185146	T	C	2.03798e-12	-0.0901778	0.0128301	0.965009	0.914718	ADD	49.4469
	5	33952273	rs250417	C	G	6.2647e-12	-0.0990427	0.0144171	0.971742	0.889143	ADD	47.245
	5	33954775	rs35389	A	G	3.74628e-12	-0.0886682	0.0127702	0.964546	0.911574	ADD	48.2532
	5	33955221	rs35390	A	C	2.21106e-12	-0.0998575	0.0142317	0.970908	0.886906	ADD	49.2873
	5	33955568	rs35391	C	T	6.55692e-13	-0.102058	0.0142061	0.974137	0.997483	ADD	51.6728
	5	33956036	rs36078403	C	CA	3.15283e-12	-0.0889262	0.0127627	0.964058	0.901001	ADD	48.5912
	5	33956455	rs34466007	G	GT	4.53315e-12	-0.0879004	0.0127089	0.963856	0.90358	ADD	47.8793
	5	33956806	rs35392	A	T	4.28943e-11	0.116014	0.0176073	0.0170331	0.975337	ADD	43.4771
	5	33957552	rs35393	C	T	8.1508e-11	0.114357	0.0176117	0.017005	0.976174	ADD	42.2213
	5	33958854	rs28777	A	C	2.92752e-12	-0.0888035	0.0127262	0.967541	0.998969	ADD	48.7366
	5	33960593	rs34675	A	G	1.9269e-09	0.104297	0.0173818	0.0174719	0.976268	ADD	36.0463
	5	33962665	rs28117	A	G	3.86634e-09	-0.0807049	0.0137073	0.967088	0.848674	ADD	34.6899
	5	33963228	rs26721	A	G	1.80543e-10	-0.0891911	0.0139924	0.968382	0.846388	ADD	40.6667
	5	33964105	rs183671	G	T	2.52116e-11	-0.0843231	0.0126431	0.962094	0.872048	ADD	44.5174
	5	33964833	rs35408	T	C	2.18183e-10	-0.0881579	0.0138934	0.967921	0.847187	ADD	40.2967
	5	33967040	rs35412	G	C	8.06863e-11	-0.090715	0.0139639	0.96821	0.845112	ADD	42.2411
	5	103028154	rs26433	T	C	4.19305e-08	0.0265857	0.0048494	0.676454	0.981713	ADD	30.058
	5	103029482	rs5855	A	G	4.24092e-08	0.0265925	0.00485242	0.677377	0.981878	ADD	30.036
	5	103030006	rs26432	A	T	4.38016e-08	0.0265676	0.00485292	0.677493	0.981834	ADD	29.9734
	5	103030228	rs26430	A	G	3.86848e-08	0.0266722	0.00485257	0.677397	0.981831	ADD	30.2143
	5	103030349	rs26429	A	G	4.88922e-08	0.0264703	0.00485244	0.677389	0.981928	ADD	29.7602
	5	120755534	rs62379822	C	T	3.41193e-08	0.0269761	0.00488823	0.306833	0.991495	ADD	30.4579
	5	120755771	rs62379823	C	T	2.94849e-08	0.0269986	0.00486971	0.311738	0.990078	ADD	30.7411
	5	120756240	rs7725293	A	G	1.9782e-08	0.027432	0.0048867	0.3064	0.992832	ADD	31.5158
	5	120756666	rs7729364	A	C	2.06871e-08	0.0273694	0.00488228	0.307366	0.992969	ADD	31.429
	5	120757144	rs62379824	C	T	2.42332e-08	0.0272239	0.00488023	0.307976	0.99286	ADD	31.1218
	5	120757345	rs62379825	A	C	2.5983e-08	0.0271794	0.00488289	0.307296	0.992909	ADD	30.9865
	5	120758163	rs61358955	T	A	7.11033e-09	0.0280741	0.00485041	0.314359	0.993252	ADD	33.5044
	5	120758534	rs72781627	G	A	7.3055e-09	0.0280487	0.00484984	0.314423	0.99334	ADD	33.4517
	5	120759332	rs58897895	A	C	8.13467e-09	0.0279634	0.00485027	0.314344	0.993325	ADD	33.2426
	5	120763483	rs2406164	C	G	7.50447e-09	0.0280283	0.00485009	0.314443	0.993249	ADD	33.3995
	5	120764275	rs62379837	C	T	2.19089e-08	0.0273205	0.00488222	0.307293	0.993134	ADD	31.3176
	5	120766012	rs11749221	A	G	4.71672e-08	0.0267431	0.00489674	0.302787	0.994682	ADD	29.8298
	5	120766333	rs62379838	C	T	4.84117e-08	0.026726	0.00489776	0.302649	0.99452	ADD	29.7794
	5	120766408	rs62379840	T	C	4.84931e-08	0.0267188	0.00489671	0.302778	0.994726	ADD	29.7761
	5	120766482	rs62379841	A	T	4.36255e-08	0.0268115	0.00489685	0.302803	0.99462	ADD	29.9812
	5	120766491	rs17503453	G	A	4.24532e-08	0.0268362	0.00489706	0.302804	0.994551	ADD	30.034
	5	120766742	rs62379842	T	C	4.24952e-08	0.0268374	0.00489744	0.302727	0.994574	ADD	30.0321
	5	120766858	rs17503473	C	T	4.16802e-08	0.0267496	0.00487836	0.30432	0.99924	ADD	30.0697
	5	120769161	rs11241566	A	G	4.3392e-08	0.0268247	0.00489843	0.302677	0.994166	ADD	29.9916
	5	120769939	rs142735750	C	CT	4.54287e-08	0.0267876	0.00489891	0.302571	0.994105	ADD	29.9027
	5	120770372	rs10900741	G	A	3.07319e-08	-0.0271452	0.00490256	0.692529	0.983676	ADD	30.6607
	5	120771144	rs7730641	G	T	4.59886e-08	0.0267725	0.00489811	0.302704	0.994207	ADD	29.8789
	5	120771785	rs62379846	G	T	5.21075e-09	0.0283067	0.00484705	0.314796	0.993865	ADD	34.1091
	5	120772032	rs7735871	G	T	5.50871e-09	0.0282627	0.00484722	0.31474	0.99386	ADD	34.0009
	5	120772324	rs6595262	T	C	5.23793e-09	0.0283019	0.00484696	0.314659	0.994068	ADD	34.0989
	5	120772585	rs10633591	TTC	T	7.07587e-09	0.028076	0.00485005	0.314327	0.993455	ADD	33.5138
	5	120773747	rs4576171	G	A	8.85258e-09	0.0278714	0.0048463	0.315161	0.993556	ADD	33.0782
	5	120774419	rs72783651	A	T	8.3418e-09	0.0279221	0.00484667	0.315125	0.993477	ADD	33.1937
	5	120774420	rs72783652	A	G	8.84097e-09	0.0278729	0.00484637	0.315145	0.993538	ADD	33.0808
	5	120775003	rs4412134	C	T	9.05858e-09	0.027853	0.00484639	0.315071	0.993672	ADD	33.0335
	5	120776528	rs62379848	T	C	8.99456e-09	0.0278597	0.00484654	0.314977	0.993764	ADD	33.0473
	5	120776807	rs4529227	A	T	9.18354e-09	0.027845	0.00484696	0.314911	0.993667	ADD	33.0068
	5	120776809	rs4594884	A	C	9.16305e-09	0.0278445	0.00484654	0.314988	0.993724	ADD	33.0112
	5	120776826	rs5870924	TA	T	8.76557e-09	0.0279233	0.00485392	0.314245	0.992114	ADD	33.0974
	5	120777116	rs4317354	A	G	9.17741e-09	0.0278458	0.004847	0.314996	0.993559	ADD	33.0081
	5	120777957	rs6869346	T	C	9.2323e-09	0.0278412	0.00484705	0.31502	0.993528	ADD	32.9965
	5	120778317	rs4624817	G	A	9.26958e-09	0.0278342	0.00484641	0.315148	0.993611	ADD	32.9887
	5	120779381	rs72783657	G	A	9.07256e-09	0.027853	0.0048466	0.315133	0.993556	ADD	33.0305
	5	120779584	rs55833879	G	A	9.41521e-09	0.0278213	0.00484638	0.315076	0.993679	ADD	32.9584
	5	120779631	rs56366998	G	C	9.94123e-09	0.0277778	0.00484658	0.315071	0.993636	ADD	32.8527
	5	120779702	rs56412481	T	C	9.22508e-09	0.0278394	0.00484662	0.315044	0.993651	ADD	32.9981
	5	120781640	rs62379853	C	A	3.5789e-08	0.0268887	0.00487983	0.307731	0.993346	ADD	30.3652
	5	120781718	rs141675706	T	TAC	4.06181e-08	0.0267813	0.0048801	0.307657	0.993353	ADD	30.1197
	5	120783951	rs6873366	T	C	1.80672e-08	0.0272997	0.00484959	0.3146	0.993099	ADD	31.6919
	5	120786533	rs140747621	A	AT	3.99172e-08	0.0268076	0.00488216	0.307431	0.992922	ADD	30.1535
	5	120786536	rs62379856	A	T	3.63588e-08	0.0268886	0.00488226	0.307437	0.992898	ADD	30.3346
	5	120786536	rs143548338	TTAAA	T	0.0686515	-0.014715	0.00808201	0.0847854	0.992837	ADD	3.31498
	5	120787464	rs62379857	A	G	1.80327e-08	0.0273006	0.00484947	0.314568	0.993282	ADD	31.6957
	5	120788082	rs12515135	G	A	3.13581e-08	0.0270062	0.00488058	0.307738	0.993112	ADD	30.6216
	5	120788299	rs12523559	C	T	1.31683e-08	0.0275552	0.00484823	0.31499	0.993136	ADD	32.3063
	5	120798662	rs4512150	G	A	3.16461e-08	0.0265014	0.00479073	0.331462	0.989835	ADD	30.6039
	5	120800096	rs7704971	G	A	1.49817e-08	0.0275164	0.00486029	0.314176	0.989829	ADD	32.0557
	5	120804426	rs11241567	C	T	8.6856e-10	0.0296013	0.00482774	0.32184	0.990335	ADD	37.5997
	5	120804861	rs11241568	C	T	2.20384e-09	0.0288882	0.00482944	0.321488	0.990234	ADD	35.7846
	5	120805108	rs4340941	T	G	6.61424e-10	0.0298143	0.00482849	0.321718	0.990292	ADD	38.1313
	5	120805628	rs62381088	A	G	4.86743e-08	0.0268434	0.00492014	0.300667	0.991249	ADD	29.7689
	5	120806097	rs12520572	C	A	6.50894e-09	0.0275564	0.00474879	0.344163	0.990132	ADD	33.6763
	5	120807768	rs9687387	A	T	8.20389e-10	0.0296583	0.00482989	0.321588	0.98999	ADD	37.711
	5	120807801	rs9686731	T	C	1.04785e-09	0.0294776	0.00483114	0.321339	0.989873	ADD	37.2337
	5	120808330	rs11953061	T	C	3.49905e-09	0.0281322	0.00476335	0.338592	0.990361	ADD	34.8842
	5	120809845	rs7729632	G	A	2.64095e-09	0.0283377	0.0047609	0.339136	0.990486	ADD	35.4321
	5	120810188	rs7730659	A	G	2.34996e-09	0.0285302	0.00477794	0.334576	0.990388	ADD	35.6595
	5	120816787	rs7711644	C	T	1.84825e-10	0.0309301	0.00485327	0.314626	0.991113	ADD	40.6208
	5	120816792	rs7711647	C	T	1.86797e-10	0.030934	0.00485513	0.314158	0.991249	ADD	40.6001
	5	120818638	rs7701853	G	A	4.70728e-10	0.0298029	0.00478517	0.331292	0.991442	ADD	38.795
	5	120819473	rs7716293	G	A	1.55385e-10	0.0310661	0.00485441	0.314129	0.99153	ADD	40.9599
	5	120820002	rs7717354	G	C	3.03634e-10	0.0301294	0.00478508	0.331305	0.991354	ADD	39.6511
	5	120820245	rs7717562	T	A	4.32843e-08	0.0271436	0.00495628	0.292415	0.992047	ADD	29.9964
	5	120820425	rs7721615	G	A	2.33061e-10	0.0303212	0.00478448	0.33127	0.991641	ADD	40.1678
	5	120824324	rs6885643	C	T	3.04383e-10	0.0306704	0.00487132	0.310334	0.99153	ADD	39.6463
	5	120824452	rs6864919	A	G	5.64807e-10	0.0297558	0.00479964	0.327371	0.99169	ADD	38.4394
	5	120825347	rs10900742	A	G	3.19573e-08	0.0275207	0.00497655	0.288408	0.99233	ADD	30.5849
	5	120826021	rs62381111	G	A	4.56257e-10	0.0299167	0.00479966	0.32749	0.991538	ADD	38.856
	5	120830215	rs12521338	T	C	3.77964e-08	0.0274605	0.00499231	0.28507	0.992272	ADD	30.2593
	5	120831744	rs11959709	A	C	1.16498e-08	0.0284394	0.00498547	0.286331	0.992255	ADD	32.5445
	5	120831745	rs11953183	G	A	1.05553e-08	0.028537	0.00498792	0.285945	0.992058	ADD	32.7362
	5	120831776	rs11959710	T	C	2.57051e-08	0.0277921	0.00499128	0.285268	0.992325	ADD	31.0074
	5	120833988	rs62381112	C	G	3.02399e-10	0.0307903	0.00488957	0.306896	0.989466	ADD	39.6591
	5	120834390	rs62381113	A	C	3.77268e-08	0.0274978	0.00499879	0.284867	0.990144	ADD	30.2629
	5	120834492	rs200945156	A	ATCAC	3.53525e-08	0.0275684	0.00500121	0.284589	0.989704	ADD	30.389
	5	120837302	rs201241244	C	T	1.33291e-08	0.0284668	0.00501045	0.284404	0.986602	ADD	32.2827
	5	120838134	rs72785856	T	A	4.9221e-08	0.0272635	0.00499897	0.284902	0.990008	ADD	29.7472
	5	120838771	rs12522598	G	A	1.3807e-08	0.0283359	0.00499272	0.286118	0.989904	ADD	32.2143
	5	120839117	rs10900743	T	G	1.47397e-08	0.0282845	0.00499351	0.285778	0.990262	ADD	32.0873
	5	120866652	rs35319755	T	C	4.67757e-09	0.029852	0.00509604	0.269034	0.983966	ADD	34.3191
	5	120878095	rs28407265	C	T	1.88664e-08	0.0276844	0.00492448	0.3001	0.986867	ADD	31.6078
	5	140634532	rs3138078	A	C	3.57833e-08	-0.029316	0.00532034	0.232431	0.997152	ADD	30.3655
	5	140641897	rs11554680	T	C	2.65473e-08	-0.0296348	0.00532763	0.231548	0.99715	ADD	30.9448
	5	140642273	rs12153256	T	A	2.02638e-08	-0.0298769	0.00532622	0.231664	0.997359	ADD	31.4691
	5	140642851	rs3822356	G	A	2.49471e-08	-0.0300145	0.00538541	0.224531	0.997246	ADD	31.0655
	5	153716358	rs10035289	G	A	2.15263e-09	-0.0271095	0.00452915	0.525252	0.983626	ADD	35.8304
	5	153718094	rs10041141	C	T	6.93234e-09	-0.026413	0.00456001	0.43497	0.985589	ADD	33.5537
	5	153719457	rs12517168	A	G	3.565e-08	-0.0250521	0.00454589	0.447299	0.985142	ADD	30.3727
	5	153720323	rs11743471	T	C	6.45327e-09	-0.0263903	0.00454668	0.435459	0.990827	ADD	33.693
	5	153720713	rs11747810	C	T	3.65654e-08	-0.0249637	0.00453352	0.448291	0.989974	ADD	30.3236
	5	153720985	rs6881133	C	T	2.06258e-09	-0.0270356	0.00451156	0.510671	0.989231	ADD	35.9137
	5	153721001	rs6859463	G	A	6.1994e-09	-0.0264206	0.00454663	0.435792	0.990664	ADD	33.7711
	5	153721311	rs6881792	C	T	7.09643e-09	-0.0263171	0.00454654	0.435606	0.990825	ADD	33.5082
	5	153722003	rs10067262	T	C	2.36282e-08	-0.0253083	0.00453321	0.447968	0.990305	ADD	31.1709
	5	153722355	rs6866103	G	C	2.99116e-08	-0.0251227	0.00453336	0.448001	0.9902	ADD	30.7133
	5	153722689	rs6891987	C	T	3.40228e-08	-0.0250184	0.00453301	0.448133	0.990242	ADD	30.4634
	5	153723391	rs7712550	A	G	4.84674e-09	-0.0266155	0.00454802	0.434934	0.990697	ADD	34.25
	5	153723403	rs7712652	A	G	8.61628e-09	-0.0261744	0.00454756	0.435119	0.990719	ADD	33.1308
	5	153723419	rs7712284	G	A	7.33314e-09	-0.0262943	0.00454693	0.435358	0.990773	ADD	33.4444
	5	153723561	rs10071300	C	G	5.53937e-09	-0.0265052	0.00454647	0.435234	0.99105	ADD	33.9901
	5	153723596	rs10071192	G	C	3.10213e-08	-0.0250956	0.0045337	0.447747	0.990173	ADD	30.6426
	5	153723625	rs13167926	A	G	5.62108e-09	-0.0264995	0.00454739	0.434974	0.99088	ADD	33.9616
	5	153723701	rs6876587	A	G	5.04905e-09	-0.0265851	0.00454812	0.434788	0.990702	ADD	34.1704
	5	153723737	rs6876451	T	C	4.03478e-09	-0.0267503	0.00454743	0.434893	0.990808	ADD	34.6069
	5	153723738	rs6876314	G	A	3.73001e-09	-0.0268092	0.00454742	0.43501	0.99085	ADD	34.7598
	5	153723794	rs6897915	C	T	5.70992e-09	-0.0264858	0.00454708	0.435211	0.990897	ADD	33.9311
	5	153723864	rs6876631	A	C	5.01106e-09	-0.0265826	0.00454671	0.435095	0.991055	ADD	34.1851
	5	153724338	rs7717314	G	A	5.431e-09	-0.0265264	0.00454754	0.435177	0.99075	ADD	34.0285
	5	153724394	rs7717329	G	A	5.45142e-09	-0.0265194	0.00454682	0.435271	0.991	ADD	34.0212
	5	153725005	rs9687836	A	G	4.96238e-09	-0.0265915	0.00454697	0.435136	0.990968	ADD	34.2041
	5	153725078	rs9687829	T	C	4.30487e-09	-0.0266977	0.00454679	0.435119	0.991026	ADD	34.4808
	5	153725104	rs9687835	G	C	1.18119e-08	-0.0259542	0.00455163	0.441009	0.985909	ADD	32.5176
	5	153725344	rs201908374	G	A	1.47727e-08	-0.0257014	0.00453772	0.447351	0.988699	ADD	32.083
	5	153726148	rs35880054	G	C	4.68544e-09	-0.0266326	0.00454658	0.435151	0.991012	ADD	34.3159
	5	153726284	rs201146844	A	T	7.77052e-09	-0.0260843	0.00451824	0.521735	0.987009	ADD	33.3317
	5	153726577	rs12659290	T	G	4.63468e-09	-0.02664	0.00454644	0.435131	0.991134	ADD	34.3371
	5	153726637	rs190301182	G	A	4.99793e-09	-0.0265833	0.0045465	0.435174	0.991089	ADD	34.1902
	5	153726897	rs9686410	A	T	4.94277e-09	-0.0265912	0.0045464	0.435153	0.991117	ADD	34.2118
	5	153727085	rs9686415	C	T	6.36444e-09	-0.0264048	0.00454735	0.434956	0.990681	ADD	33.7199
	5	153728109	rs186697771	A	C	5.57417e-09	-0.0265053	0.0045473	0.434996	0.990829	ADD	33.9779
	5	153728120	rs111288085	C	T	5.76488e-09	-0.0264804	0.00454741	0.435167	0.990709	ADD	33.9124
	5	153729125	rs13166807	G	A	5.60673e-09	-0.026503	0.00454766	0.434922	0.99083	ADD	33.9666
	5	153729326	rs7736016	C	T	4.46057e-09	-0.0266719	0.00454696	0.43508	0.990937	ADD	34.4116
	5	153729414	rs7716290	A	G	3.03781e-08	-0.0251175	0.00453465	0.446699	0.99008	ADD	30.6832
	5	153729625	rs7720354	T	G	4.7165e-09	-0.0266274	0.00454655	0.435158	0.991096	ADD	34.303
	5	153730297	rs10477084	A	G	5.70361e-09	-0.0264821	0.0045463	0.435233	0.991148	ADD	33.9333
	5	153730397	rs10477085	G	A	5.99115e-09	-0.0264446	0.00454628	0.435237	0.991155	ADD	33.8376
	5	153730618	rs6580030	G	A	5.60312e-09	-0.0264964	0.00454644	0.435234	0.991067	ADD	33.9678
	5	153730680	rs6580031	A	G	4.97096e-09	-0.0264562	0.00452407	0.437496	0.999807	ADD	34.2008
	5	153730728	rs6580032	G	A	5.92898e-09	-0.0264522	0.00454623	0.43526	0.99115	ADD	33.8579
	5	153730898	rs6580033	G	A	2.64192e-08	-0.0252197	0.00453313	0.44786	0.990399	ADD	30.9542
	5	153731061	rs6886614	G	C	5.83244e-09	-0.0264647	0.00454624	0.435306	0.991138	ADD	33.8898
	5	153731086	rs6580034	G	C	5.85518e-09	-0.0264613	0.00454616	0.435287	0.991179	ADD	33.8822
	5	153731841	rs7731036	G	A	2.70795e-08	-0.0252046	0.00453393	0.448155	0.989913	ADD	30.9063
	5	153732101	rs7731539	G	C	2.78651e-09	-0.0270549	0.00455207	0.434564	0.989044	ADD	35.3276
	5	153732176	rs7731561	G	A	5.83566e-09	-0.0264709	0.00454737	0.435531	0.990549	ADD	33.8887
	5	153732266	rs58236921	TG	T	5.16274e-09	-0.0265691	0.00454827	0.435381	0.990296	ADD	34.1271
	5	153735055	rs6580035	C	T	6.78969e-09	-0.0261722	0.00451572	0.523178	0.988672	ADD	33.5942
	5	153735283	rs6869815	A	G	3.02775e-08	-0.0251189	0.00453443	0.448141	0.989729	ADD	30.6896
	5	153736403	rs6580036	C	A	2.64685e-08	-0.0252232	0.00453402	0.448228	0.989849	ADD	30.9506
	5	153737115	rs4377754	C	T	2.38506e-08	-0.0253063	0.00453417	0.448123	0.989827	ADD	31.1527
	5	153737947	rs6896622	A	G	2.28355e-08	-0.0253416	0.00453436	0.448027	0.989856	ADD	31.2371
	5	153738376	rs6897016	T	C	4.29962e-09	-0.0267027	0.00454749	0.435422	0.990583	ADD	34.4831
	5	153740488	rs4273649	G	A	7.01407e-09	-0.0261453	0.00451534	0.523106	0.988788	ADD	33.5309
	5	153743784	rs6870761	G	T	3.86581e-09	-0.0265807	0.00451319	0.522653	0.989667	ADD	34.6901
	5	153743895	rs6889794	G	A	3.79761e-09	-0.0265939	0.00451317	0.522647	0.989678	ADD	34.7248
	5	153744169	rs6890276	G	A	3.90472e-09	-0.0265735	0.00451324	0.522652	0.989652	ADD	34.6706
	5	153744928	rs4958675	C	T	3.94557e-09	-0.0265654	0.00451318	0.522678	0.989694	ADD	34.6504
	5	153745238	rs10063691	G	C	3.65906e-09	-0.0266219	0.00451323	0.522711	0.989641	ADD	34.7972
	5	153745403	rs10071736	C	T	4.00913e-09	-0.0265539	0.00451325	0.52268	0.989675	ADD	34.6193
	5	153749155	rs4128572	G	A	5.00311e-09	-0.0263867	0.00451301	0.522166	0.989564	ADD	34.1882
	5	153753281	rs6580038	T	C	4.32175e-09	-0.0264934	0.0045125	0.522263	0.989714	ADD	34.4731
	5	153755813	rs11742288	G	A	5.02389e-09	-0.0263803	0.00451244	0.522256	0.989714	ADD	34.1802
	5	153755846	rs11748890	A	C	5.28044e-09	-0.026343	0.00451247	0.522212	0.989711	ADD	34.0832
	5	153756506	rs6893441	A	G	4.73827e-09	-0.0264245	0.0045125	0.522213	0.989694	ADD	34.2941
	5	153757142	rs7445290	G	T	4.13238e-09	-0.0265178	0.00451095	0.522359	0.990408	ADD	34.5603
	5	153757225	rs7445323	G	T	4.36234e-09	-0.0264766	0.00451083	0.522304	0.990429	ADD	34.4549
	5	153759149	rs7709205	C	T	3.95549e-09	-0.0265519	0.0045112	0.522158	0.990286	ADD	34.6455
	5	153760054	rs7731986	G	A	3.89126e-09	-0.0265627	0.00451096	0.522167	0.990438	ADD	34.6774
	5	153762562	rs6580039	T	C	4.60278e-09	-0.0264359	0.00451074	0.522102	0.990509	ADD	34.3505
	5	153764656	rs3813470	G	A	4.57457e-09	-0.0264399	0.00451063	0.522249	0.990502	ADD	34.3625
	5	153765275	rs12717883	G	A	4.56688e-09	-0.0264398	0.00451039	0.522265	0.990671	ADD	34.3658
	5	153765624	rs4254956	C	G	4.30725e-09	-0.0264831	0.00451031	0.522254	0.990669	ADD	34.4797
	5	153766858	rs11749611	A	G	4.54339e-09	-0.0263286	0.00449078	0.524608	0.999759	ADD	34.3758
	5	153768288	rs4576205	T	C	5.15193e-09	-0.0263482	0.00451018	0.522225	0.990664	ADD	34.1312
	5	153770980	rs2964018	G	A	6.44229e-09	-0.0261824	0.00451064	0.521899	0.990444	ADD	33.6963
	5	153772232	rs2926847	C	T	4.70446e-09	-0.026418	0.00451047	0.522416	0.990507	ADD	34.308
	5	153777110	rs2926849	C	T	4.11604e-09	-0.026518	0.00451049	0.522324	0.990504	ADD	34.5681
	5	153777159	rs2964016	A	G	4.22143e-09	-0.0264993	0.00451052	0.522257	0.990564	ADD	34.5189
	5	153777669	rs2926851	C	T	7.24102e-09	-0.0261021	0.00451205	0.522204	0.990241	ADD	33.4689
	5	153777965	rs2926852	C	T	5.21051e-09	-0.0263594	0.00451357	0.52281	0.989727	ADD	34.1092
	5	153778641	rs2964024	C	T	6.01797e-09	-0.026254	0.0045141	0.5232	0.989429	ADD	33.8289
	5	153779724	rs2926853	G	A	5.76448e-09	-0.0262886	0.00451447	0.52314	0.989311	ADD	33.9126
	5	153781589	rs1461231	C	G	8.00645e-09	-0.0260378	0.00451412	0.523209	0.989371	ADD	33.2736
	5	153782613	rs1461232	G	C	5.58367e-09	-0.0263099	0.00451401	0.523127	0.989428	ADD	33.9746
	5	153782834	rs2964026	A	G	5.90079e-09	-0.0262682	0.004514	0.523074	0.989427	ADD	33.8671
	5	153783484	rs2926854	A	T	6.51538e-09	-0.0261928	0.0045139	0.523221	0.989435	ADD	33.6743
	5	153784093	rs1461233	C	A	6.2621e-09	-0.0262233	0.00451399	0.523104	0.989432	ADD	33.7515
	5	153784690	rs2926855	A	C	5.9793e-09	-0.026261	0.00451447	0.523015	0.989221	ADD	33.8414
	5	153786389	rs2926856	T	C	5.69928e-09	-0.0262987	0.00451473	0.52302	0.989154	ADD	33.9347
	5	153787324	rs2926869	G	A	6.03671e-09	-0.0262534	0.00451441	0.523122	0.989305	ADD	33.8228
	5	153788035	rs2126165	G	A	9.07256e-09	-0.0259312	0.00451215	0.505934	0.987802	ADD	33.0305
	5	153796513	rs2963999	T	G	1.96802e-09	-0.0270926	0.00451533	0.512392	0.987658	ADD	36.0051
	5	153797493	rs2963998	T	C	5.92802e-09	-0.0262938	0.00451899	0.523596	0.987199	ADD	33.8581
	5	153800309	rs2963997	G	C	5.49073e-09	-0.0263499	0.0045187	0.523549	0.987333	ADD	34.0072
	5	153805134	rs11290446	A	AT	7.12558e-09	-0.0261605	0.00452002	0.524819	0.987085	ADD	33.5002
	5	153806677	rs1461224	T	G	2.97776e-09	-0.0267934	0.00451634	0.513555	0.987438	ADD	35.1983
	5	153831181	rs3021428	C	A	7.66973e-09	-0.0261354	0.00452537	0.525273	0.984753	ADD	33.3571
	5	153831870	rs2926860	C	G	1.43305e-08	-0.0257413	0.00454059	0.446982	0.987432	ADD	32.142
	5	153831881	rs2964009	G	A	1.43969e-08	-0.0257389	0.00454079	0.446908	0.987461	ADD	32.133
	5	153832482	rs2926861	T	G	8.24233e-09	-0.0260815	0.00452555	0.525179	0.984705	ADD	33.2171
	5	153834320	rs2964006	G	T	6.45238e-09	-0.0262688	0.00452573	0.525378	0.984675	ADD	33.6932
	5	153834451	rs2964005	C	G	1.47116e-08	-0.0257223	0.00454085	0.446997	0.987391	ADD	32.091
	5	153835782	rs2964004	G	A	1.67598e-08	-0.0256207	0.00454085	0.447105	0.987268	ADD	31.8378
	6	34193168	rs6457765	A	G	2.22167e-08	0.0368659	0.00659108	0.135868	0.986222	ADD	31.2905
	6	34193522	rs56348792	T	C	4.339e-09	0.0383707	0.00653656	0.138184	0.98869	ADD	34.4654
	6	34193987	rs7749848	A	G	4.68587e-09	0.0387892	0.00662227	0.133724	0.990672	ADD	34.3157
	6	34194257	rs7774122	A	T	2.89088e-09	0.0387025	0.00651875	0.138734	0.990922	ADD	35.256
	6	34195464	rs9469738	A	C	4.27484e-09	0.0388788	0.00662035	0.13379	0.990747	ADD	34.4944
	6	34210781	rs10807136	C	T	2.01614e-08	-0.0380094	0.00677519	0.862733	0.925714	ADD	31.4789
	6	34210987	rs28673163	C	A	2.12505e-08	-0.0379632	0.00677796	0.862802	0.925427	ADD	31.3768
	6	34211613	rs6913361	G	A	3.73869e-08	-0.0373396	0.0067862	0.863558	0.927651	ADD	30.2805
	6	34249404	rs1150777	A	C	2.23815e-08	-0.0384423	0.00687453	0.868439	0.930894	ADD	31.2761
	6	34250388	rs10080749	G	A	1.02296e-08	0.0394592	0.00689087	0.122424	0.985249	ADD	32.7971
	6	34251783	rs149066177	A	T	5.31508e-09	0.0402931	0.00690378	0.122408	0.9815	ADD	34.0705
	6	34580429	rs2744939	A	T	2.18243e-08	0.0357404	0.00638631	0.14809	0.980225	ADD	31.3251
	6	34580519	rs2814985	T	C	2.05253e-08	0.0358216	0.00638868	0.147992	0.980054	ADD	31.4442
	6	34583567	rs779865819	GC	G	1.90235e-08	0.0345803	0.00615286	0.159768	0.993041	ADD	31.5918
	6	34584333	rs2744938	G	A	1.50813e-08	0.0348102	0.00615003	0.16001	0.99282	ADD	32.0428
	6	34584959	rs2814943	A	G	3.78434e-09	0.0369831	0.00627596	0.152099	0.99295	ADD	34.7316
	6	34585020	rs2814944	A	G	1.52581e-08	0.0346083	0.00611651	0.160832	0.999451	ADD	32.0202
	6	34589469	rs2744937	T	C	4.28509e-09	0.0368761	0.00627971	0.151936	0.992685	ADD	34.4897
	6	34595283	rs2744977	G	A	3.40785e-09	0.0370921	0.00627606	0.152082	0.992972	ADD	34.9357
	6	34601476	rs138154425	T	TA	1.94913e-09	0.0322548	0.00537437	0.230322	0.984787	ADD	36.0239
	6	34601943	rs2814973	T	C	8.21334e-09	0.036332	0.00630378	0.150727	0.991604	ADD	33.2239
	6	34603145	rs2092344	C	G	3.40189e-09	0.0371069	0.00627826	0.15198	0.992789	ADD	34.939
	6	34608656	rs2814977	A	G	3.32943e-09	0.0371289	0.0062782	0.151975	0.992825	ADD	34.981
	6	34609974	rs2744975	T	C	2.97338e-09	0.0320218	0.00539753	0.226746	0.987166	ADD	35.2012
	6	34612974	rs11752260	T	C	5.58252e-09	0.0366081	0.0062811	0.151896	0.992275	ADD	33.975
	6	34613859	rs2744971	G	T	5.39473e-09	0.0366127	0.00627575	0.152144	0.992826	ADD	34.0416
	6	34614160	rs2744970	T	C	3.11501e-09	0.0319768	0.0053969	0.226823	0.987161	ADD	35.1106
	6	34614503	rs2744969	A	T	2.23846e-09	0.0323356	0.00540811	0.226169	0.984901	ADD	35.7542
	6	34617174	rs2744968	C	A	2.47765e-09	0.0319386	0.00535654	0.227976	0.998284	ADD	35.5565
	6	34617567	rs2744967	T	C	9.27598e-09	0.0304113	0.00529525	0.235843	0.998076	ADD	32.9874
	6	34618154	rs2744966	G	A	2.38188e-09	0.0319717	0.00535632	0.228006	0.998273	ADD	35.6332
	6	34621855	rs2744965	T	C	7.06334e-09	0.0362355	0.00625948	0.152014	0.9986	ADD	33.5173
	6	34623430	rs2814983	G	A	4.50962e-09	0.0366209	0.00624525	0.152839	0.998667	ADD	34.3903
	6	34623543	rs2744964	C	G	4.61955e-09	0.0365963	0.00624531	0.152833	0.998693	ADD	34.3434
	6	34624954	rs2744963	A	G	2.53875e-09	0.0319387	0.00536015	0.227561	0.998227	ADD	35.509
	6	34626663	rs2744962	A	G	2.76535e-09	0.0318124	0.00535151	0.228168	0.99958	ADD	35.3425
	6	34633254	rs137991403	A	AAC	2.07124e-09	0.0321229	0.00536121	0.227534	0.998088	ADD	35.9055
	6	34634048	rs4618513	G	C	2.35147e-09	0.0320132	0.00536139	0.227538	0.998061	ADD	35.6583
	6	34634877	rs149868248	GA	G	2.87402e-09	0.0372093	0.0062662	0.152012	0.996603	ADD	35.2674
	6	34634908	rs2814986	C	T	4.66198e-09	0.036623	0.00625149	0.152529	0.99861	ADD	34.3257
	6	34635526	rs2492862	C	T	1.77934e-09	0.0322583	0.00536175	0.227605	0.997601	ADD	36.2015
	6	34635869	rs2492863	A	G	4.21434e-09	0.0367249	0.00625103	0.152568	0.99855	ADD	34.5221
	6	34636408	rs3839632	AT	A	1.74836e-08	0.0348308	0.00618142	0.157688	0.994494	ADD	31.7557
	6	34640863	rs2814989	A	G	2.34358e-09	0.0320214	0.00536227	0.227481	0.997881	ADD	35.6648
	6	34643223	rs60917185	T	C	2.54384e-09	0.0319542	0.00536303	0.227415	0.997787	ADD	35.5051
	6	34644602	rs2814990	T	C	2.39183e-09	0.0320007	0.0053618	0.227555	0.99779	ADD	35.6251
	6	34650092	rs111613200	T	TA	5.3629e-09	0.0364778	0.00625156	0.152471	0.998985	ADD	34.0531
	6	34651116	rs2814993	A	G	5.99405e-09	0.0363369	0.00624731	0.152551	0.999912	ADD	33.8366
	6	34651160	rs2744956	C	T	6.68113e-09	0.0363056	0.00626149	0.151878	0.999021	ADD	33.6255
	6	34651181	rs2744955	G	C	6.04269e-09	0.0363562	0.00625208	0.152432	0.999053	ADD	33.8209
	6	34652376	rs2814994	A	T	6.91688e-09	0.0362668	0.00626108	0.151915	0.998893	ADD	33.5581
	6	34653537	rs2814996	C	T	5.97544e-09	0.0363668	0.0062519	0.152441	0.999066	ADD	33.8427
	6	34653693	rs2744954	G	A	6.83864e-09	0.036224	0.00625164	0.152464	0.998974	ADD	33.5801
	6	34654899	rs2252551	G	A	2.73407e-09	0.0318856	0.00536213	0.22748	0.998104	ADD	35.3646
	6	34655214	rs2814997	T	C	2.73691e-09	0.0318852	0.00536222	0.227472	0.998098	ADD	35.3626
	6	34656128	rs112540634	T	C	5.75307e-09	0.0370032	0.00635441	0.146799	0.998405	ADD	33.9164
	6	34657434	rs2814998	T	C	2.81676e-09	0.0318602	0.00536226	0.227465	0.998107	ADD	35.3066
	6	34659660	rs2744952	C	T	4.22075e-09	0.0315317	0.00536717	0.227156	0.997073	ADD	34.5192
	6	34666486	rs2815000	A	G	3.25597e-09	0.0317391	0.00536336	0.227487	0.997618	ADD	35.0244
	6	34667176	rs2744948	G	A	2.94673e-09	0.0318358	0.00536484	0.227425	0.997371	ADD	35.2187
	6	34668032	rs2815003	C	A	3.7512e-09	0.0316089	0.0053625	0.227588	0.997685	ADD	34.7487
	6	34671070	rs2815005	A	G	8.628e-09	0.0359765	0.00625112	0.152627	0.998278	ADD	33.1282
	6	34675975	rs2744942	C	T	9.46455e-09	0.035877	0.00625083	0.152644	0.998342	ADD	32.9482
	6	34677489	rs2492859	G	A	1.0339e-08	0.0357858	0.00625126	0.152646	0.99816	ADD	32.7764
	6	34677545	rs2064253	T	G	4.18524e-09	0.0315133	0.00536275	0.22767	0.997339	ADD	34.5356
	6	34683157	rs10609471	C	CGT	5.68643e-09	0.036436	0.00625489	0.152563	0.997549	ADD	33.9391
	6	34685636	rs2814948	A	G	9.64451e-09	0.0358638	0.006252	0.1526	0.998181	ADD	32.9116
	6	34686767	rs56930444	A	G	8.34027e-09	0.0360104	0.0062508	0.15277	0.997549	ADD	33.1941
	6	34688685	rs2744953	T	C	3.02545e-09	0.031807	0.00536391	0.227547	0.997304	ADD	35.1674
	6	34690032	rs2744947	T	A	8.21202e-09	0.036012	0.00624824	0.152792	0.998241	ADD	33.2243
	6	34690586	rs2814950	A	C	5.59178e-09	-0.0313552	0.00537994	0.768546	0.979519	ADD	33.9718
	6	34690788	rs59136961	AGTTTT	A	3.65292e-08	-0.0342166	0.00621393	0.8363	0.954962	ADD	30.3255
	6	34691277	rs2744972	C	T	1.00663e-08	-0.0359158	0.00626899	0.843586	0.972986	ADD	32.8284
	6	34695821	rs3800457	T	C	1.09542e-08	-0.0358197	0.00626792	0.843523	0.973046	ADD	32.6641
	6	34696430	rs3800456	G	T	4.86441e-09	-0.0314818	0.00538023	0.768577	0.979534	ADD	34.2429
	6	34700665	rs9368829	G	A	6.02157e-09	-0.0312877	0.00537979	0.768464	0.979405	ADD	33.8277
	6	34700917	rs9380451	T	C	4.55072e-09	-0.0315328	0.00537878	0.768454	0.97978	ADD	34.3727
	6	34704865	rs9296126	G	A	4.14916e-09	-0.0316148	0.00537871	0.768411	0.979769	ADD	34.5525
	6	34706539	rs7752237	T	G	3.48883e-09	-0.0317981	0.00538368	0.768704	0.978686	ADD	34.8899
	6	34708353	rs4713823	T	G	3.17578e-09	-0.031846	0.00537769	0.768322	0.979792	ADD	35.073
	6	34708460	rs4711399	T	C	1.20027e-08	-0.0302912	0.00531485	0.760322	0.980199	ADD	32.4865
	6	34709049	rs6457785	T	C	1.25305e-08	-0.0302506	0.00531457	0.76029	0.98019	ADD	32.4028
	6	34712793	rs4713824	C	T	7.03024e-09	-0.0362802	0.00626635	0.843405	0.973007	ADD	33.5264
	6	34713411	rs7751664	A	G	1.27221e-08	-0.0302475	0.00531644	0.760548	0.980141	ADD	32.3733
	6	34714034	rs7772600	C	T	3.25882e-09	-0.0318287	0.00537863	0.768437	0.979757	ADD	35.0227
	6	34715858	rs6938239	A	G	8.07644e-09	-0.0360979	0.00626009	0.843839	0.977145	ADD	33.2566
	6	34721349	rs6930421	A	C	4.06415e-09	-0.0367831	0.00625453	0.8435	0.977206	ADD	34.5928
	6	34722162	rs4443503	G	T	1.62952e-09	-0.0323735	0.00536822	0.768383	0.983347	ADD	36.3729
	6	34723947	rs7739335	T	C	5.37069e-09	-0.0309689	0.00530753	0.760615	0.983633	ADD	34.0503
	6	34724808	rs6906500	G	A	5.21507e-09	-0.0309921	0.00530705	0.760582	0.983712	ADD	34.1075
	6	34726183	rs7763832	G	C	6.07785e-09	-0.0309254	0.00531889	0.76218	0.983656	ADD	33.8096
	6	34729016	rs114543162	A	G	4.51357e-09	0.03103	0.00529178	0.236369	0.998001	ADD	34.3886
	6	34729337	rs2764209	A	T	5.90065e-11	0.0343927	0.00525422	0.249949	0.971704	ADD	42.8531
	6	34730369	rs2814954	T	A	4.64708e-09	0.0309977	0.00529063	0.23642	0.998377	ADD	34.3319
	6	34739205	rs2764199	C	G	9.31194e-09	0.030335	0.00528258	0.237435	0.998403	ADD	32.9799
	6	34740108	rs59474093	G	GT	7.87517e-09	0.0305125	0.00528743	0.23704	0.997594	ADD	33.3057
	6	34740998	rs2764200	A	G	6.61881e-09	0.0306522	0.0052849	0.237121	0.998485	ADD	33.6437
	6	34741119	rs2764202	T	G	6.65687e-09	0.0306471	0.0052849	0.23712	0.99849	ADD	33.6326
	6	34741124	rs2764203	G	A	2.57087e-08	0.0341451	0.00613242	0.160044	0.998522	ADD	31.0071
	6	34743690	rs2764204	A	G	2.96606e-08	0.0339942	0.00613282	0.160027	0.998489	ADD	30.7296
	6	34744169	rs2814965	T	C	8.96376e-09	0.0304384	0.00529464	0.235849	0.99843	ADD	33.054
	6	34744233	rs2764205	C	G	2.551e-08	0.0341538	0.0061325	0.160049	0.998484	ADD	31.0221
	6	34747564	rs9462007	T	C	2.41124e-08	0.0342121	0.00613216	0.160067	0.998473	ADD	31.1315
	6	34749801	rs61431557	T	C	6.27278e-09	0.0367926	0.00633397	0.148015	0.998161	ADD	33.7482
	6	34757038	rs9469860	T	C	2.17806e-08	0.0342735	0.00612378	0.160622	0.998397	ADD	31.329
	6	34768106	rs3736896	C	T	1.31935e-09	0.0329283	0.00542958	0.219472	0.998324	ADD	36.7845
	6	34768357	rs6939345	T	C	5.57892e-09	0.0308839	0.00529871	0.235312	0.998439	ADD	33.9763
	6	34771213	rs6457790	T	C	2.06267e-08	0.0343671	0.00613018	0.160194	0.998441	ADD	31.4346
	6	34772013	rs9462016	A	C	1.78904e-08	0.0345289	0.00613214	0.160075	0.998534	ADD	31.711
	6	34772155	rs9469864	A	G	1.99274e-08	0.0344029	0.00613004	0.160191	0.998489	ADD	31.5016
	6	34779632	rs28567450	A	T	2.18545e-08	0.0343016	0.00612945	0.160215	0.998559	ADD	31.3224
	6	34791725	rs111498384	C	CTGAG	2.30664e-08	0.0342615	0.00613254	0.159987	0.998861	ADD	31.2176
	6	34796205	rs9469890	T	C	2.02614e-08	0.0343921	0.00613126	0.160031	0.99899	ADD	31.4693
	6	34801988	rs4472337	T	C	3.5246e-08	0.0330348	0.00599244	0.169677	0.997729	ADD	30.3949
	6	34809624	rs9469895	T	G	2.06909e-08	0.0343719	0.00613162	0.160022	0.998943	ADD	31.4286
	6	34815940	rs6936177	G	C	1.4897e-08	0.0347248	0.00613266	0.159937	0.999081	ADD	32.0667
	6	34826059	rs9462025	C	T	1.55869e-08	0.0347028	0.00613718	0.159766	0.998412	ADD	31.9787
	6	34827325	rs11759235	G	A	1.97688e-08	0.0344033	0.00612861	0.160233	0.999022	ADD	31.5171
	6	34838496	rs112225393	CA	C	2.18615e-08	0.0343642	0.0061407	0.159652	0.997823	ADD	31.3218
	6	34840117	rs11756392	T	G	1.64206e-08	0.0346183	0.00613195	0.159956	0.999195	ADD	31.8775
	6	34843022	rs9469907	C	T	2.00979e-08	0.0343213	0.0061171	0.160964	0.999188	ADD	31.4851
	6	34846322	rs9654581	G	T	1.9542e-08	0.034442	0.00613331	0.159918	0.998932	ADD	31.5395
	6	34853617	rs9469911	G	A	3.90571e-09	0.0366837	0.00623066	0.153725	0.999209	ADD	34.6702
	6	34857885	rs16894959	C	T	5.05685e-09	0.0364355	0.00623386	0.153385	0.999977	ADD	34.1674
	6	44473044	rs9349288	T	C	2.77026e-09	0.0271782	0.00457208	0.497409	0.96665	ADD	35.339
	6	44473703	rs4714791	G	T	8.15436e-09	0.026302	0.00456237	0.517622	0.9717	ADD	33.2379
	6	44476894	rs9395026	A	T	2.41568e-09	0.0272326	0.00456404	0.52834	0.971401	ADD	35.6058
	6	44476966	rs9296435	C	T	2.41224e-09	0.0272348	0.00456424	0.528385	0.971296	ADD	35.6086
	6	44477309	rs9296436	G	A	2.60022e-09	0.0271773	0.00456398	0.528563	0.971467	ADD	35.4624
	6	44477359	rs9296437	G	A	3.28806e-09	0.0269986	0.00456346	0.528212	0.971554	ADD	35.0053
	6	44477438	rs9296438	G	A	3.06239e-09	0.027054	0.00456382	0.528342	0.971474	ADD	35.1438
	6	44477709	rs9367197	C	T	3.21647e-09	0.0270159	0.0045636	0.528066	0.971486	ADD	35.0482
	6	44478351	rs6929734	T	G	2.85759e-11	0.0304029	0.00456956	0.537656	0.971916	ADD	44.2723
	6	44478937	rs2281690	A	G	1.34673e-10	0.0292848	0.00456047	0.533085	0.974054	ADD	41.2395
	6	44479182	rs7770012	A	C	1.08906e-10	0.0294319	0.00456048	0.532931	0.974087	ADD	41.6547
	6	44479267	rs7770034	G	A	6.09818e-11	0.0298474	0.00456316	0.53585	0.973786	ADD	42.7887
	6	44479861	rs9357446	A	G	1.61704e-10	0.028805	0.00450532	0.524247	0.996665	ADD	40.882
	6	44481960	rs12154055	A	G	2.85365e-13	-0.0343719	0.00470808	0.384064	0.95955	ADD	53.3064
	6	44484869	rs12664617	T	C	2.27525e-09	-0.0302031	0.00505362	0.293618	0.948509	ADD	35.7224
	6	93871622	rs9351393	C	T	4.02124e-08	0.0254716	0.00463987	0.601254	0.978746	ADD	30.1392
	6	93872767	rs1937363	C	T	3.81962e-08	0.0255059	0.00463846	0.601805	0.979673	ADD	30.2389
	6	93873151	rs6925802	G	A	3.05471e-08	0.0256939	0.0046395	0.602152	0.979605	ADD	30.6724
	6	93874067	rs9294581	A	C	3.03194e-08	0.0257004	0.00463958	0.602121	0.979601	ADD	30.687
	6	93874243	rs4707814	A	G	3.50582e-08	0.0255753	0.00463833	0.601717	0.979676	ADD	30.4052
	6	93876378	rs2325535	G	C	2.139e-08	0.0259853	0.0046401	0.602057	0.979409	ADD	31.3641
	6	93878226	rs11757165	G	A	4.02244e-08	0.025079	0.0045684	0.55257	0.981169	ADD	30.1386
	6	93878371	rs9294582	C	A	2.1046e-08	0.0259962	0.00463972	0.601693	0.979478	ADD	31.3956
	6	93878485	rs58642240	T	TAA	2.10941e-08	0.0260228	0.00464479	0.601938	0.9773	ADD	31.3911
	6	93879091	rs7752145	G	A	1.7231e-08	0.0261526	0.00463903	0.60158	0.97959	ADD	31.784
	6	93883212	rs1238901	T	C	3.0137e-08	0.0257054	0.00463959	0.604234	0.981529	ADD	30.6987
	6	93891639	rs1219036	T	C	3.66454e-08	0.0254441	0.00462107	0.601094	0.986458	ADD	30.3193
	6	93892427	rs1219037	A	T	3.60363e-08	0.0255021	0.00462912	0.605414	0.986299	ADD	30.3519
	6	93900295	rs2248260	G	A	4.25608e-08	0.0253661	0.00462911	0.605413	0.986271	ADD	30.0291
	6	93903998	rs1948146	C	T	3.65048e-08	0.0251037	0.0045587	0.557899	0.987091	ADD	30.3268
	6	93906406	rs1352381	A	G	4.58744e-08	0.0249182	0.00455842	0.557923	0.987155	ADD	29.8838
	6	93907109	rs6929968	A	T	3.95458e-08	0.0250385	0.00455853	0.557794	0.987189	ADD	30.1716
	6	93907891	rs1601855	T	C	4.61063e-08	0.0249166	0.00455887	0.558054	0.987073	ADD	29.874
	6	93909746	rs1937357	A	T	3.40118e-08	0.0251591	0.00455845	0.557821	0.987139	ADD	30.464
	6	93911630	rs6149702	A	ATTAATGTCTAGATTT	4.14744e-08	0.0250035	0.00455913	0.557646	0.986704	ADD	30.0793
	6	93912147	rs1488325	A	C	3.80838e-08	0.0250685	0.00455846	0.55783	0.987038	ADD	30.2447
	6	93912919	rs12526091	C	T	3.84379e-08	0.0250596	0.0045582	0.557807	0.987151	ADD	30.2267
	6	93913587	rs2801558	C	T	3.58633e-08	0.0251174	0.0045586	0.558079	0.987016	ADD	30.3612
	6	93914850	rs11753100	T	C	3.97988e-08	0.0250366	0.00455912	0.557911	0.986775	ADD	30.1592
	6	93915059	rs62414883	A	G	4.4761e-08	0.0249433	0.00455939	0.55786	0.986675	ADD	29.9314
	6	93918785	rs1386916	T	C	3.86785e-08	0.0250591	0.00455903	0.557849	0.986825	ADD	30.2146
	6	93919664	rs62414885	T	C	3.92022e-08	0.025049	0.00455917	0.557745	0.986812	ADD	30.1885
	6	93920141	rs145647758	G	GACAA	3.94149e-08	0.0250466	0.00455952	0.557734	0.986629	ADD	30.178
	6	93920355	rs16871686	C	A	3.83822e-08	0.0250658	0.00455912	0.55788	0.986804	ADD	30.2295
	6	93920850	rs1488328	G	T	4.24981e-08	0.0253588	0.00462756	0.604081	0.98624	ADD	30.032
	6	93921227	rs2633625	C	T	2.12149e-08	0.0255408	0.00455956	0.55846	0.986707	ADD	31.3801
	6	93922354	rs1488327	C	A	2.84315e-08	0.0253056	0.00455905	0.557904	0.986835	ADD	30.8117
	6	93924277	rs1219033	C	T	3.58435e-08	0.0251221	0.00455937	0.558162	0.986689	ADD	30.3622
	6	93925405	rs1219031	C	T	2.94076e-08	0.0252816	0.00455957	0.55817	0.986747	ADD	30.7462
	6	93925940	rs16871701	G	T	2.70352e-08	0.0253453	0.00455898	0.557676	0.986753	ADD	30.9094
	6	93927873	rs72924292	T	C	1.74337e-08	0.025694	0.00455931	0.5587	0.986805	ADD	31.7613
	6	93930019	rs2801562	T	C	4.10752e-08	0.0254021	0.00463037	0.605111	0.985805	ADD	30.098
	6	93930632	rs2325536	G	A	1.60033e-08	0.025762	0.00455945	0.558839	0.986829	ADD	31.9275
	6	93932109	rs12523673	C	T	1.85524e-08	0.0256462	0.0045595	0.558852	0.986819	ADD	31.6405
	6	93932813	rs2633612	G	A	4.08188e-08	0.0253989	0.00462885	0.60436	0.985894	ADD	30.1102
	6	93933696	rs1540626	T	C	1.94791e-08	0.0256073	0.00455942	0.55885	0.986836	ADD	31.5458
	6	93933811	rs1540627	T	C	1.64915e-08	0.0257389	0.00455954	0.558724	0.986735	ADD	31.8692
	6	93934273	rs2633613	G	A	4.39704e-08	0.025349	0.00463086	0.605248	0.985722	ADD	29.9659
	6	93934805	rs2801564	A	G	1.77182e-08	0.0260923	0.00463229	0.606325	0.985654	ADD	31.7298
	6	93935115	rs1540625	A	G	1.76921e-08	0.0256816	0.00455916	0.558597	0.986848	ADD	31.7327
	6	93935945	rs16871726	A	G	1.20926e-08	0.0259579	0.00455545	0.558771	0.988397	ADD	32.4719
	6	93936418	rs12525634	C	T	1.43863e-08	0.0258274	0.00455628	0.55912	0.988307	ADD	32.1345
	6	93937517	rs12524320	A	G	1.66671e-08	0.0257118	0.0045562	0.559095	0.988316	ADD	31.8486
	6	93938133	rs2801565	G	T	2.96982e-08	0.0256583	0.00462894	0.605348	0.986659	ADD	30.7271
	6	93939405	rs12525243	G	C	1.46107e-08	0.0258146	0.00455617	0.55909	0.988371	ADD	32.1044
	6	93940545	rs1386909	G	T	1.26046e-08	0.0259281	0.00455589	0.558971	0.988438	ADD	32.3913
	6	93940804	rs2246381	T	C	3.23087e-08	0.0255848	0.00462802	0.605023	0.986785	ADD	30.5637
	6	93940886	rs1463677	C	T	1.40172e-08	0.025843	0.00455547	0.558832	0.988441	ADD	32.1849
	6	93942440	rs55770932	T	A	1.61484e-08	0.0257363	0.00455616	0.559178	0.988407	ADD	31.91
	6	93942599	rs55744359	A	T	1.6633e-08	0.0257133	0.00455619	0.559183	0.988387	ADD	31.8526
	6	93942819	rs34057946	GT	G	2.7574e-08	0.0253374	0.00456038	0.556002	0.98499	ADD	30.8712
	6	93945185	rs2801566	A	T	1.42623e-08	0.0262616	0.00463168	0.606965	0.986613	ADD	32.1513
	6	93945347	rs62414918	T	G	1.54835e-08	0.0257711	0.0045565	0.559263	0.988348	ADD	31.9917
	6	93945680	rs1685699	A	G	3.67299e-08	0.0254897	0.0046297	0.605631	0.986561	ADD	30.3149
	6	93947143	rs2029325	T	C	1.83904e-08	0.0256349	0.00455627	0.559131	0.988397	ADD	31.6575
	6	93948283	rs12527058	T	C	2.46003e-08	0.0254046	0.00455616	0.557401	0.98762	ADD	31.0927
	6	93948479	rs12530465	G	A	1.367e-08	0.0258649	0.00455588	0.559067	0.988361	ADD	32.2337
	6	93949352	rs62414921	G	A	2.80569e-08	0.0252978	0.00455575	0.558259	0.988221	ADD	30.8375
	6	93953142	rs1386917	A	G	1.80514e-08	0.0256502	0.0045564	0.558964	0.988317	ADD	31.6936
	6	93954086	rs9345415	A	G	2.10204e-09	-0.027298	0.00455766	0.430384	0.990765	ADD	35.8767
	6	93958247	rs9351396	G	C	2.50432e-09	-0.0271508	0.00455479	0.430357	0.992078	ADD	35.5356
	6	93960156	rs2220405	A	G	1.11761e-08	-0.0264349	0.00462827	0.388359	0.992143	ADD	32.6251
	6	93963296	rs4706440	T	G	1.90038e-09	-0.0273496	0.00455383	0.43059	0.992398	ADD	36.0732
	6	93964754	rs4707817	C	A	2.08737e-09	-0.0272805	0.00455388	0.430612	0.992374	ADD	35.8904
	6	93967132	rs57195722	G	A	1.76129e-08	0.0256447	0.00455198	0.55779	0.989747	ADD	31.7414
	6	93967367	rs1565189	C	A	1.42082e-08	0.0257117	0.00453417	0.561887	0.999319	ADD	32.1587
	6	93967459	rs1488309	G	A	8.76032e-10	-0.0279184	0.00455423	0.4293	0.992468	ADD	37.583
	6	93969292	rs1386911	C	T	9.21552e-10	-0.027881	0.00455411	0.429323	0.992545	ADD	37.4842
	6	93969968	rs1352378	G	T	6.45e-09	0.0264275	0.004553	0.560987	0.990284	ADD	33.694
	6	93970316	rs1352379	G	A	7.57949e-10	-0.0280217	0.00455398	0.429386	0.992551	ADD	37.8655
	6	93970860	rs6907262	G	C	1.70986e-08	0.0256667	0.00455176	0.557688	0.989712	ADD	31.7989
	6	94010599	rs12214255	A	C	3.28163e-08	-0.0258574	0.00467966	0.367951	0.990089	ADD	30.5334
	7	8598465	rs10280928	G	A	2.75321e-08	0.0286005	0.00514755	0.264309	0.978212	ADD	30.8741
	7	8598601	rs10235624	C	G	2.47024e-08	0.0287048	0.00514879	0.264098	0.978215	ADD	31.0846
	7	8599877	rs10232665	C	T	2.19842e-08	0.0287972	0.00514667	0.264432	0.978197	ADD	31.3109
	7	8600900	rs28539463	G	A	2.25045e-08	0.0283084	0.00506298	0.278738	0.977501	ADD	31.2655
	7	8601967	rs7777541	G	T	2.65155e-09	0.0303857	0.00510558	0.270778	0.97974	ADD	35.4243
	7	8604074	rs6950418	T	A	9.00596e-09	0.0292813	0.00509405	0.271433	0.982469	ADD	33.0448
	7	8604426	rs7800975	A	G	1.76291e-08	0.0279452	0.00496055	0.28762	0.999719	ADD	31.7396
	7	8604504	rs7802159	T	C	1.01267e-09	0.0310631	0.00508645	0.272681	0.982649	ADD	37.3003
	7	8604592	rs7802203	G	C	1.41153e-08	0.0284862	0.00502253	0.283865	0.982817	ADD	32.1714
	7	8605228	rs2158326	A	G	6.01437e-09	0.0297048	0.00510741	0.269105	0.982842	ADD	33.83
	7	8606215	rs11505589	C	G	7.2287e-09	0.0295405	0.00510623	0.269296	0.982846	ADD	33.4723
	7	8606626	rs138642660	G	GCAAAGATACAGGA	1.00009e-08	0.0292115	0.00509764	0.270847	0.982468	ADD	32.8411
	7	8606754	rs976536	A	C	1.05361e-09	0.0309948	0.00508054	0.273676	0.98257	ADD	37.2231
	7	8607375	rs17152414	T	C	4.06659e-09	0.0299905	0.00509945	0.27045	0.982845	ADD	34.5916
	7	8608305	rs10254831	T	G	1.0169e-08	0.0292559	0.00510791	0.26916	0.982651	ADD	32.8087
	7	8609274	rs17152539	G	A	3.03865e-08	0.0282639	0.0051028	0.270084	0.982419	ADD	30.6827
	7	8609637	rs7800863	A	C	1.25722e-08	0.0285713	0.00502002	0.28447	0.98244	ADD	32.3964
	7	8611391	rs57122799	C	G	4.51056e-08	0.02747	0.00502256	0.283957	0.98253	ADD	29.9165
	7	8612109	rs12538889	A	G	2.16815e-08	0.0281218	0.00502378	0.283725	0.982644	ADD	31.3378
	7	8613903	rs10250739	T	C	5.78496e-09	0.0298263	0.00512257	0.266947	0.982459	ADD	33.9057
	7	8614432	rs2189453	A	C	4.49418e-09	0.0299662	0.00510971	0.26895	0.98256	ADD	34.397
	7	8617215	rs6967686	C	T	3.7921e-08	0.0275695	0.00501264	0.285799	0.982964	ADD	30.253
	7	8617431	rs28632012	G	A	1.32075e-08	0.0289595	0.00509577	0.271098	0.983071	ADD	32.3005
	7	8617800	rs2349493	T	G	2.93576e-08	0.0278362	0.0050201	0.284187	0.983236	ADD	30.7495
	7	8619590	rs2214507	G	C	9.67943e-09	0.0292833	0.00510523	0.269255	0.983527	ADD	32.9046
	7	8619633	rs2214508	C	T	6.27827e-09	0.029618	0.00509879	0.270426	0.983354	ADD	33.7465
	7	8619701	rs2882181	C	T	8.46681e-09	0.0292644	0.00508188	0.273221	0.983191	ADD	33.1648
	7	8620138	rs6960080	T	C	7.44321e-09	0.0293767	0.00508223	0.27313	0.98323	ADD	33.4154
	7	8620170	rs113596915	AG	A	6.96819e-09	0.0294339	0.00508238	0.273145	0.983181	ADD	33.5437
	7	8621121	rs56745328	C	A	1.69656e-08	0.0286639	0.00508217	0.273228	0.983196	ADD	31.8141
	7	8621633	rs2189455	A	G	1.06601e-08	0.0291137	0.0050902	0.271605	0.983618	ADD	32.717
	7	8621674	rs2189456	G	C	6.28594e-09	0.0296137	0.00509822	0.270447	0.983527	ADD	33.7441
	7	8625607	rs17151624	A	C	1.99591e-08	0.0290937	0.00518415	0.257733	0.980006	ADD	31.4985
	7	8626997	rs10085720	T	C	4.29309e-09	0.0298959	0.00509113	0.272011	0.982638	ADD	34.4861
	7	8628396	rs985209	A	T	1.09542e-08	0.0286424	0.00501184	0.28601	0.982707	ADD	32.6641
	7	8628407	rs985210	C	G	4.24541e-10	0.0317477	0.00508424	0.273067	0.98285	ADD	38.9966
	7	8628889	rs28711899	A	G	5.9665e-09	0.0290315	0.00499048	0.292366	0.978763	ADD	33.8456
	7	8629126	rs10085388	T	A	1.04011e-08	0.0286837	0.00501134	0.286002	0.982922	ADD	32.7648
	7	8629247	rs10085501	A	G	4.28953e-09	0.0299229	0.00509561	0.270976	0.983206	ADD	34.4877
	7	8629357	rs10085502	A	G	3.6271e-09	0.0300628	0.00509538	0.271054	0.983162	ADD	34.8142
	7	8630937	rs28417968	G	C	3.16031e-09	0.0301823	0.00509604	0.271335	0.982285	ADD	35.0825
	7	8630954	rs28647611	G	A	1.23697e-08	0.0282392	0.00495923	0.297695	0.981133	ADD	32.4279
	7	8630989	rs2008353	G	A	3.2276e-09	0.030164	0.00509594	0.271363	0.98224	ADD	35.0414
	7	8631081	rs62447910	C	G	3.68443e-09	0.0300498	0.00509542	0.271416	0.982318	ADD	34.7837
	7	8631087	rs28420986	G	C	3.7647e-09	0.0300318	0.00509543	0.271411	0.982315	ADD	34.7418
	7	8631088	rs28620259	T	C	3.7647e-09	0.0300318	0.00509543	0.271411	0.982315	ADD	34.7418
	7	8631249	rs28428593	T	C	1.08658e-08	0.0287026	0.00502116	0.284581	0.982032	ADD	32.6798
	7	8631364	rs7456267	A	C	5.40692e-09	0.0293174	0.00502542	0.283719	0.982293	ADD	34.0372
	7	8631519	rs2349494	G	A	3.40001e-09	0.0301182	0.00509557	0.271388	0.982345	ADD	34.9401
	7	8631552	rs2349495	G	A	3.12349e-09	0.0301884	0.00509541	0.271401	0.982355	ADD	35.1053
	7	8631557	rs5882181	G	GT	4.43915e-09	0.0294801	0.00502506	0.283851	0.982105	ADD	34.421
	7	8631563	rs4607505	A	T	2.84767e-09	0.0302703	0.0050962	0.271338	0.982191	ADD	35.2854
	7	8631577	rs2349497	A	G	3.02894e-09	0.030215	0.00509556	0.271384	0.982332	ADD	35.1652
	7	8631928	rs4318966	G	C	2.1725e-09	0.0304842	0.00509428	0.271549	0.982338	ADD	35.8125
	7	8632110	rs4279498	C	T	3.42247e-09	0.030113	0.00509562	0.271368	0.982308	ADD	34.9273
	7	8632118	rs4629749	A	G	3.27273e-09	0.0301515	0.00509578	0.27135	0.982274	ADD	35.0144
	7	8632119	rs4552797	C	T	3.33027e-09	0.0301368	0.00509578	0.271352	0.982264	ADD	34.9805
	7	8632195	rs4410795	T	C	2.87554e-09	0.0302579	0.00509547	0.271382	0.982353	ADD	35.2664
	7	8632297	rs4278072	C	T	3.10192e-09	0.0301951	0.00509557	0.271385	0.982294	ADD	35.1188
	7	8632314	rs4537210	C	G	2.77096e-09	0.0302893	0.00509554	0.27139	0.982311	ADD	35.3385
	7	8632521	rs62447911	A	T	2.63439e-09	0.0303176	0.00509323	0.271716	0.982386	ADD	35.437
	7	8632609	rs17152973	T	C	2.90128e-09	0.030254	0.00509606	0.271423	0.98204	ADD	35.249
	7	8632666	rs62447912	T	C	3.04131e-09	0.0302082	0.00509499	0.271458	0.982379	ADD	35.1572
	7	8632689	rs62447913	C	T	3.02573e-09	0.0302133	0.00509513	0.271459	0.982359	ADD	35.1672
	7	8633232	rs6962529	A	G	3.10249e-09	0.0301914	0.00509497	0.27146	0.982396	ADD	35.1185
	7	8633432	rs6949492	C	T	3.03844e-09	0.0302096	0.0050951	0.271448	0.98238	ADD	35.1591
	7	8633507	rs6945631	C	A	4.36516e-09	0.0294799	0.00502265	0.28418	0.982344	ADD	34.4537
	7	8633534	rs6964112	T	C	3.33926e-09	0.0301294	0.0050949	0.271445	0.982431	ADD	34.9752
	7	8633631	rs6964288	T	C	3.01106e-09	0.0302201	0.00509559	0.27142	0.982223	ADD	35.1767
	7	8633647	rs6963180	C	G	5.08698e-09	0.0293609	0.00502413	0.283936	0.982244	ADD	34.1559
	7	8633814	rs10246114	C	A	3.7374e-09	0.0300362	0.00509514	0.271426	0.982429	ADD	34.7559
	7	8634007	rs10231165	T	C	2.26126e-09	0.0304445	0.0050932	0.27173	0.982397	ADD	35.7345
	7	8634209	rs10259895	A	G	2.36548e-09	0.0304091	0.00509355	0.271684	0.982376	ADD	35.6467
	7	8634246	rs10246630	C	A	2.60729e-09	0.0303293	0.00509375	0.271694	0.982276	ADD	35.4571
	7	8634986	rs111517649	CT	C	3.20347e-09	0.0301718	0.00509619	0.271461	0.981777	ADD	35.0561
	7	8635120	rs17153012	C	T	3.34973e-09	0.0301166	0.00509319	0.271726	0.982371	ADD	34.9692
	7	8635892	rs10276202	T	C	4.14648e-09	0.0295099	0.00502047	0.28467	0.98207	ADD	34.5537
	7	8636772	rs2349498	G	T	1.91651e-09	0.0305774	0.00509254	0.271832	0.982309	ADD	36.0568
	7	8636835	rs2349499	C	A	3.56328e-09	0.0296303	0.00501958	0.284861	0.981941	ADD	34.8488
	7	8636849	rs2349500	A	T	1.79539e-09	0.0306311	0.0050925	0.271842	0.98231	ADD	36.184
	7	8637366	rs62447914	T	G	2.73792e-09	0.0302898	0.00509396	0.271575	0.982367	ADD	35.3619
	7	8637808	rs10486243	A	G	2.74922e-09	0.0298528	0.00502102	0.284462	0.982258	ADD	35.3538
	7	8638271	rs9655523	C	T	3.38275e-09	0.0296571	0.00501683	0.285282	0.982062	ADD	34.95
	7	8639006	rs10248325	C	T	1.52114e-09	0.030752	0.00508994	0.272069	0.982671	ADD	36.507
	7	8639454	rs9655067	A	G	2.19412e-09	0.0304497	0.00508991	0.272069	0.982633	ADD	35.7932
	7	8639488	rs55977736	C	A	2.32831e-09	0.0303829	0.00508696	0.272594	0.982675	ADD	35.6776
	7	8639792	rs9655524	G	A	1.27054e-08	0.0285316	0.00501463	0.28584	0.981853	ADD	32.3759
	7	8640516	rs10263174	A	G	7.35208e-09	0.029022	0.00501905	0.284543	0.983012	ADD	33.4393
	7	8640608	rs10263325	A	G	8.3443e-09	0.028904	0.00501714	0.285001	0.982738	ADD	33.1932
	7	8640813	rs10238024	G	C	4.23311e-09	0.0299076	0.00509112	0.27194	0.982665	ADD	34.5135
	7	8641604	rs10257265	C	T	6.78547e-09	0.0290802	0.00501743	0.285066	0.982547	ADD	33.5954
	7	8643176	rs59480113	T	TA	1.10787e-08	-0.0287793	0.00503749	0.698557	0.943423	ADD	32.6421
	7	8644051	rs338	T	C	6.77813e-09	-0.0296085	0.00510843	0.711731	0.941787	ADD	33.5975
	7	8645348	rs765457	G	C	1.04066e-08	-0.0288503	0.00504053	0.699247	0.943511	ADD	32.7638
	7	8645614	rs141786370	A	ACTT	1.50383e-08	-0.0285266	0.00503931	0.699038	0.943461	ADD	32.0483
	7	8645697	rs6974600	T	G	5.4834e-09	-0.0297891	0.00510834	0.711734	0.941766	ADD	34.0098
	7	8645700	rs6957455	T	A	5.432e-09	-0.0297964	0.00510822	0.711716	0.941789	ADD	34.0282
	7	8645908	rs12702755	C	A	7.09545e-09	-0.0295821	0.00511066	0.712097	0.941725	ADD	33.5084
	7	8645991	rs11973932	T	C	1.27257e-08	-0.0286719	0.00503952	0.699176	0.943678	ADD	32.3728
	7	8646423	rs11978224	A	T	1.29303e-08	-0.0286565	0.00503922	0.699222	0.943757	ADD	32.3418
	7	8647079	rs2349501	T	C	5.65093e-09	-0.0297452	0.00510521	0.711199	0.941696	ADD	33.9513
	7	8647366	rs2349502	G	T	5.80805e-09	-0.0297477	0.00510965	0.711886	0.941666	ADD	33.8979
	7	8647757	rs2349503	T	A	5.62277e-09	-0.0297556	0.00510627	0.711342	0.94163	ADD	33.961
	7	8647807	rs2349504	T	A	4.96855e-09	-0.0298673	0.00510736	0.711574	0.941735	ADD	34.2017
	7	8647833	rs2349505	G	A	5.4606e-09	-0.0297792	0.00510603	0.711306	0.941701	ADD	34.018
	7	8647928	rs2349507	C	T	5.31618e-09	-0.0297987	0.00510546	0.711263	0.941752	ADD	34.0701
	7	8648019	rs4236410	T	C	5.17976e-09	-0.0298248	0.00510615	0.711331	0.941701	ADD	34.1207
	7	8648199	rs4401738	A	C	5.52828e-09	-0.0297688	0.00510606	0.71129	0.941666	ADD	33.994
	7	8648220	rs4644147	G	A	5.60932e-09	-0.0297557	0.00510593	0.711293	0.941722	ADD	33.9657
	7	8648279	rs5016805	C	G	5.83391e-09	-0.0297374	0.00510854	0.711797	0.941805	ADD	33.8893
	7	8648318	rs5016806	A	C	6.04491e-09	-0.029693	0.00510612	0.711318	0.941692	ADD	33.8202
	7	8648388	rs6415291	C	T	5.22781e-09	-0.0298207	0.00510679	0.71152	0.941863	ADD	34.1027
	7	8648418	rs75729701	C	T	5.43538e-09	-0.0297815	0.00510576	0.711229	0.941633	ADD	34.027
	7	8648419	rs76655446	A	G	5.4058e-09	-0.0297873	0.00510596	0.711295	0.941708	ADD	34.0376
	7	8648421	rs71529598	C	T	5.54702e-09	-0.0297808	0.0051086	0.711774	0.94178	ADD	33.9874
	7	8648463	rs6463830	C	G	5.85167e-09	-0.0297192	0.00510586	0.711277	0.941725	ADD	33.8834
	7	8648471	rs6949582	T	C	6.10731e-09	-0.0296817	0.00510569	0.711262	0.941741	ADD	33.8002
	7	8648724	rs4585635	T	C	5.35612e-09	-0.0297946	0.00510586	0.711243	0.941668	ADD	34.0555
	7	8648779	rs4480005	C	T	5.92912e-09	-0.0297084	0.00510593	0.711312	0.941766	ADD	33.8578
	7	8648864	rs6977710	A	T	5.29481e-09	-0.029806	0.00510613	0.711354	0.941746	ADD	34.078
	7	8648961	rs10952113	G	A	5.7339e-09	-0.0297376	0.00510604	0.711307	0.94164	ADD	33.9229
	7	8648990	rs59235477	C	CTT	7.88188e-09	-0.0294671	0.00510639	0.710929	0.940805	ADD	33.3041
	7	8649099	rs10952114	C	T	5.23106e-09	-0.0298222	0.00510714	0.71154	0.941791	ADD	34.1015
	7	8649249	rs10440984	A	G	6.19184e-09	-0.0296801	0.00510744	0.711555	0.94174	ADD	33.7735
	7	8649303	rs10441147	T	C	6.41771e-09	-0.0296418	0.00510611	0.71134	0.941752	ADD	33.7037
	7	8649322	rs76856535	CT	C	5.15122e-09	-0.0298326	0.00510668	0.707891	0.934752	ADD	34.1314
	7	8649528	rs2214584	T	C	5.65132e-09	-0.0297542	0.00510677	0.711375	0.941607	ADD	33.9511
	7	8649691	rs2214585	G	T	5.24518e-09	-0.0298156	0.0051064	0.711388	0.9417	ADD	34.0963
	7	8649912	rs6958518	A	G	6.3247e-09	-0.0296612	0.0051073	0.711563	0.941756	ADD	33.7321
	7	8650000	rs12674405	A	G	5.8366e-09	-0.0297265	0.00510674	0.711391	0.941592	ADD	33.8884
	7	8650060	rs12670323	G	C	5.90949e-09	-0.0297077	0.00510532	0.711273	0.94182	ADD	33.8642
	7	8650600	rs7780103	C	T	8.67621e-09	-0.0289737	0.00503501	0.700229	0.947197	ADD	33.1173
	7	8650985	rs7797754	A	C	4.7504e-09	-0.0298714	0.00510156	0.712332	0.945453	ADD	34.2891
	7	8651622	rs4548083	C	T	5.71953e-09	-0.0297168	0.00510211	0.712457	0.945514	ADD	33.9278
	7	8651645	rs4262248	T	C	5.43e-09	-0.0297634	0.0051025	0.712524	0.945442	ADD	34.0289
	7	8651676	rs4534062	A	G	5.38332e-09	-0.0297678	0.00510201	0.712443	0.945528	ADD	34.0457
	7	8651939	rs2189632	A	T	4.93981e-09	-0.0298411	0.00510205	0.712452	0.945537	ADD	34.213
	7	8651984	rs10277142	G	A	5.53337e-09	-0.0297455	0.00510219	0.712479	0.945533	ADD	33.9922
	7	8652080	rs10280390	C	T	5.23492e-09	-0.0297938	0.00510239	0.712471	0.945477	ADD	34.1001
	7	8652438	rs10952115	G	C	5.20295e-09	-0.029798	0.00510221	0.712452	0.945466	ADD	34.112
	7	8652478	rs10952116	G	A	5.36402e-09	-0.0297721	0.00510222	0.712474	0.945537	ADD	34.0527
	7	8652960	rs34149016	G	GA	9.579e-09	-0.0288899	0.0050351	0.700192	0.947193	ADD	32.9249
	7	8653030	rs10225714	C	T	4.73544e-09	-0.0298779	0.00510222	0.712447	0.945461	ADD	34.2952
	7	8653131	rs10236001	A	G	5.89861e-09	-0.0296925	0.00510244	0.712496	0.945451	ADD	33.8678
	7	8653306	rs10281763	G	A	5.10952e-09	-0.0298132	0.00510218	0.71246	0.945514	ADD	34.1472
	7	8653341	rs10226061	C	T	5.32427e-09	-0.0297792	0.00510234	0.712478	0.945489	ADD	34.0672
	7	8653365	rs10236261	A	G	4.63138e-09	-0.0298964	0.00510216	0.711773	0.944085	ADD	34.3385
	7	8653457	rs10226203	C	T	5.48441e-09	-0.0297639	0.00510405	0.712797	0.945472	ADD	34.0095
	7	8653799	rs2107467	C	T	8.91969e-09	-0.0289502	0.00503502	0.700198	0.94724	ADD	33.0635
	7	8653829	rs2107468	T	G	6.23333e-09	-0.0296539	0.0051039	0.712723	0.945491	ADD	33.7604
	7	8654019	rs2349768	C	A	1.04169e-08	-0.0288187	0.00503516	0.70016	0.947138	ADD	32.7619
	7	8654087	rs10226738	G	A	5.5195e-09	-0.0297557	0.00510358	0.712705	0.945563	ADD	33.9971
	7	8654213	rs10230008	C	T	5.754e-09	-0.0297202	0.00510357	0.712696	0.945533	ADD	33.9161
	7	8654418	rs34818683	A	T	5.72664e-09	-0.0297253	0.00510374	0.71272	0.945552	ADD	33.9254
	7	8654424	rs34403051	T	C	5.6273e-09	-0.029741	0.00510388	0.712773	0.945518	ADD	33.9595
	7	8654651	rs4725105	T	C	5.70138e-09	-0.0297291	0.00510374	0.712766	0.945541	ADD	33.934
	7	8654786	rs4725107	C	G	7.6991e-09	-0.0294778	0.00510475	0.712822	0.945316	ADD	33.3497
	7	8654908	rs4725108	G	T	1.81635e-09	-0.0302347	0.00502816	0.724684	0.999916	ADD	36.1614
	7	8655268	rs12538864	C	T	5.72414e-09	-0.0297256	0.00510373	0.712755	0.945504	ADD	33.9263
	7	8655296	rs12538281	G	A	5.54255e-09	-0.029754	0.0051039	0.712727	0.945495	ADD	33.9889
	7	8655647	rs7791248	A	G	4.53868e-09	-0.0299208	0.0051034	0.712543	0.945296	ADD	34.3778
	7	8655693	rs7791270	C	G	5.07201e-09	-0.0298212	0.00510249	0.712512	0.945498	ADD	34.1616
	7	8655709	rs7795908	T	C	5.14162e-09	-0.0298082	0.00510225	0.712451	0.94554	ADD	34.1351
	7	8655729	rs7795915	T	C	5.21075e-09	-0.0297973	0.00510232	0.712458	0.945523	ADD	34.1091
	7	8655758	rs7782338	C	T	4.86004e-09	-0.0298571	0.00510242	0.71247	0.945525	ADD	34.2447
	7	8655902	rs7796206	A	C	4.68328e-09	-0.0298811	0.00510116	0.712273	0.945502	ADD	34.3168
	7	8656041	rs970525	A	G	4.87843e-09	-0.0298474	0.00510132	0.712269	0.945479	ADD	34.2373
	7	8656177	rs970526	A	G	7.758e-09	-0.0290715	0.00503549	0.700244	0.947172	ADD	33.3349
	7	8656287	rs970527	T	C	5.14719e-09	-0.0298087	0.00510249	0.712513	0.945486	ADD	34.1329
	7	8656380	rs970528	A	G	4.49769e-09	-0.029918	0.00510161	0.712353	0.945436	ADD	34.3954
	7	8656537	rs10275696	C	T	4.79446e-09	-0.0298734	0.00510323	0.711744	0.943617	ADD	34.2711
	7	8656545	rs35640353	C	T	9.90376e-09	-0.0287985	0.0050241	0.696686	0.944904	ADD	32.8601
	7	8656708	rs12702757	C	A	5.99294e-09	-0.0296931	0.00510487	0.7125	0.944553	ADD	33.8369
	7	8656728	rs10230086	A	G	6.41357e-09	-0.0296199	0.00510224	0.712179	0.944913	ADD	33.705
	7	8656902	rs4470930	T	G	5.28871e-09	-0.0297778	0.00510113	0.712265	0.945508	ADD	34.0802
	7	8657052	rs10952117	T	C	5.44152e-09	-0.0297602	0.00510228	0.712459	0.945538	ADD	34.0247
	7	8657075	rs10952118	C	T	5.24795e-09	-0.0297927	0.00510256	0.712513	0.945478	ADD	34.0952
	7	8657390	rs7784477	G	A	3.62861e-09	-0.03011	0.00510344	0.712719	0.945482	ADD	34.8134
	7	8657493	rs7801074	A	G	3.53102e-09	-0.0301268	0.00510241	0.712527	0.945393	ADD	34.8665
	7	8657542	rs7802254	G	C	2.4829e-09	-0.0304497	0.00510711	0.713216	0.945223	ADD	35.5523
	7	8658064	rs2189623	G	T	2.41741e-09	-0.0303726	0.00509046	0.711857	0.948359	ADD	35.6044
	7	8658377	rs10952119	G	A	1.03951e-08	-0.0287392	0.00502097	0.699052	0.950262	ADD	32.7659
	7	8658543	rs10952120	T	C	3.32912e-09	-0.0301615	0.00509991	0.713629	0.948235	ADD	34.9812
	7	8658717	rs12533122	A	G	3.74464e-09	-0.0300654	0.00510037	0.713675	0.948239	ADD	34.7521
	7	8658807	rs12531331	A	T	7.1141e-09	-0.0290618	0.00502114	0.699123	0.950411	ADD	33.5034
	7	8658907	rs12702758	A	G	7.90569e-09	-0.0289678	0.00502029	0.698799	0.950123	ADD	33.2982
	7	8659231	rs13307406	T	C	7.99705e-09	-0.028962	0.00502098	0.699129	0.950456	ADD	33.2758
	7	8659362	rs13307453	T	C	8.6824e-09	-0.0288944	0.00502133	0.699155	0.95044	ADD	33.1159
	7	8659589	rs12668188	C	G	8.7442e-09	-0.028887	0.00502109	0.699069	0.950384	ADD	33.1021
	7	8659608	rs10269895	A	C	3.65283e-09	-0.0300856	0.00510026	0.713623	0.948137	ADD	34.8005
	7	8659674	rs12668205	A	G	9.6159e-09	-0.0288016	0.00502027	0.69871	0.950118	ADD	32.9174
	7	8659782	rs5029275	T	C	3.77285e-09	-0.0300593	0.00510041	0.713673	0.948225	ADD	34.7375
	7	8659929	rs2882241	G	A	8.43879e-09	-0.0289174	0.00502113	0.699124	0.950454	ADD	33.1713
	7	8659930	rs2882242	C	T	8.2247e-09	-0.0289402	0.0050213	0.699131	0.950408	ADD	33.2213
	7	8659952	rs5029276	C	T	8.59607e-09	-0.0289019	0.00502116	0.699121	0.950484	ADD	33.1354
	7	8659985	rs4720786	A	G	1.03707e-08	-0.0287454	0.00502169	0.699199	0.950471	ADD	32.7705
	7	8660029	rs4725109	G	A	2.77811e-09	-0.0294223	0.00495003	0.710234	0.999732	ADD	35.3335
	7	8660054	rs4725110	T	A	7.55301e-09	-0.0289967	0.00501862	0.698491	0.950177	ADD	33.3869
	7	8660120	rs4725111	T	C	2.83916e-08	-0.0279902	0.00504257	0.703349	0.94974	ADD	30.8144
	7	8660402	rs4720787	C	G	4.22182e-09	-0.0299663	0.00510071	0.71369	0.948096	ADD	34.5187
	7	8660428	rs4720788	A	G	7.0557e-09	-0.0290621	0.00501999	0.698919	0.950493	ADD	33.5194
	7	8660439	rs4725112	G	T	3.13791e-08	-0.0279009	0.00504238	0.703351	0.949812	ADD	30.6203
	7	8660512	rs12702759	C	T	6.51163e-09	-0.0291318	0.00502035	0.698254	0.949066	ADD	33.6755
	7	8661020	rs4725114	T	A	2.71156e-08	-0.0280395	0.00504416	0.703554	0.949621	ADD	30.9037
	7	8661379	rs2189624	A	C	4.67541e-09	-0.0298899	0.00510242	0.713918	0.948102	ADD	34.32
	7	8661731	rs2189625	A	G	9.09097e-09	-0.0288616	0.00502242	0.699268	0.950335	ADD	33.0265
	7	8662052	rs4236411	T	C	6.96017e-09	-0.0290744	0.00502012	0.698662	0.950027	ADD	33.5459
	7	8662197	rs60339873	C	T	3.29011e-08	-0.0278632	0.00504314	0.703179	0.949317	ADD	30.5284
	7	8662406	rs59865520	TG	T	1.49249e-08	-0.0284515	0.00502488	0.697293	0.946256	ADD	32.0631
	7	8662615	rs10238604	G	A	2.90931e-08	-0.0279746	0.00504364	0.70349	0.949654	ADD	30.7671
	7	8662647	rs12702760	C	T	8.31189e-09	-0.0289397	0.00502278	0.699305	0.950282	ADD	33.2007
	7	8662666	rs12702761	T	G	4.27071e-08	-0.0276384	0.00504443	0.70354	0.949549	ADD	30.0225
	7	8662787	rs12702762	G	A	2.88543e-08	-0.0279846	0.00504413	0.703474	0.949384	ADD	30.7831
	7	8662802	rs11765137	A	T	8.71164e-09	-0.0288997	0.00502274	0.699333	0.950261	ADD	33.1094
	7	8662879	rs10952121	T	C	7.75604e-09	-0.0289969	0.00502253	0.69926	0.950297	ADD	33.3353
	7	8663201	rs10952123	T	C	7.9965e-09	-0.0289722	0.00502273	0.699279	0.950215	ADD	33.2759
	7	8663210	rs10952124	A	G	8.6824e-09	-0.0289017	0.0050226	0.699255	0.950234	ADD	33.1159
	7	8663343	rs10245646	C	T	2.85509e-08	-0.0279911	0.00504361	0.703495	0.949674	ADD	30.8036
	7	8663370	rs989208	T	C	8.55086e-09	-0.0289153	0.00502271	0.699297	0.950267	ADD	33.1456
	7	8663414	rs989209	C	T	8.1903e-09	-0.028953	0.00502291	0.699311	0.950243	ADD	33.2294
	7	8663658	rs989210	C	G	6.87622e-09	-0.0290984	0.00502251	0.699251	0.950247	ADD	33.5695
	7	8663797	rs989211	T	G	8.22394e-09	-0.0289323	0.00501992	0.698711	0.950177	ADD	33.2214
	7	8664031	rs6967305	A	G	8.44092e-09	-0.0289244	0.00502239	0.699263	0.95032	ADD	33.1708
	7	8664168	rs6968596	T	C	9.07173e-09	-0.0288633	0.00502239	0.699248	0.950284	ADD	33.0307
	7	8664623	rs737928	T	C	9.91791e-09	-0.0287836	0.00502173	0.700095	0.952093	ADD	32.8573
	7	8664859	rs12674027	A	C	8.61668e-09	-0.0289033	0.00502176	0.700068	0.952049	ADD	33.1307
	7	8665023	rs6463831	T	G	8.04248e-09	-0.0290105	0.00503021	0.701818	0.951833	ADD	33.2648
	7	8665068	rs6955715	T	C	5.07201e-09	-0.0298168	0.00510173	0.714795	0.950051	ADD	34.1616
	7	8665213	rs6954869	C	G	7.75086e-09	-0.0289865	0.00502063	0.699838	0.952017	ADD	33.3367
	7	8665245	rs6956021	T	C	1.01838e-08	-0.0287437	0.00501869	0.699484	0.952031	ADD	32.8059
	7	8665384	rs6956210	T	C	3.64754e-08	-0.0277684	0.00504255	0.704285	0.951514	ADD	30.3283
	7	8665576	rs2214579	T	G	3.28715e-08	-0.0278612	0.00504264	0.704259	0.951452	ADD	30.5302
	7	8665642	rs2158425	G	A	1.07699e-08	-0.0287181	0.00502255	0.700131	0.951898	ADD	32.6971
	7	8665695	rs2158426	C	T	3.93904e-08	-0.0277014	0.00504278	0.704296	0.951487	ADD	30.1792
	7	8665784	rs71017610	A	AT	2.93359e-09	-0.030251	0.00509713	0.71115	0.944623	ADD	35.2274
	7	8665830	rs2107470	C	A	1.01471e-08	-0.0287643	0.00502175	0.700015	0.951921	ADD	32.8129
	7	8666053	rs71017612	A	AT	4.42772e-09	-0.0299322	0.00510176	0.714332	0.948975	ADD	34.426
	7	8666402	rs2107471	T	A	3.56312e-08	-0.0277945	0.0050435	0.704359	0.951343	ADD	30.3738
	7	8666457	rs2107472	G	A	3.25349e-09	-0.0301907	0.00510158	0.714543	0.949653	ADD	35.0259
	7	8666470	rs6961663	T	C	3.81733e-09	-0.0300566	0.00510163	0.714686	0.949935	ADD	34.7147
	7	8666783	rs985712	C	A	6.5613e-09	-0.0291422	0.00502325	0.700243	0.951821	ADD	33.6607
	7	8667987	rs139139544	T	TTTG	5.29602e-09	-0.0297891	0.00510327	0.714742	0.949482	ADD	34.0775
	7	8669457	rs1121172	C	T	1.00364e-08	-0.0287612	0.00501958	0.699582	0.951934	ADD	32.8342
	7	8671095	rs10246065	A	C	3.91462e-09	-0.0299971	0.00509512	0.714972	0.952738	ADD	34.6657
	7	8671805	rs2349770	T	C	3.62351e-08	-0.0277398	0.00503629	0.704543	0.954235	ADD	30.3412
	7	8671983	rs2882244	C	T	4.1462e-08	-0.027619	0.00503609	0.704725	0.954448	ADD	30.0798
	7	8672674	rs4725116	A	G	4.3446e-09	-0.029907	0.00509474	0.715139	0.953089	ADD	34.4629
	7	8673096	rs2349772	C	T	4.09874e-09	-0.0299579	0.00509504	0.715191	0.95313	ADD	34.5763
	7	8673135	rs2349773	A	C	4.90298e-09	-0.0298054	0.00509487	0.715147	0.953109	ADD	34.2275
	7	8674390	rs992516	T	C	3.68341e-09	-0.0300344	0.00509276	0.714538	0.952777	ADD	34.7843
	7	8674485	rs992517	C	T	8.58381e-09	-0.028855	0.00501279	0.699832	0.954863	ADD	33.1382
	7	8675194	rs9655525	T	C	2.75816e-08	-0.0283017	0.00509405	0.717096	0.958231	ADD	30.8706
	7	8675289	rs2882245	A	G	1.97356e-08	-0.0285904	0.00509271	0.717075	0.958752	ADD	31.5204
	7	8676918	rs4725117	G	A	2.48365e-08	-0.0277729	0.00498247	0.716331	0.999727	ADD	31.0741
	7	8678450	rs2349775	A	G	1.54611e-08	-0.028645	0.00506449	0.73074	0.999612	ADD	31.9945
	7	34411605	rs736295	C	T	2.20501e-08	0.025345	0.00453004	0.464104	0.988555	ADD	31.3051
	7	34415675	rs10951410	A	G	1.65021e-08	0.0255596	0.00452788	0.463909	0.989159	ADD	31.8679
	7	114132750	rs12532000	G	A	2.71288e-09	-0.0287847	0.00483955	0.32023	0.989204	ADD	35.3798
	7	114135710	rs13246732	T	C	4.64644e-09	-0.0282222	0.00481683	0.320217	0.998335	ADD	34.3322
	7	114218308	rs12535428	T	C	3.12586e-10	-0.0308593	0.00490449	0.314632	0.971974	ADD	39.5944
	7	114231938	rs13237149	A	T	1.20088e-11	-0.0335246	0.00494487	0.30868	0.966193	ADD	45.9701
	7	114330413	rs2140617	A	C	1.73428e-09	-0.0278309	0.0046226	0.584363	0.97546	ADD	36.2515
	7	114332113	rs2694932	T	C	9.26787e-10	-0.0283008	0.00462339	0.584382	0.975352	ADD	37.4732
	7	114333043	rs2694933	G	A	2.8215e-09	-0.0275228	0.00463239	0.589969	0.975338	ADD	35.3033
	7	114334692	rs2694935	C	T	2.62392e-09	-0.0275796	0.0046327	0.590112	0.975251	ADD	35.4447
	7	114337659	rs2030910	G	T	2.79267e-09	-0.0275337	0.00463293	0.590075	0.975102	ADD	35.3233
	7	114337941	rs2253478	G	A	2.23784e-09	-0.0277218	0.00463635	0.590829	0.97482	ADD	35.7548
	7	114341009	rs2694936	A	T	1.1726e-09	-0.0281878	0.00463338	0.591028	0.975249	ADD	37.0144
	7	114341162	rs4117983	A	T	2.26621e-12	-0.0318791	0.00454339	0.49164	0.977466	ADD	49.2388
	7	114343723	rs2694937	T	G	1.28168e-09	-0.0281157	0.0046324	0.590524	0.975343	ADD	36.841
	7	114344008	rs35565353	T	TC	1.20152e-09	-0.0281626	0.00463221	0.590391	0.975275	ADD	36.9669
	7	114344713	rs2140615	A	G	4.11339e-12	-0.0314968	0.00454316	0.491534	0.977671	ADD	48.0696
	7	114345026	rs140346112	G	GTTACT	5.68722e-12	-0.0312933	0.00454392	0.491401	0.977396	ADD	47.4346
	7	114346275	rs1527144	G	A	1.24348e-09	-0.0281368	0.00463217	0.590465	0.975494	ADD	36.9
	7	114346383	rs1527145	A	G	1.18465e-09	-0.0281726	0.00463213	0.590446	0.975492	ADD	36.9945
	7	114346595	rs2049603	A	G	6.7515e-12	-0.0311825	0.00454396	0.497956	0.977313	ADD	47.0984
	7	114347226	rs1527146	G	T	1.29867e-11	-0.0307585	0.00454445	0.500303	0.976982	ADD	45.8163
	7	114347834	rs2690825	A	G	1.36273e-09	-0.0280683	0.00463211	0.590524	0.975554	ADD	36.7214
	7	114348482	rs2690826	G	A	3.80102e-12	-0.0315524	0.00454388	0.498814	0.977331	ADD	48.2243
	7	114349523	rs2690827	C	T	6.32601e-10	-0.0286421	0.00463332	0.59124	0.97549	ADD	38.2182
	7	114350297	rs2049604	T	C	1.33937e-14	-0.0366032	0.00475278	0.354599	0.975022	ADD	59.3209
	7	114352019	rs4730633	T	G	3.4135e-12	-0.0316167	0.0045432	0.492079	0.977728	ADD	48.4354
	7	114355560	rs1916980	A	G	4.58036e-12	-0.0314308	0.00454361	0.498695	0.977386	ADD	47.859
	7	114357569	rs2690833	T	C	1.49751e-09	-0.0279958	0.00463175	0.590522	0.975641	ADD	36.5376
	7	114358191	rs12705959	T	C	1.08493e-12	-0.0325711	0.00457534	0.452708	0.973918	ADD	50.6844
	7	114358431	rs12672683	T	C	1.59001e-13	-0.0336677	0.00456272	0.461912	0.976043	ADD	54.4554
	7	114358938	rs2690835	A	G	5.74645e-11	-0.0300717	0.00459122	0.559534	0.974708	ADD	42.9051
	7	114359168	rs2690836	C	T	5.59371e-11	-0.0300883	0.00459096	0.55949	0.974824	ADD	42.9575
	7	114359582	rs2690837	C	G	4.68166e-11	-0.0302137	0.00459151	0.559989	0.974723	ADD	43.306
	7	114364033	rs1527149	G	C	7.03931e-09	-0.0266715	0.00460668	0.405359	0.987198	ADD	33.5239
	7	114364066	rs5886702	T	TA	9.04607e-09	-0.0264825	0.00460768	0.40518	0.986942	ADD	33.0362
	7	114367215	rs2140619	G	A	7.8538e-09	-0.0265142	0.00459414	0.412703	0.987305	ADD	33.311
	7	114369182	rs2694941	A	T	8.42597e-09	-0.0264607	0.0045943	0.412273	0.987519	ADD	33.1742
	7	114369876	rs2694943	T	C	4.13428e-08	-0.025105	0.00457719	0.423828	0.987474	ADD	30.0854
	7	114371048	rs1916985	C	A	4.14047e-08	-0.0249378	0.00454692	0.427174	0.99867	ADD	30.0825
	7	114372856	rs6466484	C	A	2.66379e-10	0.029469	0.00466517	0.380675	0.988255	ADD	39.9068
	7	114374519	rs10249531	C	T	5.25545e-10	0.0289736	0.00466494	0.379534	0.989265	ADD	38.58
	7	114375652	rs12705960	A	C	5.43626e-11	-0.0294882	0.00449646	0.515922	0.999638	ADD	43.0134
	7	114377012	rs28431297	A	G	4.55911e-10	0.0290874	0.0046665	0.379214	0.989006	ADD	38.8574
	7	114377191	rs12705961	A	G	5.67806e-11	-0.0296401	0.00452407	0.512355	0.986774	ADD	42.9286
	7	114378136	rs4730634	A	T	3.99669e-11	-0.0298766	0.00452415	0.512432	0.986708	ADD	43.6153
	7	114378401	rs66647990	T	C	5.19051e-10	0.0289904	0.00466616	0.379223	0.989062	ADD	38.6043
	7	114379641	rs9641516	G	C	4.02532e-11	-0.0298734	0.00452436	0.512362	0.986556	ADD	43.6016
	7	114381141	rs6972929	A	G	3.78443e-10	0.0292174	0.00466559	0.379326	0.98915	ADD	39.221
	7	114381251	rs10259672	T	C	4.142e-10	0.0291539	0.00466594	0.379268	0.989088	ADD	39.0447
	7	114381355	rs2396726	T	C	4.57931e-11	-0.0297846	0.00452405	0.512356	0.986696	ADD	43.349
	7	114381472	rs10233347	G	A	5.03188e-10	0.0290078	0.00466531	0.379412	0.989225	ADD	38.6649
	7	114381815	rs66571810	C	T	3.80803e-12	-0.0322509	0.00464461	0.386769	0.984046	ADD	48.2211
	7	114381945	rs3997266	G	A	4.45595e-10	0.0290978	0.00466548	0.379429	0.989135	ADD	38.9021
	7	114383230	rs7779476	A	C	5.57057e-11	-0.029653	0.0045241	0.511964	0.986494	ADD	42.9656
	7	114383427	rs10244257	C	T	8.12176e-10	0.0278595	0.00453574	0.460224	0.988499	ADD	37.7307
	7	114383712	rs13225495	G	A	1.05996e-10	-0.0292539	0.00453002	0.522765	0.985887	ADD	41.7076
	7	114384124	rs10229691	A	G	6.21527e-10	0.0288722	0.00466845	0.37844	0.988867	ADD	38.2527
	7	114384261	rs12667224	A	G	8.63177e-11	-0.0293646	0.00452543	0.515906	0.986298	ADD	42.1091
	7	114384369	rs4310137	A	G	5.54715e-10	0.028956	0.00466849	0.378417	0.988867	ADD	38.4746
	7	114384998	rs12537376	G	A	6.20012e-12	-0.0318953	0.00463961	0.390465	0.983109	ADD	47.2651
	7	114385158	rs2396727	G	C	5.99529e-10	0.028898	0.00466833	0.378454	0.988865	ADD	38.323
	7	114385330	rs13232831	A	C	7.91043e-11	-0.0294235	0.00452533	0.515936	0.986309	ADD	42.28
	7	114385430	rs2396728	G	A	5.14375e-10	0.029011	0.00466841	0.378392	0.988928	ADD	38.6219
	7	114387214	rs1852470	G	T	1.16418e-10	-0.0291892	0.00452996	0.522644	0.985839	ADD	41.5243
	7	114389196	rs17137004	G	A	5.09507e-10	0.0290259	0.0046697	0.378242	0.988778	ADD	38.6405
	7	114389808	rs10953758	G	A	1.12813e-10	-0.0291858	0.00452608	0.515956	0.986134	ADD	41.5857
	7	114390729	rs1818998	C	T	1.36609e-10	-0.0290825	0.0045305	0.52286	0.985745	ADD	41.2116
	7	114390959	rs1818999	C	T	1.3836e-10	-0.0290744	0.00453061	0.52282	0.985676	ADD	41.1867
	7	114391964	rs4730636	C	T	1.05806e-10	-0.0292511	0.0045294	0.520166	0.985841	ADD	41.7111
	7	114393489	rs2396724	A	G	3.92853e-10	0.0292144	0.00466945	0.37842	0.988729	ADD	39.1481
	7	114394005	rs373142837	T	TGAGAGA	1.15356e-09	0.0287342	0.00472117	0.368436	0.977878	ADD	37.0463
	7	114394998	rs34536024	GA	G	1.06177e-10	0.0301176	0.00466397	0.386775	0.982143	ADD	41.7043
	7	114396100	rs60603579	A	G	9.03858e-12	0.0317438	0.00465411	0.390206	0.983467	ADD	46.5267
	7	114397903	rs6942634	A	G	2.17871e-11	-0.0303894	0.0045404	0.522401	0.980945	ADD	44.8031
	7	114399396	rs12534017	C	A	7.3013e-12	-0.031098	0.00453906	0.518874	0.98107	ADD	46.9448
	7	114400048	rs35624276	A	G	6.12915e-12	-0.0311773	0.00453408	0.486143	0.98168	ADD	47.288
	7	114403104	rs12536335	G	A	9.70733e-16	-0.0367377	0.00457515	0.427164	0.984642	ADD	64.489
	7	114406106	rs2030913	C	T	1.17869e-12	-0.0323204	0.00454744	0.53589	0.984	ADD	50.5214
	7	114406314	rs2030915	G	C	1.17247e-15	-0.0366289	0.00457481	0.427346	0.984651	ADD	64.1168
	7	114407085	rs7795397	T	A	1.47028e-12	-0.0321772	0.00454685	0.536269	0.984363	ADD	50.0874
	7	114407487	rs8180817	C	G	2.9067e-15	-0.0360784	0.00457022	0.431014	0.984467	ADD	62.3288
	7	114416000	rs12533005	C	G	8.81658e-16	-0.0367905	0.00457499	0.427446	0.98456	ADD	64.6787
	7	114418676	rs34291892	C	CA	7.32656e-14	-0.0350389	0.00468349	0.37203	0.982612	ADD	55.9787
	7	114419101	rs2894699	T	C	1.04737e-15	-0.0366921	0.00457478	0.427377	0.984631	ADD	64.3393
	7	114420608	rs10228350	T	A	5.87435e-10	0.0287226	0.00463757	0.403077	0.98326	ADD	38.3627
	7	114429481	rs7785701	G	C	8.47423e-16	0.0367982	0.0045732	0.566459	0.982392	ADD	64.7566
	7	114430980	rs1476535	T	C	2.68658e-14	0.0346798	0.00455592	0.553312	0.984105	ADD	57.9515
	7	114432388	rs10255943	G	A	3.50671e-11	0.0331209	0.00500078	0.707828	0.973325	ADD	43.8713
	7	114434202	rs10268637	T	C	6.72822e-13	0.0324503	0.00451679	0.460547	0.998875	ADD	51.622
	7	114435085	rs28534444	C	T	5.60015e-13	0.0327508	0.00454278	0.45774	0.988276	ADD	51.9824
	7	114435631	rs10246733	C	A	4.51232e-13	0.0328858	0.00454302	0.457873	0.988188	ADD	52.4064
	7	114436339	rs10280045	G	C	4.90795e-16	0.0370838	0.00457087	0.566332	0.983266	ADD	65.8328
	7	114440281	rs2014265	G	T	1.26038e-12	0.0322743	0.00454686	0.457142	0.98717	ADD	50.3901
	7	114442439	rs10261780	C	T	1.60731e-12	0.0321186	0.00454651	0.456819	0.987245	ADD	49.9128
	7	114443495	rs10228494	G	C	3.44112e-14	0.0346407	0.00457003	0.566434	0.98313	ADD	57.4646
	7	114446078	rs5886709	G	GTC	8.83894e-12	0.0311819	0.00456954	0.446925	0.983902	ADD	46.5703
	7	114451698	rs10262192	A	G	6.03671e-13	0.0327912	0.00455485	0.456068	0.984041	ADD	51.8349
	7	114451789	rs10262103	A	C	5.4275e-15	0.0357819	0.00457804	0.569632	0.981477	ADD	61.0991
	7	114456791	rs10231382	T	A	8.53297e-13	0.032575	0.00455477	0.45605	0.983954	ADD	51.1553
	7	114464334	rs10228327	C	T	7.59277e-11	0.0295308	0.00453754	0.473238	0.986553	ADD	42.3599
	7	114467539	rs10225528	G	C	7.4879e-09	0.02933	0.00507497	0.73239	0.999417	ADD	33.4038
	7	114469294	rs727644	G	A	4.59727e-13	0.0332487	0.00459476	0.584907	0.984878	ADD	52.37
	7	114470513	rs4727799	T	C	2.18927e-11	0.031587	0.00471982	0.640244	0.982855	ADD	44.7935
	7	114474994	rs2396751	G	A	5.91017e-11	0.0296876	0.00453548	0.473671	0.987291	ADD	42.8498
	7	114475213	rs2189011	C	T	6.02143e-11	0.0296756	0.00453558	0.473597	0.987254	ADD	42.8134
	7	114476826	rs7783012	A	G	3.08532e-13	0.0334533	0.00458884	0.582841	0.985779	ADD	53.1533
	7	114479375	rs2189010	A	G	4.96021e-13	0.0331846	0.00459243	0.584862	0.985664	ADD	52.2208
	7	114482451	rs2106900	T	C	8.2319e-11	0.0294758	0.00453755	0.470103	0.987145	ADD	42.2019
	7	114483253	rs2189008	T	C	2.9792e-11	0.0301574	0.00453683	0.471275	0.986978	ADD	44.1907
	7	114484605	rs6974757	G	C	3.35043e-13	0.0334063	0.00458939	0.582884	0.985692	ADD	52.9914
	7	114485525	rs55960959	A	AG	4.6849e-11	0.0298433	0.00453526	0.473319	0.987174	ADD	43.3045
	7	114486377	rs2079070	G	C	1.06498e-08	0.0291912	0.00510355	0.728164	0.978765	ADD	32.7189
	7	114489082	rs10249234	A	G	7.72503e-13	0.0329085	0.00459265	0.584608	0.985514	ADD	51.3506
	7	114497885	rs1989903	G	A	9.09076e-13	0.0326107	0.0045653	0.588397	0.999684	ADD	51.0313
	7	114498696	rs2040658	C	G	8.23759e-13	0.0328666	0.00459243	0.584735	0.985598	ADD	51.2248
	7	114499629	rs12113612	A	G	6.59326e-11	0.0296157	0.00453582	0.473148	0.98692	ADD	42.6361
	7	114502195	rs1015511	G	A	8.3618e-13	0.0328536	0.00459194	0.584356	0.985509	ADD	51.1951
	7	114503352	rs10266297	T	C	1.16091e-12	0.0326441	0.00459161	0.584262	0.985482	ADD	50.5514
	7	114503596	rs9649368	A	T	5.91017e-11	0.0296919	0.00453612	0.472851	0.986682	ADD	42.8501
	7	114505470	rs6466488	A	G	8.60201e-13	0.0328888	0.00459937	0.584662	0.982539	ADD	51.1396
	7	114507162	rs10279936	A	C	1.98107e-11	0.0304745	0.00454365	0.472933	0.983723	ADD	44.9893
	7	114508188	rs2189015	G	A	2.00632e-12	0.032461	0.00461514	0.594045	0.981524	ADD	49.4777
	7	114508276	rs2396753	A	C	1.70177e-12	0.0325633	0.00461465	0.593727	0.981516	ADD	49.8007
	7	114518899	rs9969232	A	G	1.55382e-11	0.031899	0.0047311	0.641148	0.979778	ADD	45.4652
	7	114520687	rs6969188	A	G	1.11345e-08	0.0262603	0.0045972	0.427109	0.980572	ADD	32.6324
	7	114520816	rs6969376	A	G	1.15985e-12	0.0328483	0.00462026	0.593646	0.978901	ADD	50.5532
	7	114522685	rs6980093	A	G	1.06121e-12	0.0329066	0.0046205	0.593692	0.978896	ADD	50.7276
	7	114531090	rs9332390	G	A	9.80618e-12	0.0309692	0.00454831	0.474872	0.981854	ADD	46.3669
	7	114534306	rs66823671	TA	T	9.58959e-12	0.0310079	0.00455186	0.474322	0.980389	ADD	46.4105
	7	114540007	rs10262462	G	A	6.57052e-13	0.0332158	0.00462124	0.593774	0.978811	ADD	51.6688
	7	114544043	rs7458242	A	G	6.82653e-13	0.033189	0.00462088	0.593633	0.978828	ADD	51.5936
	7	114552490	rs7794413	C	T	2.82944e-12	0.0317897	0.00455078	0.475238	0.980587	ADD	48.8036
	7	114554560	rs1859100	G	T	3.97009e-13	0.033548	0.00462342	0.593829	0.977813	ADD	52.6579
	7	114559888	rs10653514	A	T	1.77256e-11	0.0318048	0.00473057	0.637671	0.975903	ADD	45.2071
	7	114560479	rs4355713	A	G	8.62839e-09	0.0262025	0.00455263	0.536229	0.982425	ADD	33.1281
	7	114564074	rs7797335	A	T	2.34326e-09	0.0285064	0.00477354	0.653271	0.978531	ADD	35.6651
	7	114570759	rs17137124	C	T	9.71471e-09	0.0259169	0.00451875	0.545034	0.999834	ADD	32.8975
	7	114571392	rs10269986	G	A	4.47538e-09	0.0267022	0.00455253	0.542053	0.984077	ADD	34.4052
	7	114571857	rs2189012	A	G	9.85213e-10	0.0291949	0.00477706	0.655543	0.979921	ADD	37.3539
	7	114578527	rs1229762	T	C	1.12171e-09	0.0291129	0.00477985	0.655914	0.979265	ADD	37.1009
	7	114583668	rs1229761	A	C	1.16555e-09	0.0288816	0.00474666	0.660766	0.999764	ADD	37.0261
	7	114584108	rs1229760	G	A	7.61465e-10	0.0294078	0.00477985	0.656001	0.979439	ADD	37.8564
	7	114589084	rs1229758	A	G	5.1292e-09	0.0266135	0.00455501	0.54207	0.982804	ADD	34.1398
	7	114605694	rs10230558	A	T	1.85404e-08	0.0258207	0.00459044	0.540281	0.967545	ADD	31.6417
	7	114608796	rs12705966	G	A	2.24585e-09	-0.028979	0.00484708	0.331267	0.969817	ADD	35.7478
	7	114619219	rs34526725	G	GA	2.26079e-09	-0.0289932	0.00485032	0.330557	0.969678	ADD	35.7349
	7	114627941	rs11983431	C	T	2.34342e-08	0.0256724	0.00459723	0.540375	0.964778	ADD	31.1869
	7	114647061	rs2045292	A	T	3.57791e-09	-0.0287001	0.0048625	0.332632	0.961648	ADD	34.8408
	7	114712627	rs1840661	A	T	4.91213e-08	0.0252881	0.00463638	0.406169	0.976576	ADD	29.7512
	8	8297953	rs2945891	A	G	4.81992e-08	0.024965	0.00457434	0.458808	0.972985	ADD	29.7879
	8	9677546	rs7840706	G	A	1.49906e-08	-0.0276543	0.00488471	0.687831	0.986022	ADD	32.0545
	8	9678746	rs13263409	C	A	1.40608e-08	-0.0276767	0.00487922	0.686748	0.98659	ADD	32.1789
	8	9679203	rs13270518	G	C	1.78456e-08	-0.0274603	0.00487629	0.686033	0.986501	ADD	31.7159
	8	9680125	rs12114182	A	G	1.47938e-08	-0.0275915	0.00487169	0.685188	0.986855	ADD	32.0802
	8	9681490	rs12543959	A	G	1.7002e-08	-0.0274823	0.00487297	0.685482	0.986939	ADD	31.8099
	8	9681589	rs12541617	G	A	2.17686e-08	-0.027278	0.00487365	0.685703	0.986912	ADD	31.33
	8	9682820	rs66928643	T	TATTA	1.83565e-08	-0.0271876	0.00483202	0.675249	0.987128	ADD	31.6611
	8	9683945	rs13250951	C	T	1.53359e-08	-0.027356	0.00483535	0.676201	0.987274	ADD	32.0103
	8	9684561	rs12544371	G	T	1.99549e-08	-0.0273661	0.00487626	0.686297	0.98686	ADD	31.4989
	8	9685091	rs9650639	C	T	1.74751e-08	-0.0272778	0.00484074	0.677654	0.987398	ADD	31.7566
	8	9685570	rs12679180	A	G	1.73484e-08	-0.0272751	0.00483919	0.677317	0.98748	ADD	31.7708
	8	9685610	rs12677313	G	A	1.70196e-08	-0.0272958	0.00484004	0.677523	0.98752	ADD	31.8079
	8	9686141	rs13270801	T	A	1.70047e-08	-0.0272877	0.00483846	0.677431	0.98803	ADD	31.8096
	8	9686868	rs5889297	T	TA	1.04491e-08	-0.0278482	0.00486601	0.683946	0.987762	ADD	32.7558
	8	9687657	rs11776236	C	T	1.34875e-08	-0.0274809	0.00483861	0.677462	0.987967	ADD	32.2598
	8	9687858	rs7003791	C	T	1.28855e-08	-0.0275148	0.00483793	0.677402	0.988182	ADD	32.3485
	8	9688032	rs10081565	T	C	7.58805e-09	-0.0277699	0.00480691	0.666476	0.983525	ADD	33.3779
	8	9688060	rs10081478	G	T	8.36643e-09	-0.0280363	0.00486688	0.684198	0.987835	ADD	33.188
	8	9688796	rs4840434	C	T	7.99742e-09	-0.02793	0.00484204	0.678354	0.987997	ADD	33.2757
	8	9689153	rs13282006	T	C	2.37985e-09	-0.0285797	0.00478787	0.66037	0.982785	ADD	35.6349
	8	9690351	rs6990300	A	G	1.60924e-08	-0.0272871	0.00483024	0.675473	0.988329	ADD	31.9168
	8	9690635	rs6601344	G	A	1.77145e-08	-0.0272119	0.00483106	0.675747	0.988385	ADD	31.7302
	8	9691082	rs4313162	G	A	1.88083e-08	-0.0270684	0.00481442	0.678116	0.99912	ADD	31.6138
	8	9697582	rs4841196	G	A	4.05238e-08	-0.026519	0.0048319	0.675497	0.987555	ADD	30.1242
	8	9698397	rs10903317	C	A	4.29457e-08	-0.026712	0.0048762	0.685495	0.98577	ADD	30.0116
	8	9706927	rs7006985	G	A	4.53231e-08	-0.0255191	0.00466654	0.618746	0.984791	ADD	29.9072
	8	9708989	rs11290833	C	CG	2.98586e-08	-0.0258763	0.00466909	0.612907	0.977349	ADD	30.7167
	8	9710493	rs10099122	T	C	3.61985e-08	-0.0257743	0.00467924	0.624373	0.984721	ADD	30.3431
	8	9713854	rs7462070	T	C	4.3451e-08	-0.0256588	0.0046857	0.627581	0.985099	ADD	29.989
	8	9715169	rs12155819	G	A	4.46601e-08	-0.0256473	0.00468775	0.628314	0.98523	ADD	29.9358
	8	9715365	rs28371382	A	G	2.65461e-08	-0.0261861	0.00470755	0.635	0.984412	ADD	30.9449
	8	9715774	rs4129360	A	T	4.7863e-08	-0.0255907	0.00468794	0.628493	0.985271	ADD	29.8014
	8	9717821	rs13264850	T	A	2.78728e-08	-0.026042	0.00468883	0.628725	0.985109	ADD	30.8502
	8	9720745	rs6994574	A	G	3.57314e-08	-0.0258234	0.00468621	0.628209	0.985542	ADD	30.3683
	8	9721472	rs13276086	G	T	3.06591e-08	-0.0259557	0.00468736	0.629152	0.986019	ADD	30.6654
	8	9721739	rs13268319	A	C	2.2816e-08	-0.0261964	0.00468721	0.629306	0.986184	ADD	31.2388
	8	9721868	rs6983015	T	A	2.63336e-08	-0.026081	0.00468749	0.629505	0.986198	ADD	30.9605
	8	9722491	rs4612345	G	A	2.50432e-08	-0.0261245	0.00468793	0.629794	0.986316	ADD	31.058
	8	9723560	rs6982148	C	G	2.70122e-08	-0.0260576	0.00468702	0.629245	0.986139	ADD	30.9111
	8	9725220	rs4841203	G	A	2.14941e-08	-0.0262485	0.00468785	0.629533	0.986014	ADD	31.3547
	8	9725897	rs4841204	A	G	2.0742e-08	-0.0262741	0.00468726	0.629076	0.985847	ADD	31.4238
	8	9727339	rs12679956	A	G	2.31862e-08	-0.026171	0.00468501	0.627199	0.984982	ADD	31.2076
	8	9727686	rs12542912	T	C	3.8749e-08	-0.0257602	0.00468689	0.628344	0.985326	ADD	30.2111
	8	9729194	rs6992666	C	A	3.39281e-08	-0.025879	0.00468856	0.629383	0.9853	ADD	30.4688
	8	9729765	rs7014663	T	G	3.49615e-08	-0.0258517	0.0046881	0.628443	0.984858	ADD	30.4106
	8	9730064	rs11778555	T	C	3.77781e-08	-0.0257913	0.00468874	0.628474	0.984772	ADD	30.2603
	8	9730164	rs11785923	C	G	3.04032e-08	-0.0259667	0.00468809	0.628355	0.984884	ADD	30.6816
	8	9730381	rs11782886	G	A	3.59096e-08	-0.0258344	0.00468895	0.628656	0.984968	ADD	30.3587
	8	9731657	rs11780399	T	C	1.136e-08	-0.0267553	0.00468668	0.627605	0.984648	ADD	32.5934
	8	9732606	rs9644707	T	A	2.22551e-08	-0.026222	0.00468816	0.628948	0.985303	ADD	31.2871
	8	9734467	rs66645639	T	TTACTC	2.38451e-08	-0.0261787	0.00469046	0.627359	0.982842	ADD	31.1532
	8	9753960	rs10102170	T	C	2.07114e-08	0.0263282	0.00469669	0.364541	0.988585	ADD	31.4267
	8	9754499	rs10094989	C	T	1.66598e-08	0.0264851	0.00469322	0.365744	0.988718	ADD	31.8494
	8	9762506	rs67581048	C	CT	4.83938e-08	0.0256765	0.00470535	0.362039	0.987264	ADD	29.7801
	8	9762849	rs9657509	G	A	2.59543e-08	0.0261326	0.00469462	0.365315	0.988243	ADD	30.9887
	9	17051685	rs112221208	T	C	2.19826e-08	0.034049	0.0060854	0.167463	0.981563	ADD	31.311
	9	17052257	rs77827357	A	G	2.48536e-08	0.0339099	0.00608373	0.167516	0.9819	ADD	31.0727
	9	17055093	rs113310488	T	C	2.66115e-08	0.033701	0.0060592	0.169079	0.982752	ADD	30.9401
	9	17055877	rs10962836	G	C	2.56815e-08	0.0337228	0.00605636	0.169317	0.982511	ADD	31.0091
	9	17058289	rs113282715	T	C	2.31169e-08	0.0337709	0.00604513	0.168756	0.988901	ADD	31.2134
	9	17060411	rs10962843	T	C	1.73672e-08	0.0340906	0.0060488	0.168461	0.989111	ADD	31.7687
	9	17060601	rs10962844	G	C	2.03976e-08	0.0339115	0.00604682	0.168696	0.988574	ADD	31.4563
	9	17070206	rs10962852	A	T	1.87577e-08	0.0340395	0.006054	0.167966	0.989503	ADD	31.6191
	9	17078552	rs79484551	A	G	3.9647e-08	0.0331902	0.00604336	0.168029	0.993209	ADD	30.1667
	9	17079537	rs146032606	AC	A	3.97073e-08	0.0331978	0.00604505	0.168108	0.992111	ADD	30.1637
	9	17080066	rs10962855	G	A	3.92329e-08	0.0331106	0.00602684	0.169134	0.993475	ADD	30.187
	9	17081090	rs111775482	A	G	3.38548e-08	0.0333568	0.00604309	0.16806	0.99307	ADD	30.473
	9	17085739	rs10810713	A	G	3.80303e-08	0.0332628	0.00604849	0.167769	0.992683	ADD	30.2474
	9	17087887	rs10962861	T	C	4.68198e-08	0.0330596	0.00605201	0.167506	0.992701	ADD	29.8442
	9	17088670	rs10962862	G	A	4.81094e-08	0.0329332	0.00603419	0.168723	0.993052	ADD	29.7915
	9	17089304	rs12378519	G	C	4.24629e-08	0.0330758	0.00603586	0.168592	0.993132	ADD	30.0336
	9	17091466	rs10962864	T	C	3.1809e-08	0.0334317	0.0060447	0.167907	0.99324	ADD	30.5939
	9	17097070	rs77258363	T	G	2.67325e-08	0.0336734	0.00605509	0.167391	0.99206	ADD	30.9313
	9	17097887	rs10810718	C	A	4.25373e-08	0.0331836	0.00605587	0.167395	0.99171	ADD	30.0302
	9	17100735	rs10962871	T	A	4.25167e-08	0.0331558	0.00605071	0.167654	0.992232	ADD	30.0311
	9	17110023	rs10810724	T	A	3.01224e-08	0.0334078	0.00602996	0.169026	0.992495	ADD	30.6996
	9	17113553	rs10962875	A	G	3.08759e-08	0.033392	0.00603181	0.168598	0.993575	ADD	30.6517
	9	17116059	rs4493994	A	G	2.97386e-08	0.0333712	0.00602091	0.169293	0.99399	ADD	30.7245
	9	17116519	rs2632540	G	A	5.91058e-09	0.034881	0.00599456	0.171176	0.993993	ADD	33.8639
	9	17120269	rs1016100	C	T	1.84906e-08	0.0338579	0.00601905	0.169458	0.993983	ADD	31.6469
	9	17121376	rs381883	G	T	3.18193e-08	0.0326377	0.00590116	0.178407	0.993009	ADD	30.5933
	9	17123286	rs263549	T	C	4.25677e-08	0.0323269	0.00589965	0.178397	0.993358	ADD	30.0288
	9	17123520	rs263550	A	C	4.48136e-08	0.0322714	0.00589932	0.178424	0.993409	ADD	29.9291
	9	17123585	rs263551	G	A	4.47868e-08	0.0322713	0.00589918	0.17843	0.993429	ADD	29.9302
	9	17123717	rs263552	C	T	3.31749e-08	0.0325907	0.00590048	0.178384	0.993259	ADD	30.5124
	9	17124422	rs10810726	C	T	1.53148e-08	0.0339745	0.00600516	0.170477	0.993725	ADD	32.013
	9	17124881	rs263554	A	G	3.91589e-08	0.0324116	0.00589923	0.178451	0.993334	ADD	30.1907
	9	17125271	rs263555	A	T	4.08592e-08	0.0323361	0.00589355	0.178919	0.993173	ADD	30.1082
	9	17125744	rs10810729	G	A	1.44228e-08	0.0340285	0.00600378	0.170608	0.993563	ADD	32.1295
	9	17125836	rs263556	G	A	4.16045e-08	0.032328	0.00589551	0.178853	0.993034	ADD	30.0732
	9	17126946	rs10810730	A	G	9.8637e-09	0.0344175	0.00600382	0.170626	0.993687	ADD	32.8679
	9	17127009	rs10810731	C	T	7.53616e-09	0.0346956	0.00600472	0.170574	0.993629	ADD	33.3913
	9	17127375	rs10810732	T	A	3.45732e-08	0.033471	0.00606785	0.167124	0.989508	ADD	30.4323
	9	17127666	rs10810733	C	T	1.09386e-08	0.0341502	0.00597549	0.171498	0.999096	ADD	32.6669
	9	17127926	rs7047516	A	T	4.76694e-09	0.0355826	0.00607769	0.166336	0.989837	ADD	34.2823
	9	17241393	rs10962931	T	C	4.50972e-08	0.0300323	0.00549107	0.220536	0.976718	ADD	29.9169
	9	17242911	rs11521161	G	C	3.36628e-08	0.0302005	0.00547023	0.222645	0.977349	ADD	30.484
	9	93630089	rs10992813	A	G	4.37895e-08	-0.0255846	0.00467332	0.377085	0.982326	ADD	29.9739
	9	93631525	rs12238738	G	A	2.53367e-08	-0.0260052	0.00466821	0.377898	0.983805	ADD	31.0354
	9	93635127	rs10992815	A	G	2.25611e-08	-0.0261024	0.00466876	0.377808	0.98366	ADD	31.2606
	9	93653701	rs10992829	T	C	2.87217e-08	-0.0257838	0.00464672	0.379022	0.991553	ADD	30.792
	9	93655148	rs10821192	T	C	1.17465e-08	-0.0265158	0.00464937	0.378179	0.991389	ADD	32.5284
	9	93656803	rs10992831	A	G	4.40971e-08	-0.0252984	0.00462209	0.381239	0.999977	ADD	29.9604
	9	93657494	rs10761250	A	C	3.24377e-08	-0.0256855	0.00464685	0.378934	0.991602	ADD	30.556
	9	93658939	rs10821193	A	G	2.95338e-08	-0.0257616	0.00464682	0.378907	0.991638	ADD	30.7379
	9	93658987	rs10821194	T	C	2.52831e-08	-0.0257535	0.00462273	0.380915	0.999988	ADD	31.0395
	9	93659837	rs3750357	T	C	3.46434e-08	-0.0256293	0.00464641	0.379254	0.991467	ADD	30.4283
	9	93663081	rs3750359	A	G	1.13235e-08	-0.0265468	0.00464972	0.378174	0.991278	ADD	32.5996
	9	93663495	rs7036592	T	C	3.59426e-08	-0.0256059	0.00464762	0.379205	0.991134	ADD	30.3569
	9	93665223	rs10992839	T	C	2.26678e-08	-0.0259827	0.00464802	0.378859	0.991222	ADD	31.2514
	9	93666175	rs10992840	G	A	4.02291e-08	-0.0255136	0.00464762	0.379243	0.991094	ADD	30.1384
	9	93666767	rs35171420	G	A	4.31072e-08	-0.0254561	0.00464749	0.379249	0.991129	ADD	30.0044
	9	93667840	rs10992842	G	T	4.36606e-08	-0.0254474	0.00464783	0.37916	0.991074	ADD	29.9796
	9	93673368	rs34103739	G	A	3.06768e-08	-0.0257485	0.00465003	0.379324	0.990044	ADD	30.6642
	9	93673427	rs3829758	C	T	3.30689e-08	-0.0256896	0.00465045	0.379144	0.990011	ADD	30.5186
	9	93674643	rs10992853	G	T	3.44635e-08	-0.025659	0.00465102	0.379118	0.989848	ADD	30.4384
	9	93678046	rs1140722	G	A	1.85579e-08	-0.0261679	0.00465234	0.379009	0.989459	ADD	31.6399
	9	93678526	rs1132004	A	C	1.82772e-08	-0.0261818	0.00465264	0.378826	0.989595	ADD	31.6695
	9	93680617	rs10992860	A	G	4.91202e-09	-0.027221	0.00465329	0.377897	0.990165	ADD	34.224
	9	93680883	rs10821202	A	C	2.0957e-08	-0.0260532	0.00464932	0.379559	0.989952	ADD	31.4038
	9	93681628	rs7040340	A	G	1.81422e-08	-0.0261656	0.00464869	0.37969	0.990044	ADD	31.6839
	9	93683150	rs34031628	A	G	7.82312e-09	-0.0268288	0.00464814	0.379836	0.99042	ADD	33.3186
	9	93683301	rs36013568	A	G	2.8524e-09	-0.0275908	0.00464525	0.38062	0.990529	ADD	35.2821
	9	93684581	rs12156559	T	C	2.10829e-08	-0.0285906	0.0051031	0.279587	0.960919	ADD	31.3922
	9	93685184	rs10821203	C	A	3.24706e-09	-0.0273437	0.00462019	0.38249	0.999719	ADD	35.0298
	9	93689442	rs10992865	G	A	3.12378e-09	-0.0275555	0.00465099	0.378481	0.990619	ADD	35.1051
	9	93690690	rs13298521	G	T	3.83398e-09	-0.0273795	0.00464776	0.380282	0.990271	ADD	34.7063
	9	93691043	rs11534280	T	C	3.80847e-09	-0.0274262	0.00465481	0.379737	0.987534	ADD	34.7193
	9	93696056	rs35176032	T	G	1.32587e-08	-0.0264352	0.00465209	0.381189	0.987006	ADD	32.2931
	9	93698601	rs34095586	A	AG	7.43584e-09	-0.0269248	0.00465787	0.379809	0.985951	ADD	33.4173
	9	93703049	rs7871695	C	T	3.95321e-08	-0.0258726	0.00471036	0.363939	0.981438	ADD	30.1723
	9	125442480	rs7023669	C	G	2.44997e-10	-0.032191	0.00508569	0.270701	0.986168	ADD	40.0702
	9	125447591	rs10986761	C	G	3.41846e-09	-0.0298281	0.0050472	0.277388	0.986007	ADD	34.9296
	9	125455260	rs7861421	A	G	1.32437e-09	-0.030669	0.00505748	0.274724	0.987933	ADD	36.7771
	9	125498683	rs7022356	C	T	1.50571e-08	-0.0285637	0.00504602	0.275085	0.991293	ADD	32.0459
	9	125501138	rs10986778	C	G	6.6118e-10	-0.0313405	0.00507559	0.270534	0.990475	ADD	38.132
	9	125507863	rs10986782	T	A	1.54803e-09	-0.0308241	0.00510422	0.266741	0.987786	ADD	36.4729
	9	125573188	rs12686660	A	C	1.2685e-09	-0.0310109	0.00510805	0.267482	0.984963	ADD	36.8611
	9	125712777	rs4838290	T	C	2.17911e-09	0.0282138	0.0047152	0.63853	0.979909	ADD	35.8066
	9	125713100	rs4837022	C	T	1.83772e-09	0.0283253	0.00471203	0.638731	0.981381	ADD	36.1386
	9	125714185	rs10118570	A	G	1.81706e-09	0.0283334	0.00471195	0.638563	0.981463	ADD	36.1606
	9	125721073	rs10123227	G	T	7.32116e-09	0.0270831	0.00468312	0.630865	0.984455	ADD	33.4476
	9	125721348	rs7849174	C	T	5.08358e-09	0.0273615	0.00468186	0.629616	0.984266	ADD	34.1572
	9	125724803	rs7018617	T	G	3.77164e-09	0.0274404	0.00465593	0.634092	0.999676	ADD	34.7382
	9	125726380	rs10124367	T	C	2.02176e-09	0.0280605	0.00468005	0.630319	0.985546	ADD	35.9526
	9	125731017	rs10760399	G	C	1.34512e-08	0.0264011	0.00464808	0.614317	0.981919	ADD	32.265
	9	125734058	rs10441758	G	A	1.60118e-09	0.0282566	0.00468325	0.631348	0.985198	ADD	36.4071
	9	125737677	rs10819064	T	G	2.31276e-09	0.0280092	0.00468861	0.63207	0.984205	ADD	35.6906
	9	125738289	rs11331431	C	CT	1.65703e-09	0.0283031	0.00469526	0.630437	0.979774	ADD	36.3403
	9	125739600	rs7864529	C	A	2.53472e-09	0.0279466	0.00468986	0.63227	0.984096	ADD	35.5121
	9	125752329	rs6478712	C	T	1.43361e-09	0.0284201	0.00469647	0.620806	0.969336	ADD	36.6226
	9	125761990	rs10760400	G	A	1.00647e-09	0.0287144	0.00470103	0.622475	0.969031	ADD	37.3123
	9	125767975	rs1339498	G	A	5.11223e-10	0.0292973	0.00471373	0.626196	0.967165	ADD	38.6339
	9	125776562	rs10760401	A	C	1.15054e-09	0.0286377	0.00470496	0.622474	0.967246	ADD	37.0515
	9	125781457	rs4517217	C	T	3.93324e-10	0.0295096	0.00471676	0.626462	0.966131	ADD	39.1457
	9	125783953	rs7044841	A	G	9.54048e-10	0.0287888	0.00470665	0.622569	0.966673	ADD	37.4167
	9	125788575	rs10121853	T	C	5.04812e-10	0.0293202	0.00471592	0.626304	0.96638	ADD	38.6586
	9	125792743	rs7857380	C	A	2.42734e-09	0.0282444	0.00473424	0.63158	0.964165	ADD	35.5964
	9	125812908	rs7040425	C	G	4.19083e-10	0.0294891	0.00472095	0.626902	0.965157	ADD	39.0219
	9	125815260	rs12352375	G	A	5.68355e-09	0.0275529	0.00472966	0.628462	0.963261	ADD	33.9401
	9	125816437	rs7870250	A	C	1.87979e-10	0.0301112	0.00472664	0.627574	0.963721	ADD	40.5878
	9	125821620	rs10819079	G	A	6.28087e-09	0.0274731	0.00472952	0.628835	0.963621	ADD	33.7457
	9	125824208	rs4258094	A	T	6.42111e-10	0.0291924	0.00472413	0.627547	0.964286	ADD	38.1891
	9	125825926	rs4287036	T	G	5.39188e-10	0.029319	0.00472358	0.627104	0.964221	ADD	38.53
	9	125830806	rs6478713	A	G	7.55945e-10	0.0290724	0.00472445	0.627501	0.964155	ADD	37.8706
	9	125830853	rs7848507	T	G	8.74219e-10	0.0289357	0.00471993	0.624895	0.963782	ADD	37.5871
	9	125832356	rs12338120	C	T	3.41107e-09	0.0280168	0.00474041	0.63297	0.963111	ADD	34.9338
	9	125832989	rs10986965	A	G	4.54999e-09	0.0277988	0.00474172	0.633545	0.96321	ADD	34.373
	9	125833218	rs9969756	G	A	1.16869e-08	0.0269879	0.00473141	0.629796	0.963555	ADD	32.5382
	9	125835113	rs7875710	A	G	1.71384e-09	0.0284009	0.00471575	0.623945	0.964404	ADD	36.2746
	9	125846216	rs10760403	T	G	4.17263e-10	0.0295217	0.00472565	0.627021	0.96332	ADD	39.0304
	9	125850655	rs7857894	A	G	6.87686e-10	0.0291554	0.00472643	0.62756	0.963544	ADD	38.0553
	9	125854965	rs10156445	G	A	1.13975e-09	0.0287909	0.00472897	0.628588	0.963338	ADD	37.0698
	9	125857730	rs10986983	T	C	2.40409e-09	0.0281532	0.00471769	0.624346	0.963838	ADD	35.6152
	9	125866292	rs10115938	A	G	4.47724e-10	0.0294791	0.00472717	0.627719	0.963336	ADD	38.8928
	9	125867209	rs4838298	T	C	1.77881e-09	0.0285348	0.00474273	0.633088	0.962407	ADD	36.2021
	9	125878423	rs7849076	T	C	3.20524e-10	0.0303738	0.00483031	0.65986	0.960491	ADD	39.5454
	9	125883338	rs10819082	A	G	3.32713e-10	0.030306	0.00482397	0.657364	0.959662	ADD	39.4725
	9	125884584	rs12553980	A	T	2.21799e-08	0.0264674	0.00473151	0.627637	0.961848	ADD	31.2937
	9	125885798	rs10564495	A	ATG	9.38837e-09	0.0272091	0.00473929	0.624678	0.954975	ADD	32.964
	9	125886194	rs6478715	C	G	4.11102e-10	0.0301883	0.00483057	0.659855	0.960452	ADD	39.0594
	9	125889260	rs10987006	G	C	1.11599e-08	0.0269886	0.00472501	0.629124	0.966005	ADD	32.628
	9	125890736	rs10760404	C	G	3.2842e-10	0.0303094	0.00482296	0.661891	0.966102	ADD	39.4979
	9	125891468	rs4304424	A	G	1.91761e-10	0.0306983	0.00482113	0.661287	0.966127	ADD	40.5488
	9	125892044	rs7024396	T	C	1.48539e-09	0.0290096	0.00479842	0.654693	0.96654	ADD	36.5534
	9	125892113	rs1952670	G	A	2.74467e-10	0.0304381	0.00482209	0.661723	0.966182	ADD	39.8484
	9	125892836	rs1411352	G	T	2.65681e-10	0.0304627	0.00482214	0.661701	0.966146	ADD	39.9119
	9	125893593	rs140868063	A	ATTGT	1.45902e-08	0.0267761	0.00472568	0.629526	0.965952	ADD	32.1071
	9	125897928	rs10819083	T	C	2.18499e-08	0.026548	0.00474372	0.636832	0.966048	ADD	31.3228
	9	125898397	rs1952669	A	G	7.0979e-10	0.029647	0.00481002	0.658164	0.966403	ADD	37.9936
	9	125899056	rs10114213	A	G	3.04313e-10	0.0303654	0.00482279	0.661737	0.96589	ADD	39.6467
	9	125899487	rs4455974	C	A	1.5459e-08	0.0267283	0.00472551	0.627368	0.963476	ADD	31.9948
	9	125906436	rs10987017	G	A	1.49324e-08	0.0267591	0.004726	0.629697	0.965992	ADD	32.0621
	9	125907900	rs1411350	G	A	2.84158e-09	0.0286617	0.00482502	0.6632	0.966965	ADD	35.2895
	9	125908573	rs397828079	TGAG	T	1.35313e-09	0.0293313	0.00483963	0.6664	0.965303	ADD	36.7352
	9	125908872	rs7021260	T	C	1.47768e-09	0.029259	0.00483901	0.666924	0.966503	ADD	36.5636
	9	125913540	rs7869867	C	G	1.84277e-10	0.0307361	0.00482244	0.661819	0.966102	ADD	40.6266
	9	125913592	rs7856095	A	T	1.63765e-10	0.0308233	0.00482245	0.661865	0.966177	ADD	40.8572
	9	125917869	rs2026134	C	T	2.16257e-09	0.0293091	0.00489724	0.682265	0.96742	ADD	35.8214
	9	125922298	rs10739664	C	G	4.07953e-10	0.0305864	0.00489334	0.680811	0.966928	ADD	39.0744
	9	125927461	rs10987043	A	T	1.69641e-09	0.0293052	0.00486458	0.673689	0.967314	ADD	36.2945
	9	125932901	rs10819087	G	A	1.52335e-09	0.029624	0.00490337	0.68209	0.964987	ADD	36.5042
	9	125936485	rs1411354	G	A	8.35853e-09	0.0281591	0.00488806	0.67991	0.967401	ADD	33.1899
	9	125936910	rs10987049	C	G	7.49739e-09	0.0282208	0.00488322	0.678819	0.967619	ADD	33.4013
	9	125940567	rs2149993	C	T	3.25754e-09	0.0289765	0.00489652	0.682202	0.967708	ADD	35.0235
	9	125942733	rs11789188	A	G	4.8782e-09	0.0286023	0.00488844	0.680533	0.967791	ADD	34.2374
	9	125942910	rs11791242	C	T	4.59843e-09	0.0286507	0.00488852	0.680522	0.967756	ADD	34.3524
	9	125942948	rs10987054	C	T	2.28376e-09	0.0292373	0.00489251	0.681501	0.96785	ADD	35.7152
	9	125945029	rs11792816	C	T	6.80096e-10	0.0300692	0.00487318	0.676362	0.967665	ADD	38.0769
	9	125945289	rs10987055	T	C	6.3975e-10	0.0301308	0.00487553	0.676824	0.967726	ADD	38.1963
	9	125946974	rs12353435	G	A	2.02204e-09	0.0291685	0.00486487	0.673871	0.96754	ADD	35.9523
	9	125947321	rs7859110	C	T	1.46717e-09	0.0296724	0.00490645	0.686985	0.971664	ADD	36.5775
	9	125948260	rs35425968	GA	G	3.03501e-09	0.02897	0.00488581	0.681659	0.970769	ADD	35.1612
	9	125948653	rs13293109	G	A	8.64669e-09	0.0280647	0.00487651	0.679907	0.971976	ADD	33.1239
	9	125948750	rs1999200	G	A	3.3621e-09	0.0288826	0.00488494	0.682407	0.972339	ADD	34.962
	9	125948835	rs1999199	T	A	8.49689e-09	0.0280738	0.00487558	0.679663	0.971922	ADD	33.1579
	9	125949176	rs10760405	G	T	3.39281e-09	0.0288742	0.00488476	0.682392	0.972379	ADD	34.9442
	9	125949530	rs13298715	G	A	1.44941e-08	0.0276277	0.00487502	0.6792	0.971356	ADD	32.12
	9	125949963	rs7024493	G	A	5.7597e-09	0.0284233	0.00488093	0.681436	0.972168	ADD	33.9142
	9	125953417	rs12351249	C	T	5.19637e-09	0.0285065	0.00488083	0.681437	0.972235	ADD	34.1145
	9	125953697	rs7868801	T	C	5.29091e-09	0.0284905	0.0048806	0.681412	0.972254	ADD	34.0794
	9	125953783	rs11369530	TA	T	4.50298e-09	0.0286299	0.00488206	0.67946	0.968415	ADD	34.3932
	9	125953878	rs10707176	T	TG	9.84102e-09	0.0279524	0.00487554	0.679684	0.97204	ADD	32.8724
	9	125954113	rs2111359	G	A	3.16687e-09	0.028929	0.00488465	0.682363	0.972368	ADD	35.0785
	9	125954597	rs7873205	A	G	1.56138e-09	0.0293175	0.00485582	0.674375	0.971857	ADD	36.4562
	9	125954852	rs2041943	G	T	5.04685e-09	0.0285302	0.00488082	0.681448	0.972257	ADD	34.1713
	9	125955451	rs10987058	A	C	6.40398e-09	0.0283043	0.00487537	0.679775	0.972207	ADD	33.7079
	9	125956392	rs10987059	G	A	3.99098e-09	0.0287171	0.00488029	0.681364	0.972283	ADD	34.6281
	9	125956877	rs1420767	A	G	6.05341e-10	0.0301061	0.00486467	0.677082	0.97227	ADD	38.3041
	9	125957570	rs10513456	A	G	6.63376e-10	0.0300376	0.00486496	0.677115	0.972219	ADD	38.1255
	9	125958010	rs10819089	A	G	1.36195e-09	0.0294283	0.00485646	0.674574	0.971959	ADD	36.7225
	9	125958216	rs34972149	CT	C	2.57389e-09	0.0290921	0.00488416	0.682043	0.972106	ADD	35.4822
	9	125958409	rs10760406	G	A	2.90041e-09	0.0289962	0.00488409	0.682296	0.972508	ADD	35.2496
	9	125958445	rs10819090	C	T	7.83772e-09	0.0281391	0.0048754	0.679732	0.972119	ADD	33.315
	9	125959016	rs7867968	T	C	5.07049e-09	0.0283112	0.00484402	0.688849	0.999667	ADD	34.1622
	9	125959032	rs7868182	A	G	2.71119e-09	0.0290491	0.00488392	0.68228	0.97252	ADD	35.381
	9	125959279	rs7857456	C	T	2.81832e-09	0.0290263	0.00488529	0.682464	0.972318	ADD	35.3055
	9	125959549	rs7871599	G	C	3.1749e-09	0.0289341	0.00488586	0.682638	0.972381	ADD	35.0735
	9	125961280	rs872525	G	A	3.39829e-09	0.0288808	0.00488608	0.682552	0.972146	ADD	34.9411
	9	125961540	rs872524	T	G	3.84911e-09	0.0287799	0.004886	0.68251	0.972147	ADD	34.6986
	9	125962025	rs888230	C	A	3.82992e-09	0.0287912	0.00488724	0.682753	0.972016	ADD	34.7083
	9	125962404	rs2111358	C	A	3.46609e-09	0.0288642	0.00488596	0.682519	0.97216	ADD	34.9026
	9	125962552	rs7026855	T	C	3.82719e-09	0.0287844	0.00488598	0.682556	0.972186	ADD	34.7097
	9	125962667	rs10987060	G	A	3.49543e-09	0.0288576	0.004886	0.682502	0.972155	ADD	34.8862
	9	125963264	rs1105727	C	T	2.79711e-09	0.0290388	0.00488638	0.682637	0.972179	ADD	35.3202
	9	125963925	rs11315014	C	CT	5.71847e-09	0.028437	0.00488229	0.681659	0.972101	ADD	33.9282
	9	125964756	rs3829098	C	T	3.32009e-09	0.028899	0.004886	0.682552	0.972181	ADD	34.9864
	9	125964891	rs3793622	T	C	8.36623e-09	0.0280966	0.00487734	0.680036	0.971914	ADD	33.1881
	9	125966116	rs35298105	TA	T	3.52265e-08	0.0269016	0.00487964	0.672134	0.958379	ADD	30.3959
	9	125967424	rs7853588	A	G	2.73602e-09	0.0290526	0.00488572	0.68247	0.972212	ADD	35.3633
	9	125967451	rs7853604	A	G	4.47662e-09	0.0286308	0.00488141	0.681208	0.971679	ADD	34.4046
	9	125967467	rs7868811	A	T	2.87866e-09	0.0290116	0.00488567	0.682481	0.972202	ADD	35.2643
	9	125967698	rs10739665	G	A	3.20192e-09	0.0289262	0.00488567	0.68252	0.972253	ADD	35.057
	9	125968680	rs2416983	C	T	3.62877e-09	0.0288256	0.00488568	0.6825	0.972214	ADD	34.8133
	9	125968952	rs9644951	A	G	3.13314e-09	0.0289455	0.00488599	0.682559	0.972206	ADD	35.0993
	9	125969415	rs2058851	A	G	2.42913e-09	0.0291111	0.00487961	0.680954	0.972114	ADD	35.595
	9	125969539	rs2058850	G	A	1.86072e-09	0.0293223	0.00487954	0.680983	0.972285	ADD	36.1144
	9	125969651	rs7862061	C	G	1.0275e-09	0.0298929	0.00489664	0.683965	0.97029	ADD	37.272
	9	125969996	rs12336219	T	C	4.13771e-09	0.0286338	0.00487109	0.678437	0.971999	ADD	34.5578
	9	125970196	rs12345427	G	A	1.96088e-09	0.029284	0.00488008	0.680982	0.972147	ADD	36.0122
	9	125971041	rs13292724	A	G	4.48064e-09	0.0286001	0.00487631	0.680008	0.971987	ADD	34.4029
	9	125971647	rs2416984	C	T	4.50391e-09	0.0285892	0.00487515	0.679395	0.971585	ADD	34.3928
	9	125973762	rs7864769	C	T	5.25194e-10	0.0303757	0.00489059	0.683962	0.973578	ADD	38.5813
	9	125973871	rs7849481	T	C	1.18867e-09	0.029787	0.00489802	0.685938	0.973844	ADD	36.9878
	9	125973901	rs7849781	A	G	9.37001e-10	0.0299807	0.00489923	0.686063	0.973538	ADD	37.4518
	9	125974232	rs1477147	G	C	2.18012e-09	0.0292193	0.00488332	0.682518	0.973983	ADD	35.8057
	9	125975740	rs62570477	A	T	4.12829e-09	0.0287024	0.00488245	0.682299	0.97413	ADD	34.5623
	9	125976312	rs2149992	A	G	1.19116e-08	0.027754	0.00486849	0.678251	0.97326	ADD	32.5013
	9	125977323	rs2111365	T	C	2.70944e-08	0.0268247	0.00482543	0.667177	0.973988	ADD	30.9052
	9	125977736	rs2111363	G	A	2.66588e-09	0.0290449	0.00488095	0.681925	0.974209	ADD	35.4138
	9	125978522	rs10819094	C	G	2.60369e-09	0.0290649	0.00488114	0.682009	0.974293	ADD	35.4598
	9	125979826	rs1592608	A	G	3.4416e-09	0.0288392	0.00488077	0.681929	0.974269	ADD	34.9165
	9	125984333	rs12238134	G	A	2.9069e-09	0.0291419	0.00490895	0.688321	0.973957	ADD	35.2452
	9	137345858	rs7022335	A	C	6.14016e-10	0.0357688	0.00578193	0.205275	0.925277	ADD	38.2764
	9	137348274	rs58941960	T	C	1.3928e-10	0.041074	0.00640185	0.152512	0.955376	ADD	41.1737
	9	137349392	rs28545754	T	C	7.0194e-12	-0.0318329	0.00464251	0.620305	0.995884	ADD	47.0218
	9	137349516	rs79140116	T	C	3.39188e-10	0.0398469	0.00634602	0.152605	0.971296	ADD	39.4348
	9	137353045	rs73581564	C	A	1.51618e-09	0.04269	0.00706564	0.122136	0.942852	ADD	36.5134
	9	137353307	rs73581567	T	C	1.02532e-10	0.0406653	0.00629255	0.155556	0.972217	ADD	41.7726
	9	137354153	rs28482269	A	C	3.40165e-10	0.0397013	0.00632327	0.153343	0.974441	ADD	39.4292
	9	137354802	rs11562624	A	G	7.93414e-13	-0.0346733	0.00484142	0.660675	0.960806	ADD	51.2986
	9	137355748	rs78624820	A	C	3.29412e-10	0.0397348	0.00632357	0.153597	0.973171	ADD	39.492
	9	137356181	rs13293922	A	G	1.1246e-11	-0.0317705	0.00467957	0.606679	0.966393	ADD	46.0986
	9	137357006	rs73581580	A	G	7.72325e-09	0.0393532	0.00681589	0.127241	0.98117	ADD	33.3436
	9	137357662	rs11522290	A	T	3.04341e-10	-0.0307747	0.00488783	0.675953	0.96508	ADD	39.6466
	9	137358409	rs11533156	C	T	3.10356e-10	-0.0307921	0.00489296	0.677332	0.965425	ADD	39.6083
	9	137361701	rs7847853	A	G	2.83851e-10	-0.030843	0.0048903	0.676619	0.965452	ADD	39.7827
	9	137362737	rs28458909	T	C	1.00219e-08	0.0389702	0.00680141	0.127189	0.985676	ADD	32.837
	9	137363960	rs28780988	A	C	1.06471e-08	0.0388924	0.00680002	0.12724	0.985742	ADD	32.7194
	9	137364350	rs113727800	A	G	1.24394e-08	0.0387196	0.0068013	0.127197	0.985606	ADD	32.417
	9	137364580	rs11507682	T	C	4.47384e-10	-0.0304476	0.00488242	0.677595	0.969943	ADD	38.8943
	9	137365480	rs73583505	T	C	1.14212e-08	0.0388171	0.00680104	0.127192	0.985772	ADD	32.583
	9	137365814	rs111163099	G	T	1.2993e-08	0.03868	0.00680323	0.12715	0.985424	ADD	32.3324
	9	137367972	rs11507683	T	C	1.4645e-08	0.038497	0.00679552	0.127334	0.986534	ADD	32.0998
	9	137367974	rs11533158	T	C	2.09831e-10	-0.0307119	0.00483378	0.682809	0.998245	ADD	40.3729
	9	137371330	rs77641763	T	C	3.08042e-08	0.0378847	0.00684304	0.126471	0.978509	ADD	30.6562
	10	21531524	rs1416901	A	G	4.2376e-08	0.02583	0.00471318	0.355908	0.992442	ADD	30.0376
	10	21532989	rs12251016	T	A	4.2923e-09	0.027567	0.0046945	0.361555	0.993316	ADD	34.4864
	10	21533927	rs10828247	G	A	3.06577e-09	0.0278396	0.00469653	0.360992	0.992716	ADD	35.1416
	10	21534314	rs7082271	C	T	5.04255e-09	0.0274726	0.00469983	0.360273	0.992355	ADD	34.1729
	10	21535690	rs10828248	G	A	2.2133e-09	0.0279715	0.00467674	0.362162	0.999799	ADD	35.7763
	10	21535798	rs10828249	A	G	4.1461e-09	0.0274913	0.00467704	0.36218	0.999797	ADD	34.5539
	10	21538867	rs1802669	A	G	2.98044e-08	0.0260824	0.00470606	0.35813	0.992003	ADD	30.7202
	10	21545607	rs7098100	A	G	2.05755e-08	0.0264063	0.00470969	0.357259	0.99191	ADD	31.4395
[truncated: 898 more rows]

## Sheet: GWAS_sig_AFR_ancestry
	Supplementary Data 4. Genome wide significant variants in African ancestry analysis
	chr	pos	rsid	a1	a2	p	beta	se	freq1	info_r2	test	chisq
	5	163118827	rs145709869	T	C	3.95276e-08	-0.231523	0.0419057	0.0117306	0.942791	ADD	30.1725
	5	163143348	rs143816247	C	T	4.03218e-08	-0.229968	0.0416508	0.0117328	0.954007	ADD	30.1339
	5	163179458	rs148474560	T	C	4.9196e-08	-0.228294	0.0416155	0.0116917	0.959285	ADD	29.7482
	5	163198916	rs140875296	T	C	3.72109e-08	-0.231547	0.0418285	0.0116585	0.951711	ADD	30.2896
	9	4281777	rs10119541	A	G	1.2386e-08	0.0865202	0.0152424	0.102073	0.964925	ADD	32.4254
	Note: chr = chromosome; pos = position; rsid = reference SNP ID; a1 = effect allele; a2 = other allele; p = p-value; beta = effect size; se = standard error; freq1 = allele frequency of the effect allele; info_r2 = imputation quality score; test = type of statistical test used; chisq = chi-squared statistic.

## Sheet: heritability_summary
	Supplementary Data 5. Results for Linkage Disequilibrium Score Regression (LDSR) of heritability
	Ancestry	pop_prev	sample_prev	h2_Scale	h2	se	Lambda_GC	Mean_Chi_sq	Intercept	Int_se	Ratio	Ratio_se	Ref_LD_Scores_Num_SNPs	SNPs_used
	AFR	NA	0.623	Observed	0.0447	0.0058	1.071	1.0739	1.0271	0.0042	0.3668	0.0573	14760486	11387865
	AFR	0.402	0.623	Liability	0.0735	0.0096	1.071	1.0739	1.0271	0.0042	0.3668	0.0573	14760486	11387865
	AFR	0.487	0.623	Liability	0.0747	0.0098	1.071	1.0739	1.0271	0.0042	0.3668	0.0573	14760486	11387865
	EUR	NA	0.501	Observed	0.0592	0.0021	1.4817	1.5932	1.1358	0.0052	0.229	0.0088	8518670	6403401
	EUR	0.402	0.501	Liability	0.0915	0.0033	1.4817	1.5932	1.1358	0.0052	0.229	0.0088	8518670	6403401
	EUR	0.487	0.501	Liability	0.093	0.0033	1.4817	1.5932	1.1358	0.0052	0.229	0.0088	8518670	6403401
	HIS	NA	0.596	Observed	0.0402	0.0071	1.0802	1.0794	1.0366	0.005	0.4608	0.0628	9653743	7256128
	HIS	0.402	0.596	Liability	0.0645	0.0113	1.0802	1.0794	1.0366	0.005	0.4608	0.0628	9653743	7256128
	HIS	0.487	0.596	Liability	0.0656	0.0115	1.0802	1.0794	1.0366	0.005	0.4608	0.0628	9653743	7256128
	Bjornsdottir_Dorsalgia_EUR	NA	0.116	Observed	0.0151	0.0006	1.3101	1.3627	1.0567	0.004	0.1564	0.011	8518670	6563540
	Bjornsdottir_Dorsalgia_EUR	0.403	0.116	Liability	0.0571	0.0023	1.3101	1.3627	1.0567	0.004	0.1564	0.011	8518670	6563540
	Bjornsdottir_Dorsalgia_EUR	0.487	0.116	Liability	0.058	0.0024	1.3101	1.3627	1.0567	0.004	0.1564	0.011	8518670	6563540

## Sheet: Bjornsdottir_replic_multi_ances
	Supplementary Data 6. Summary statistics from Bjornsdottir et al. used in Bonferroni corrected replication of MVP-CBP GWAS significant variants in the multi-ancestry meta-analysis
	rsid	Chr	Pos	ID	OA	EA	EAF	Cohort	Meta-OR	Meta-p	Meta-phet
	rs12745294	chr1	37843650	chr1:37843650_C_T	T	C	26.47	1111	1.02112	9.3e-05	0.89
	rs10192869	chr2	22340789	chr2:22340789_T_A	T	A	51.1	1111	1.02552	9.4e-08	0.7
	rs2269071	chr2	207154540	chr2:207154540_T_C	T	C	31.38	1111	1.02439	2.2e-06	0.26
	rs13064576	chr3	49604997	chr3:49604997_C_T	C	T	33.31	1111	0.96012	1.7e-15	0.84
	rs363092	chr4	3194302	chr4:3194302_A_C	C	A	44.79	1111	0.98373	0.00057	0.84
	rs10035289	chr5	153716358	chr5:153716358_A_G	G	A	45.63	1111	1.02061	1.5e-05	0.045
	rs10035673	chr5	171349743	chr5:171349743_T_A	A	T	48.2	1111	1.01888	8.2e-05	0.51
	rs6930421	chr6	34721349	chr6:34721349_C_A	A	C	15.55	1111	1.04102	8.6e-10	0.062
	rs1352379	chr6	93970316	chr6:93970316_A_G	A	G	43.78	1111	0.97511	1.2e-07	0.74
	rs12533005	chr7	114416000	chr7:114416000_G_C	G	C	42.65	1111	0.97736	1.8e-06	0.25
	rs7815955	chr8	129707321	chr8:129707321_A_T	A	T	20.18	1111	0.9559	4e-14	0.12
	rs7873013	chr9	119913995	chr9:119913995_G_T	T	G	37.21	1111	0.97814	6.8e-06	0.093
	rs58941960	chr9	137348274	chr9:137348274_C_T	C	T	17.62	1111	1.02891	8.9e-06	0.8
	rs11000138	chr10	72022264	chr10:72022264_A_T	A	T	37.08	1110	0.96744	2.7e-10	0.92
	rs11596214	chr10	104694074	chr10:104694074_G_A	G	A	42.02	1111	0.98157	0.00012	0.29
	rs10788274	chr10	122301287	chr10:122301287_G_A	A	G	44.05	1111	1.02194	4.7e-06	0.79
	rs11022766	chr11	13326702	chr11:13326702_T_G	T	G	35.87	1110	0.97932	8.9e-05	0.41
	rs10832722	chr11	17013617	chr11:17013617_C_T	C	T	33.42	1111	0.98187	0.00027	0.69
	rs17601612	chr11	113447023	chr11:113447023_G_C	G	C	33.52	1111	0.98069	9.6e-05	0.53
	rs12308843	chr12	23821470	chr12:23821470_G_C	G	C	24.34	1111	1.02963	1.2e-07	0.27
	rs36030569	chr14	46832654	chr14:46832654_A_G	G	A	45.28	1111	1.02296	1.5e-06	0.95
	rs10518705	chr15	67070945	chr15:67070945_T_G	T	G	47.47	1111	0.97502	7.7e-08	0.18
	rs2080090	chr17	67832255	chr17:67832255_T_A	T	A	18.72	1110	1.02614	7e-05	0.014
	rs9807185	chr18	53021129	chr18:53021129_G_T	G	T	41.3	1111	1.01694	0.00042	0.64
	rs73145513	chr20	63822722	chr20:63822722_C_T	C	T	7.07	1111	0.96831	0.00053	0.1
	rs9637192	chr21	45217498	chr21:45217498_T_C	C	T	43.23	1111	0.98324	0.00041	0.93
	Note: rsid = reference SNP ID; Chr = chromosome; Pos = position; ID = identifier; OA = other allele; EA = effect allele; EAF = effect allele frequency; Cohort = cohort name; Meta-OR = meta-analysis odds ratio; Meta-p = meta-analysis p-value; Meta-phet = meta-analysis heterogeneity p-value.

## Sheet: Bjorn_nominal_rep_multi_ances
	Supplementary Data 7. Summary statistics from Bjornsdottir et al. which nominally replicate MVP-CBP GWAS significant variants in the multi-ancestry meta-analysis
	rsid	Chr	Pos	ID	OA	EA	EAF	Cohort	Meta-OR	Meta-p	Meta-phet
	rs12745294	chr1	37843650	chr1:37843650_C_T	T	C	26.47	1111	1.02112	9.3e-05	0.89
	rs61815035	chr1	103160813	chr1:103160813_C_G	C	G	31.99	1111	0.98354	0.0012	0.7
	rs10192869	chr2	22340789	chr2:22340789_T_A	T	A	51.1	1111	1.02552	9.4e-08	0.7
	rs11676475	chr2	32164121	chr2:32164121_C_T	C	T	45.66	1111	1.01471	0.0019	0.039
	rs1468739	chr2	60291215	chr2:60291215_T_C	C	T	40.41	1111	0.986	0.0033	0.29
	rs264921	chr2	103657096	chr2:103657096_A_G	A	G	48.62	1111	0.98817	0.012	0.54
	rs2269071	chr2	207154540	chr2:207154540_T_C	T	C	31.38	1111	1.02439	2.2e-06	0.26
	rs3806624	chr3	27723132	chr3:27723132_A_G	A	G	47.57	1111	1.01258	0.0083	0.21
	rs13064576	chr3	49604997	chr3:49604997_C_T	C	T	33.31	1111	0.96012	1.7e-15	0.84
	rs2471323	chr4	2986548	chr4:2986548_G_A	G	A	33.3	1111	0.98807	0.017	0.36
	rs363092	chr4	3194302	chr4:3194302_A_C	C	A	44.79	1111	0.98373	0.00057	0.84
	rs13107325	chr4	102267552	chr4:102267552_C_T	C	T	3.68	1111	1.03107	0.0037	0.23
	rs3733385	chr4	140030263	chr4:140030263_T_C	T	C	35.28	1111	0.98491	0.0022	0.96
	rs114361953	chr5	44670124	chr5:44670124_C_G	C	G	11.43	1101	0.97278	0.011	0.51
	rs7721577	chr5	140626201	chr5:140626201_T_C	T	C	26.42	1111	0.98236	0.0011	0.55
	rs10035289	chr5	153716358	chr5:153716358_A_G	G	A	45.63	1111	1.02061	1.5e-05	0.045
	rs10035673	chr5	171349743	chr5:171349743_T_A	A	T	48.2	1111	1.01888	8.2e-05	0.51
	rs6930421	chr6	34721349	chr6:34721349_C_A	A	C	15.55	1111	1.04102	8.6e-10	0.062
	rs12154055	chr6	44481960	chr6:44481960_G_A	G	A	38.04	1111	0.98965	0.032	0.29
	rs1352379	chr6	93970316	chr6:93970316_A_G	A	G	43.78	1111	0.97511	1.2e-07	0.74
	rs7680	chr7	1815895	chr7:1815895_G_A	G	A	16.53	1111	0.98128	0.0045	0.79
	rs6965900	chr7	70398486	chr7:70398486_T_C	T	C	4.75	1111	1.03686	0.0016	0.64
	rs12672406	chr7	96081350	chr7:96081350_C_T	C	T	34	1111	1.01481	0.0031	0.36
	rs12533005	chr7	114416000	chr7:114416000_G_C	G	C	42.65	1111	0.97736	1.8e-06	0.25
	rs7817655	chr8	9689453	chr8:9689453_C_T	T	C	28.56	1111	1.01268	0.016	0.072
	rs7826218	chr8	10763057	chr8:10763057_G_A	A	G	52.43	1111	1.01167	0.015	0.14
	rs2409754	chr8	11298104	chr8:11298104_A_G	A	G	54.23	1111	1.00955	0.045	0.34
	rs7815955	chr8	129707321	chr8:129707321_A_T	A	T	20.18	1111	0.9559	4e-14	0.12
	rs1360661	chr9	31206288	chr9:31206288_G_T	T	G	25.06	1111	1.01136	0.035	0.74
	rs10992865	chr9	93689442	chr9:93689442_A_G	A	G	38.86	1111	0.98491	0.0016	0.83
	rs7873013	chr9	119913995	chr9:119913995_G_T	T	G	37.21	1111	0.97814	6.8e-06	0.093
[truncated: 28 more rows]

## Sheet: Bjorn_replication_EUR_ancestry
	Supplementary Data 8. Summary statistics from Bjornsdottir et al. used in Bonferroni corrected replication of MVP-CBP GWAS significant variants in the European ancestry analysis
[truncated: 25 more rows]

[truncated: 17 more sheets: Bjorn_nom_replic_EUR_ancestry, Bjorn_nom_replic_AFR_ancestry, Prior_bp_GWAS_lead_vars, Prior_bp_multi_ancestry_results, GenomicRiskLoci_Novel_Known, ancestry_genetic_correlations, EUR_genetic_correlations_Pain, Back_pain_data_ldsc, multi_ancestry_FUMA_leadSNPs, multi_magma_gtex_tissue_general, multi_magma_gtex_tissue, BP_Dorsalgia_GTExQTL_loci_MR, EUR_ancestry_FUMA_leadSNPs, AFR_ancestry_FUMA_leadSNPs, multi_ancestry_FUMA_genes, EUR_ancestry_FUMA_genes, AFR_ancestry_FUMA_genes]
